# Supplementary material for: Genome-Wide Survey and Analysis of Microsatellites in Waterlily, and Potential for Polymorphic Marker Development
Source: Genes (Basel). 2022 Oct 2;13(10):1782. doi: 10.3390/genes13101782 (PMC9601493; doi:10.3390/genes13101782)
Supplement: Supplementary file 1 [file genes-13-01782-s001.zip › Table S1.xlsx]

## Sheet: Sheet1
Table S1. The localities and eco-physiological characteristics of 9 waterlily cultivars
Cultivars	Localities	Eco-physiological characteristics
Nymphaea 'Black Beauty'	Guangdong, Guangdong Province, China	Tropical waterlily
Nymphaea 'Princess Elizabeth'	Shihezi, Xinjiang Province, China	Hardy waterlily
Nymphaea colorata	Sanya, Hainan Province, China	Tropical waterlily
Nymphaea lotus	Guangdong, Guangdong Province, China	Tropical waterlily
Nymphaea candida	Shihezi, Xinjiang Province, China	Hardy waterlily
Nymphaea 'Islamorada'	Guangdong, Guangdong Province, China	Tropical waterlily
Nymphaea 'Colorado'	Guangdong, Guangdong Province, China	Hardy waterlily
Nymphaea 'Tina'	Beijing City, China	Tropical waterlily
Nymphaea mexicana	Guangdong, Guangdong Province, China	Hardy waterlily
