# Supplementary material for: Genome-Wide Survey and Analysis of Microsatellites in Waterlily, and Potential for Polymorphic Marker Development
Source: Genes (Basel). 2022 Oct 2;13(10):1782. doi: 10.3390/genes13101782 (PMC9601493; doi:10.3390/genes13101782)
Supplement: Supplementary file 1 [file genes-13-01782-s001.zip › Table S2.xlsx]

## Sheet: Sheet1
Table S2. The number of SSRs in different regions of the N. colorata genome
Species	Total	Gene			Intergenic	Gene-intergenic
		CDS	Exon	Intron
N.colorata	238816	2442	6435	28768	196305	4866
