# Supplementary material for: Genome-Wide Survey and Analysis of Microsatellites in Waterlily, and Potential for Polymorphic Marker Development
Source: Genes (Basel). 2022 Oct 2;13(10):1782. doi: 10.3390/genes13101782 (PMC9601493; doi:10.3390/genes13101782)
Supplement: Supplementary file 1 [file genes-13-01782-s001.zip › Table S3.xlsx]

## Sheet: GCF_008831285.primer3
Table S3. List of genome-wide SSR marks in N. colorata
SSR	SSR_TYPE	SSR_START	PRIMER_LEFT_SEQUENCE	PRIMER_LEFT_TM	PRIMER_RIGHT_SEQUENCE	PRIMER_RIGHT_TM	PRIMER_PAIR_PRODUCT	PRIMER_PAIR_PRODUCT_SIZE
gagagagagaga	ga	2067	agctcaaagagtgcttgctctaa	59.982	attggtccttgggagaaactcta	60.347	acttaagaaagatgaacaccttcacttgaagatccccttttgaatgaagctcaaagagtgcttgctctaagttggagaaggaaatgaaaagagggagagggagagagagagagctcaagagaaactctaagtcttcaagtgagaatacactagagtttctcccaaggaccaatcttgcccaagagggaggatatgagggggtatttatagag	126
tatatatatatatatatatatatatatatatatatatatatatatatatatatatatatata	ta	16806	CATATTGAAGCAAAGGAAAAACG	60.013	GCAGCTTTTATTTCCTGTGAGaa	59.912	GTACTAGATGTCAAATTATTTACGCAGATAACATATTGAAGCAAAGGAAAAACGTAGGCAGGAGTTGATGAATTAGCAAGAGAGTCATTATTTcataagttatatatatatatatatatatatatatatatatatatatatatatatatatatatatatatatcacacttCTCACAGGAAATAAAAGCTGCTTACATAGGAGACATTATTAATGCTACCAAGATTAATGCTTTTCTATATCAACTCCTACACTCTAAATCTT	160
tatatatatatatatatatatatatatatata	ta	18589	AAACTACAAACGATGTGACCTTACAG	59.929	GAATCTTTTCACAAAAGGCACAG	60.156	AAagctattatttttttatggttaaaaagaaaacaaatctaAAACTACAAACGATGTGACCTTACAGTAATTTAGAGAGAAATACATCAACAATaaggcttatatatatatatatatatatatatatatataacatcaaCTATGTATATGGCGGCCTGTGCCTTTTGTGAAAAGATTCACTTCGATCGAGTGCAATTTTCGACGGCAAATTAATGGTACTTTTAGATgataa	137
agagagagagag	ag	27295	gacaacattcaaggaaggaaaaa	59.51	acgtttttctctctctctccacc	60.286	CATTGGTATGTAAATAgaagattagaatatcatgcattgATAATATAtcgacaacattcaaggaaggaaaaagggagagggagagcataacggagagggaagagagagagagtacgatagagagagaaagacatagagagagagagagaggtggagagagagagaaaaacgtagagagagagaaaggttgagaaagaaagatatagagagat	123
gagagagagaga	ga	28152	GATAAAGATGAGTCCTCCAAGGG	60.315	cccttgggagaaaacctagagta	60.005	GCTCCGTGATGATAAAGATGAGTCCTCCAAGGGGTCATTggtgctctcttgaagagttgtagctaGCTCCAAATTgtagagaaatggaaagaggaagagggagagagagagagctcaagagaaaccctaagtcttcatgtgagaatactctaggttttctcccaagggccactCTTGCCCAAAAGGGGGGAGGGGGGGAAGTTGAGAatatt	158
tctctctctctc	tc	28669	TTGCTTTTCATGTTGCAGTCTAA	59.939	catatgtgtgtgtgtgtgtgtgtg	60.774	TACTTCCATTGGAGCAATAGTTCTTGCTTTTCATGTTGCAGTCTAAAAGAAGAAAGTTTAGGTTTTAATTCTTGTCACAAATCAAAGTTTAAagtttcaatctctctctctccacacacacacacacacacacatatgtatatattgatcCACCACCCATTTGGGTAGGCTTAATTTGTTAAATTTCCATCATAACAGGTAGTTTTGAATCA	115
atatatatatatatatatatatatatatatatatatatatatatatatatatatatatatat	at	37820	GCAGCTTTTATTTCCTGTGAGaa	59.912	CATATTGAAGCAAAGGAAAAACG	60.013	AAAGATTTAGAGTGTAGGAGTTGATATAGAAAAGCATTAATCTTGGTAGCATTAATAATGTCTCCTACGTAAGCAGCTTTTATTTCCTGTGAGaagtgtgatatatatatatatatatatatatatatatatatatatatatatatatatatatatatatataacttatgAAATAATGACTCTCTTGCTAATTCATCAACTCCTGCCTACGTTTTTCCTTTGCTTCAATATGTTATCTGCGTAAATAATTTGACATCTAGTA	160
ctctctctctct	ct	40159	attggtccttgggagaaactcta	60.347	gagaaggaaatgaaaagagggag	59.729	cctctataaatacccccccatatcctccctcttgggcaagattggtccttgggagaaactctagtgtattctcacttgaagacttagagtttctcttgagctctctctctctccctctccctcttttcatttccttctccaacttagagcaagcactcttggagcttcattcaaaaggggatcttcaagtgaaggtgttcatctttcttaag	99
ctctctctctct	ct	52609	attggtccttgggagaaactcta	60.347	agctcaaagagtgcttgctctaa	59.982	cctctataaataccccctcatatcctccctcttgggcaagattggtccttgggagaaactctagtgtattctcacttgaagacttagagtttctcttgagctctctctctctccctctccctcttttcatttccttctccaacttagagcaagcactctttgagcttcattcaaaaggggatcttcaagtgaaggtgttcatctttcttaag	126
atatatatatatatatatatatatatatatatatatatatatatatatatat	at	56076	AAAAGACATGTCCCTTACAAggat	59.341	ATTGGCTGGACAAAGACttgtt	60.04	GCTTTGTGAAAAGACATGTCCCTTACAAggataattttaaaaaaaaaaaaagtcattttctaaaataagtgaaatacacaatttttaagtttatatatatatatatatatatatatatatatatatatatatatatatatatatatatatataagtgttccaccaaatatgagtatttttaaaacaaGTCTTTGTCCAGCCAATTTTTTTGAGTTCCACCACTACTTAATAGCGAAAGGAGTTCATGACAAG	196
tctctctctctctctctctctctctctctctctctctctctc	tc	61157	CTCTGAAAGTAGCTTCCaagaggt	59.624	TATGTGGATTTGTTTGAGTGTGC	59.919	GACCTTAGCTTTATACCAGAGTATCCTCAGCACCGTGTTCATTGCTACAGGATTCTCAATGATGAGGGGCAGCCCATCTCTGAAAGTAGCTTCCaagaggtctctctctctctctctctctctctctctctctctctctctctttctctctctctctctcccccccccccccccgcaaCACACACACCCACATGTGCACACTCAAACAAATCCACATATCCTTGTTTGCATATGATGATACG	141
tatatatatatatatatatatatatatatatatatatatatatatata	ta	63906	TCAAGTCCGAAGAATCATGAGAT	60.089	CTTGAAATTGAGGGCTTACATTG	60.01	CATGATTTTTCTGCACCTTCACCTATGTGCATTTTCACACTTCTAATATGTAAATCTACATATCAAGTCCGAAGAATCATGAGATAGTGCACaatcttcttatatatatatatatatatatatatatatatatatatatatatatataatgtaaccCAACATACCAAGCTTTGATGAGAATCAATGTAAGCCCTCAATTTCAAGGAAATCAGATGGTAAAAAATAGCTTATACAAATAAAAGGCAAgc	142
cttcttcttcttcttcttcttctt	ctt	68672	GGTCCTCTCAACAATCTGGTTTC	61.235	AGGTTCTACGTATTCCTCGCATt	60.383	TCTCTCCATAGCCGATGCATTAGGGGCTGCGTCGGCATGGCTGGCGCAGAGGGACGGTCCTCTCAACAATCTGGTTTCCCCTTGAAAGGGGTTCTccctacttcttcttcttcttcttcttcttggaaaATGCGAGGAATACGTAGAACCTCTATTCCGTTTGCTGCACTCTTTCTCAATCCCTGTTGCCGCATCTCTCTATGCTTCCCAGATTGCTGTGTTCA	96
tatatatatatatatatatatatatatatatatatatatatatatatatatatatatatatatatata	ta	75710	ggaagaaggagaaagaaaattgc	59.745	GGTATGACTAAAACACACAGCCC	59.818	TTAATAATCTTTGACTTTTGGGTTTGCTCTGCAATTCAGAGCAGAGCCCTACTCATATGACTTATTAtttggaagaaggagaaagaaaattgctactttctatatatatatatatatatatatatatatatatatatatatatatatatatatatatatatatatatatgttggttTCTCTCAGTATCCTTATGCAATCATCGGGCTGTGTGTTTTAGTCATACCTACTAAATACAATGCATCAGGCGGCGGCTGTGATTAGATAGAa	155
ctctctctctct	ct	76055	TACACCTACTCGATTGCTTTTGG	60.525	CCCTTAATTGATTggttccttct	59.74	TGGAAGGAGAAATGATCAGATCTCTCACAACATATTGTCTGTTGCATTTGTACACCTACTCGATTGCTTTTGGCTCAAGAGGGCTCGAAGATCtcaactcctctctctctctatctctctctctctctccttttctgcttttttttttaaaaaaaagagaaaaaaaaaaaagaaaaagagaagaaggaaccAATCAATTAAGGGAGGAATCA	154
tatatatatatata	ta	76743	ATTAAGGGGCGTTTTATGAGGTA	60.101	ACGAACCTACAATTCTGGAATca	59.885	TGGGAAGAACATGTATTCTTAATTAAGGGGCGTTTTATGAGGTAGGAATTgtggaattttaaaattaaaattctcattttttatgaaatgagaattacattatatatatatataagaattatgATTCCAGAATTGTAGGTTCGTTCTTGAATCAAAAGTCCGAATTTGTGATCATACTGTAGGGGTTGGAATTATGtttccagaattttttcat	123
ttattattattatta	tta	80250	AGTGGATGTTCATTATCGTCGTC	60.263	TCAAAACAACGCacaatcttaaa	59.69	ATATATTTGGTAGGTTTGTAGCTATGGTTGCAATTAATTATATGCTTAACTATCTTATTTTAGTGGATGTTCATTATCGTCGTCACCACCCttcatattcttattattattattaggaGGGCTTTCTCCACATTAGTGGGGAAGCGATTAACgtatccagtttttttttttttttttttaagattgtGCGTTGTTTTGACCATGGTTAGCAGCTT	138
atatatatatatatatatatat	at	80590	GACCCAGAAAacccgattaaa	60.17	GGCCTGATaatgagtttttaattttt	59.327	GAGCCCGGGCACGGCCCGACCCAGAAAacccgattaaatttaaaagtatttttttaataaaaattatataaatataattaatcataataaaatattataaatatatatatatatatatatataaattaataaaaaaattaaaaactcattATCAGGCCGGCCCGGGTTCCTTTTTTCCAGGCTCGATTCGGGCAAGGTACCAGATACCCGGCAGCGGCCTGG	141
tctctctctctctctctctc	tc	82594	GCAAAGGACACACTTTCCATAAC	59.926	CTCGATGCTCACCTCAATAAAAG	60.263	GGGTTCAAGTGAAAAATATAATATCCGTTAAAATAAAACCTTCTTGCAAAGGACACACTTTCCATAACTTTTTTAATCACTAGGTTAAggtccctctctatctctctctctctctctctcaatttgaTAGTGAGGTTCTTTTATTGAGGTGAGCATCGAGCCTGGTACACCTCAGGTACCTACTACTCGGCCGATCGGGGCGGTTACTTTGGCTGACCCA	115
ctctctctctctctctctctctctctctctct	ct	82917	AATGCCCAGGTCTACCTTCTATC	59.88	GTAAACCTCTTACATTGGACCCC	59.998	CAGGTTTCGAGCATCAGGCTCCATTCTTAAGCCCGCCCAATGCCCAGGTCTACCTTCTATCTCACTCTCTCGCACAATAATTTGATAAGTTGTGAaggggctctctctctctctctctctctctctctctctgacataATTTGATAAGTTGTGAGAGGGGTCCAATGTAAGAGGTTTACGACCCACCGCTCAAAAAAGAACTTGAACACCTTTGTTCCTATCTTTAGGGTCA	141
tatatatatatatatata	ta	85617	CAAATTGTGACTTTAGCACAAAGG	60.089	tatcacaCTAAAAACCGTGGGAT	59.659	AATACGCTCACGAATAACAGAACCAAGTCGCCAGAAGTTAGATGCCGCAAATTGTGACTTTAGCACAAAGGAATCTCAGatgtgatttttttatgaaacttatatatatatatatatatcattaaaataagtttgggtgttttttttttgtcattgaaAATTGTTGTAAAAAGTATAATCCCACGGTTTTTAGtgtgataatatatatatatatatat	153
agagagagagagag	ag	88908	AATCCCAGTGTGGTTAAATTGCT	60.959	GAAATATTAAGGACCACGGAAGG	60.083	CGCCACGAGGGCAAACATGTCTcggtgagaatataatatacacCAATCCCAGTGTGGTTAAATTGCTCCGAGGGTGGAAAATATCTTGTCCAACGtgcgcagagagagagagagaaaaaccacAGCCTTCGTCTTGAAAGCCGGGAGCCCTTGTCCTCAAAGCTCGCTGGACTTCACCTTCCGTGGTCCTTAATATTTCGGcgcatgtcaaaat	155
tctctctctctc	tc	101135	TTAAACGTGTTAAtgcccttttt	59.048	GGATTCTAGATTGGTTCGGACTT	59.86	GCTTGCAATGCCGCAAATGTGTATATAACAGTTTCCTTAGTTTGAAATGCATATTTATATCCATACTAGCGTTTCTTATTAAACGTGTTAAtgccctttttctctctctctctttctcgctctctcGAAGCAGGGGGCCAGCCTCTCCCTCTGTTAGTATCCGACCAGTTGCGACCAGAAAGTCCGAACCAATCTAGAATCCTTGTTTCCAA	124
ctctctctctctct	ct	105137	ATTGTCATGTCCCGAAGGtaaat	60.811	agaagaagacgaaccAGTGTCTG	59.967	CACTACCGGTCGCTCTCCCGCCGGCACTCTTCACCATCACCGCCAGTCAGTCTCCAGCCGGCGACCTCCACCACCATTGTCATGTCCCGAAGGtaaatgcctctctctctctctcccgacATACAAGAGGGGGGGCAGCAGAGGCCATGGCCCCATCAAATTTTGGAATTGCCATAGTGAAGCAGACACTggttcgtcttcttcttccaccCTT	130
tctctctctctc	tc	110214	GATGCCTTCAACCTCATACAAGA	60.497	ACACTGGTAGGCTTACTTCCTGg	60.916	TGATGCCTTCAACCTCATACAAGATTTAAGAGCTGATTTGTAGAAGTAatcttttttcaagttcaactttttgttggacttatgttaatgttatttttcttctctctctctccctctctctctctctgtgcaccCAGGAAGTAAGCCTACCAGTGTAAAATTTCTACGATAACATTTCAGGCTTATATAGTCGATCCATCATAGGTTACCCT	155
tctctctctctctc	tc	113429	tcaactttttgttggccttatgt	59.926	GCCTAGTAAAAAGCCATGAATCC	60.327	TAGTATCTTCACCTTTTTTAAGAATTAAGAGCAGACTTTTAgatgtaatttctttttctaagttcaactttttgttggccttatgttaatgttattttcttctctctctctctctatctctcttgtTAACACCTACAACTAGTGCCCTGCACCACCACCCCAAGGATTCATGGCTTTTTACTAGGCTTCCTTAGCTCATTATCTGTTGATTGTG	123
ctctctctctctctctctctctctctctctctctctctct	ct	115080	CAGTGTCATTTGcacccttct	60.164	TAAAAGGCCTACGAGAATGAGC	59.884	ACAAAAAACTGCAATCCCTTATAGATTGTTCTACGTTGGCTCCCAACAGGCCCCAATAATTGTTGGGCTTGTTCCCAGTGTCATTTGcacccttctcctcctctctctctctctctctctctctctctctctctctctctatatatatatatatatatatatatatatatctacgtACTAAAATTTGGCGTTGCAACCAGACATGCATCAATTGCTCATTCTCGTAGGCCTTTTAAAACT	160
ctctctctctctctctctctctct	ct	118036	TTGGATTTGTGTTAATTTtattctcc	58.865	AAACGATTTCCTACGTATCCTGTC	59.811	GGTATATTCAACTTCTTACAAAACTTAAGAGCTGAGTCTTaaatgtaatttcttttttcaagttcaaatCTTTTTTTGGATTTGTGTTAATTTtattctcctctctctctctctctctctctctccacctttTTAGTAACAAGATAAGAAGAAAGATGCAAATAAAGGTAAGACCTGTGAGTATTTAGACAGGATACGTAGGAAATCGTTTAGGAAAGTATGAC	136
tatatatatatatatatatata	ta	118556	CATTAAACAGGTTCATTATTTTGgg	59.905	ACTCTCGTTGTAAAACAACTCGC	59.874	actaaagcacaatttatattaaattagtgtctATAAACACATTAAACAGGTTCATTATTTTGggtaaaatactttttaacatgaatttaaaaagtctgattatatatatatatatatatatatgaaaattaatttgattCCAAGTTTATCTTATATGCGCGAGTTGTTTTACAACGAGAGTTGTTTTCTCTGAATTTGGCGGCATGGATACATGGAGCGTGT	142
agagagagagag	ag	120379	CCATTGAATGTAAACCATTTTCC	59.491	TCAATGTTAGACCATTTCGTCG	59.996	AGATACCGAGCAACAGTGACTATAAAAATTCAAACCTCGGACCCATTGAATGTAAACCATTTTCCTTTAAGGCATTTGTATGGTTACAACTCatccaaaaagagagagagagaaaaaaaaaaagggggggaaaGTCATGCGACGAAATGGTCTAACATTGAacacattcttcttctttcttcaggaaaaaaaaaacgaaaaacaaaaaacac	119
atatatatatatatatatatatat	at	126526	ACCAGTCAGGCAAAATGAAATTA	59.891	AGCAGGATCATACCAGAAAactg	59.666	TCATCTTGTTGTTGTCGGAACCAGTCAGGCAAAATGAAATTATTAAGATGCTGTGGATGGTTGTTTAGGCAGCtagatcttttttcttttccattttaagatatatatatatatatatatatatagagagagagagaggacagtTTTCTGGTATGATCCTGCTGTCGTCGAGTGGCATAATTTCCTCTGAATCGGAGGATTTTCTTGAAATTGATGCATGTTTC	144
tctctctctctc	tc	128020	GGATGCCCATTTGTAGTTTTGTA	60.121	ttgagaattCGCCCAAATAGTAA	59.98	TAACACATAATAATATTGgttgtatatacatatatgtatacgtattcTCTGTCACGTGGATGCCCATTTGTAGTTTTGTACAGTCTTGTCTTTCtcgtgatctctctctctcacacatttGTACTGTTGCCTGTTACTATTTGGGCGaattctcaaaacaaaaagagttGCCTTCATGAGAATCCCACTGTTTTCCTTGAAATTTTCAGCCC	99
gagagagagagagaga	ga	134763	CAGATTTTTGTGGGACTTTCAGT	59.552	gtttcctctccctctccctct	60.196	TCCAAGATTGGGAAATCCAACACAACAAGGCCGCAGATTTTTGTGGGACTTTCAGTACGTCGGAACCAAAGCaacaaaagtaagaaaaggtacagccagcgagagagagagagagaaccagagGGCAGGTAAGGGCTCGAATTCGATTGAACGgcgcggagagggagagggagaggaaacgGGGCACCCTTGTCTGTGTCTTGGGGACGGGACTGA	147
cacacacacacacaca	ca	137819	actgatgaagctgatcacatgaa	59.755	acacacacagaaagacATGCACT	59.75	aactgatgaagctgatcacatgaataagcatttaGCATGATATGCTTTCTAGATACAAAAAAGTATCATAACATAAACTAACTTTGTAACTCTTAcactgcacacacacacacacatataatgtATTAGTGCATgtctttctgtgtgtgtgtccatCCTTAACCATGAAGAACACAAATTTGACTACATCAAGTTTTAGTACGCCACTGCAGCAAA	149
aagaagaagaag	aag	140148	CATAGAAGGGAACCACTTCACAC	59.914	TCGTTGATTCAGTTACAGCAGtg	60.353	TAATTCGACAAGCTTAAAATGCCaaatgataaattaaaaaattttaccacCATAGAAGGGAACCACTTCACACCATGAGATACAGTGCAAGCatgaataaaagaagaagaaggagagagaaagattcaCTGCTGTAACTGAATCAACGACCTATAATTTCcatgaaaacaaaagaacaaaatatgcTTTAGGACTAGAATACAAAAACCCCA	99
acacacacacac	ac	149763	tctggtttttgtctcttacccaa	60.022	gtgtgtgtgtgtgtgtgtgtagg	59.935	tccataaggttagagttcaaaaaaaatattttaataattaatttcaataggtctggtttttgtctcttacccaagttgtctggtttttaccaactttcctacacacacacacatatatatatatatatatctggtTTTTGCCTCTTACCCAAgttgtctggtttttaccaactttcctacacacacacacacacacacacacacacacacac	147
acacacacacacacacacacacacacacacacacacacacacacac	ac	149841	tgtctggtttttaccaactttcc	59.441	GCAACTTCAcaatacacacacact	59.148	tctggtttttaccaactttcctacacacacacacatatatatatatatatatctggtTTTTGCCTCTTACCCAAgttgtctggtttttaccaactttcctacacacacacacacacacacacacacacacacacacacacacacacatatatatatatatatatatatatatatatatatatatatatatatatatatatatatatagtgtgtgtgtattgTGAAGTTGCTAGTCCCAACTTTGAT	154
cacacacacacacacacacacacacacacaca	ca	149856	ccaactttcctacacacacacac	59.476	GTTGGGACTAGCAACTTCAcaat	59.578	ctttcctacacacacacacatatatatatatatatatctggtTTTTGCCTCTTACCCAAgttgtctggtttttaccaactttcctacacacacacacacacacacacacacacacacacacacacacacacatatatatatatatatatatatatatatatatatatatatatatatatatatatatatatagtgtgtgtgtattgTGAAGTTGCTAGTCCCAACTTTGATT	151
acacacacacacacacac	ac	149869	tttcctacacacacacacacaca	60.018	GTTGGGACTAGCAACTTCAcaat	59.578	acacacatatatatatatatatatctggtTTTTGCCTCTTACCCAAgttgtctggtttttaccaactttcctacacacacacacacacacacacacacacacacacacacacacacacatatatatatatatatatatatatatatatatatatatatatatatatatatatatatatagtgtgtgtgtattgTGAAGTTGCTAGTCCCAACTTTGAT	146
tcttcttcttct	tct	159069	aagaagttgCTAGCATGTGAAGC	60.095	TTTGGTCAGAGTATGATgaaagga	60.001	aggaaaaagaagttgCTAGCATGTGAAGCCAAGATAAAGGCCTCCAACATTAGGTCAAGGATTTTGCCTACCTTGTCCCCAAAACAAGATAGAGTtcccgtcttcttcttcttgttcctttcATCATACTCTGACCAAAATTTGCAGTAATTTAGTGCTGCTGGAAAACTCCAAACCCCTGTTGAAAGTCAAGTGATTATGTCTGCAGTTCT	133
tctctctctctctctc	tc	161006	ATCCTTGTGTCTTTAAAATCCgc	60.688	agagagagagagagagagagccg	60.18	tcaaatccttgaTCTTTAATACgtatatgaaattatatgtttgaaaGACATCTGGATTACATTATGATTTTGTAATCCTTGTGTCTTTAAAATCCgcggatctctctctctctctctggtacctaggggacctcttgtcctcaaattttgttatatattctcattttatcggctctctctctctctctctctctctctctctctctctctctctct	118
ctctctctctctctctctctctctctctctctctctctctctctctctctctctctctctctct	ct	161078	acctcttgtcctcaaattttgtt	58.248	TGAACTAAGGTTCTCATTGTAActca	58.512	TAATCCTTGTGTCTTTAAAATCCgcggatctctctctctctctctggtacctaggggacctcttgtcctcaaattttgttatatattctcattttatcggctctctctctctctctctctctctctctctctctctctctctctctctctctctctctctctctgatttgagTTACAATGAGAACCTTAGTTCATAGTTTTCAAGTTTGTAGTTAGCTTGAACCATGATTTAAAGTGAATCCCATGTAAGGTCAAACACACAGG	137
agagagagagagagag	ag	161497	TATGATGCCTTTGGTACTTTGGT	59.786	CCGAGAGATTGCAACCATataaa	60.33	ATTTGATATGATGCCTTTGGTACTTTGGTATCTCGGATTTAAGATCTTGGATTCAATGGTAGggctattttttattttatttgatggtTTATCTAgttccagagagagagagagagactttatATGGTTGCAATCTCTCGGAGAGGTTAGGAATATCaaaggatcagatttgaatcggataAACCTTaaccatatccatttttttggtaTTTACCC	135
agagagagagagagag	ag	165445	AACAGGTTTAGGACACGTCGATA	59.941	CTTCCCACATTAATGAACTGCTC	60.014	ttttgggacagattcatgaaataatttatTGGTGTTCCCAATGCCAACGACCCCTAACAGGTTTAGGACACGTCGATAAACCAGAGTTACTTCgagttttagagagagagagagagtaaaaaaaaaaggcaaaggtAGCATGAGGGTATAGTAGTCTCAAATTTATGAACTTATAAACCATGATGAAAATGAGCAGTTCATTAATGTGGGAAGCCC	158
ctctctctctctctctctctctctctctctctctctctctctctct	ct	166899	ATTTTACGGCGCTAGTGATGAAT	61.158	TTATACGCAAATCAACGAGCTTT	60.158	GCATTTTTGTCTTCCAGCGCAGACATGAAGACTGGCCACCCTTAGATATGAAGCACAAATAGCAATCAGATTTTACGGCGCTAGTGATGAATCcacacacctctctctctctctctctctctctctctctctctctctctctctctatatatatatatatatatatatatactgatctAGACAGATATAAAAGAAAGCTCGTTGATTTGCGTATAACTGATCATGGATTACTATGCGGGTACATTC	147
tatatatatata	ta	171198	TCCAATGGATACCCACTATCAAG	60.082	GCCATTGTTCCTATTAAAtgtgc	59.766	ATTGAGTCGTATCCAATGGATACCCACTATCAAGCCCGGCTCGAGCCCAGGCCTAGGCCTTAAAATTAAGCATCGAAACTATCTAATTCAACCtgccaattatatatatataatgcacaTTTAATAGGAACAATGGCTGATAAACAGTAAACCATTAATTTTAAAAGCTAAGATGAGAAACAATAAAAATGGCCTTAAGGGGCATAACATAA	126
ctctctctctctctct	ct	180231	AAGATAGCATTCAAACATCCCAC	59.389	ACCACAatgcagaagagagagag	60.067	GACAAGATAGCATTCAAACATCCCACCGTTGTCCACCAGCATTACATCAATCCCCCCGCCCTTCTTTTGACTGCACTCCCCACCAATCACACTCaggagactctctctctctctctccctcttcctctttcccccctctctctctcttctgcatTGTGGTTAACGGTTTTCTCCCTTTCTTGCCTTGTTGTATTCTCTTTGTCCTCTCCCTACTTT	157
atatatatatatatat	at	186099	aAAGCAACATCCAGTATCGCTTA	60.16	aaGGACTGATTGGTTTGGTttct	60.261	ccactgaAAGCAACATCCAGTATCGCTTACCTAAGCTAAAATAAGTTTTATTTAAGCTTAGTAAGATAAGTGGTTGAGTGAGACATATTTAAAcgatggaatatatatatatatattggtagaaACCAAACCAATCAGTCCttttaatatgatatttaaagtgttttttttctaaaaaaatctaaaattaccCAATGGCGAAGCCAAGGGGAACTT	137
tatatatatatatatatatatatatatatatata	ta	186741	GAGATACGTAGGTTCCTCCATCC	60.216	GCCCATAACTTGTGCATTTatct	59.432	aaggaggagcGAGTACGGCGCACAGTGACCGCCTGATTTGACAAAATCTGATGGCCATGTGCCATTCATGAGATACGTAGGTTCCTCCATCCAtggaagttatatatatatatatatatatatatatatatataataaaataaaaaagttagatAAATGCACAAGTTATGGGCACATGTGCAAGAACAAAGATATATCACGTGAATCTTAACTTTATCCGTAAGAAATGTGTGT	104
tatatatatatatatatatatatatatatatatatatatatata	ta	187105	AAAAGAAACCTATCAATACAaggca	59.509	CCACTGAATGGTCTAAAAGATCG	60.008	TTGCTTTATTTTCCTCGAATTAATGACAGaaccttgaaaaagaaaaacaacaaattcaatAGCTTACCTACTCTAAAAGAAACCTATCAATACAaggcagtatatatatatatatatatatatatatatatatatatatatatattctcatcaCAAGATCTTTGGGCATCGTAAGATGTCGATCTTTTAGACCATTCAGTGGCATCCTTACGAAGCATGGGCAAGGAAGTGAACTGCAATTGCA	128
atatatatatatatatatatatatatatatatatatatat	at	187555	TTATAATGGATCAAAAGCCCTCA	59.824	CTATGGAGGTTAAGTGGATCCGT	60.594	aattcacatatttttctcttttttgtttctctcaacTGTCTATTATAATGGATCAAAAGCCCTCATGAGTTACTTTGATTACCTTAAATAGCTagtcaccatatatatatatatatatatatatatatatatatatatatagagagagagagagagagagagagaaaaaagagtgGAAACGGATCCACTTAACCTCCATAGCAGCACCTTTATGTGTGTAAGACACATAAAGAGACTACT	159
atcatcatcatc	atc	192381	GGTTGGACCTTTAAGAGGATGTT	59.769	CAAAAAGGTCGTTTCTCTGTCAT	59.682	TTTAGCTTTCCAAAATTGTCTTAGGTAACATAGGTTGGACCTTTAAGAGGATGTTGTCATGTACAGTTACATACTTCAAATTGAAAAGCCTAGAtacattatcatcatcatcacacCTTCTCCAATGATCCCATGCATGTGCCATCAGGTCTGCTAGAATCATGACAGAGAAACGACCTTTTTGGATTGACAAAACTTCAAGGTTGATATAT	152
gtgtgtgtgtgt	gt	192697	CCATCTTAAGCAATCACTGGCTA	60.619	ctctcacattcaTACacagccac	59.676	CATGATGATAAATATTATCCGATTCCAAGAAAATAACCATCTTAAGCAATCACTGGCTATGATAATGTGTGACTATATTGGTGTAGATGCGtgcatgtgcgtgtgtgtgtgtctgagagtgtgtgtgtgtgtgtggctgtGTAtgaatgtgagagagagagagagagagagagatgcctaTCTCAATGATGCTTACAATAAAGGCTTTTTAT	119
gagagagagaga	ga	192759	gtggctgtGTAtgaatgtgagag	59.676	TCACTAGTGCCAATAAAAAGCCT	59.362	TAATGTGTGACTATATTGGTGTAGATGCGtgcatgtgcgtgtgtgtgtgtctgagagtgtgtgtgtgtgtgtggctgtGTAtgaatgtgagagagagagagagagagagagatgcctaTCTCAATGATGCTTACAATAAAGGCTTTTTATTGGCACTAGTGATAAGAATTTATCCATATGATATAGCATGTAgaagaaacgaaaagaaaata	92
tatatatatatata	ta	203636	GAGGACTCGACCTAACTCGAAAT	60.142	GCTTGAGCTACTCAGTTATTGGG	59.467	aaaaaaacttgttgggTGTTGGGTTATTGAGTCGAGTATTGAGGACTCGACCTAACTCGAAATATGTATTTATAActtatattttcacattttttgtttttatatatatatataaagagagaaatgaaacGTTTATGGGTTTGAAATAAGTTTGACATTGCACCTGAGGGTCTGACCCAATAACTGAGTAGCTCAAGCTTAGACTGCCCACAAG	158
ctctctctctctctctctctctctctctctctctct	ct	208448	AACGTAGTCACCCATCAGAACC	60.289	ATGGAGAGAATGATGCACGAAT	60.856	CTTTCCCGCGTCTCCTGTGTGCCTGAACAGGAAGCCGACACGGCCACCGGGAAGCTCCTTCGCCGGCAACGTAGTCACCCATCAGAACCAAGGCatgtgcctctctctctctctctctctctctctctctctctctttctctgtgcgTGCATCTGCATTCGTGCATCATTCTCTCCATCGGGCAGCCCCTGCCTGAATGGGAGGCGGAATAGAGACGGGAGGTCAGGGCTGCGTCG	111
ctctctctctctct	ct	212405	GGTAAATTATTGTTCAGGGCACA	60.121	AAGAACGTAGCTCAGGACATCAG	59.957	GAGGAGCCTAAAGAACAAATTTCATGCTTCCCACATGGTAACAATGATAATAACAATGAAAATGGTAAATTATTGTTCAGGGCACATTCATACataatccctctctctctctctgtgtgatTATCTGTATCTGCTACAAACAGGTCATGGTTTTGGTTTTGATACACTTTGAGAGGAAAGCACCACACTGATGTCCTGAGCTACGTTCTTGGCA	147
tatatatatatatatatatatatatata	ta	218239	aaatccCAAACCATCAAATATCC	60.14	GCAACCTTTTCATGCTTTTTCTA	59.795	ATTCcagtttctaaaaattttcattcttgaatcaaaatccCAAACCATCAAATATCCTTAAAGATGAACTAATAACATTTGGAATCATTCTAAaatatggtatatatatatatatatatatatatatatgaggtcCTTGCAAAAAgtacttttcaaaataaagtttgTAGCTAGAAAAAGCATGAAAAGGTTGCAGTAGTGACGTCCTTTATTGCCATTATTAGTCAA	160
agagagagagagag	ag	219117	ggaaaaatgaaaaaggcaaagag	60.43	AGATTGCCCTCGATCTCTGTAAT	60.468	GgggaaaacaggaaaaaaaaacgaGAGGATTACGAAAAGGAACGAAAGCGGGAACCAAACCAGAGAATCAGccggaaaaatgaaaaaggcaaagagagaaagagagagagagagcaagctGGAACGGTATTGGTACCGGGGCGCGAACGACGAGCGACGCTCTGGCATGGTGATTACAGAGATCGAGGGCAATCTCCATGCCGGAGTTTCCCGA	122
tatatatatatatatatatatatatatatatatatata	ta	220416	CGTCGAAAGTGGAAACCTATTATT	59.814	tataaccaacgGTACGTTAGCCT	59.059	ATCCAGGGCATAGGCTTTCCTGTTACGTTTCCAAGAGTTGACGCCCGTCGAAAGTGGAAACCTATTATTAAAGTTACAACATTCGGCTAACTTAgcgttgtatatatatatatatatatatatatatatatatatatacagtggAAACCTATTATTAAAGTTAGAACATTAGGCTAACGTACcgttggttatatatatatatactcctcAAATACACAGTAAGATGTTTGAGGAATAC	148
atatatatatatatatatatatatatatat	at	220746	GCGGTTTTCACATTCAgagtaac	60.055	CATGGCCTCTTCTCATGTATCTC	60.11	CAGAGAAACATGGAAGTACAGACATAAATGAAGCTGCGAGGCCATGTGGTTTAAGTACTTAATGTTTCTGACAAGTTGCGGTTTTCACATTCAgagtaacatatatatatatatatatatatatatatatgttccaaAAACAGTGGATATGTGGTAGCAATTTTCCACAAGGCTATGAAAACGTGGAAGTACAGAGATACATGAGAAGAGGCCATGTGGTTGAAGCACTT	139
aggaggaggagg	agg	226123	gaatgaggaagaagggaagagaa	60.189	AGTTGGGAGCTGCTTCTCAG	59.745	gaggaagaaggatgaagaaaggaaggaatgaggagggaggagaaagaagggagcgagggaggaatgaggaagaagggaagagaagggaggaagaggaagaaggaggaggaggaagaagggaagagaagggaggaagaggaagaaggaggaggaggaagaagggaagagaagggaggtTCCTTGCATCGTCGGCTGAGAAGCAGCTCCCAACT	151
ttcttcttcttcttcttcttcttcttcttcttcttcttcttcttc	ttc	226476	CTTCTTTGTGTAGCCCTTTCCTT	60.165	GGTTTTACCAGcgcaaaaag	59.758	GTCTTACCCTCCTTCTTTGTGTAGCCCTTTCCTTCCgcctcttctctctccctccttcccttcttcttccgtccctcctcctccctccttccttcccttcttcttcttcttcttcttcttcttcttcttcttcttcttcttcttctttctttttgcgCTGGTAAAACCCTCTGCTGAAACCCTCGGCAGGAAATGCCGAGGGTTCCAAaatccctccttcccttcttcttccccccttcttccct	157
ctctctctctctctctctctctct	ct	228889	TCAAGAATTtgccttgtttttgt	60.03	CCAATTCTTTTTGGCATGTATGt	60.121	TTAACTTTTGTTATGTTTGATGATTCTTGTAATagtgatttttttattcatgCAAACAAAATATCATCAATCAAGAATTtgccttgtttttgtttagtgactctctctctctctctctctctctatatatatatatatatatatatatatatatatatatattggtttaCATACATGCCAAAAAGAATTGGCGGTgctataaaaaagaaagactattattttat	121
ctctctctctctct	ct	229984	TAAATAACCCCATAATCCCCTCT	59.042	caagttggagagaaatggaaaga	59.749	tctATATAAATAACCCCATAATCCCCTCTTTTGGGCAAGAGTTGGCCATTGGTAGAAGCTTTAGTATATTCTCATTTgaggacttagagtttctcttgagctctctctctctctccctcttcctctttccatttctctccaacttggaacaaactacaactcttcaagggagtaCCAAAGATCTCTTGGATGACTCATCTTCATAATCTTGGAG	140
atatatatatatatatatatatatatatatatatatatatatatatatatatatat	at	231298	cctttttcttgaaggtttcatttt	59.147	gaaggaaagagaaagaaagaaagaga	59.293	tttcttcctttttcttgaaggtttcattttctttttttacttagattcaaacctcattttcataaacttacatatatgtatctatacatattaaatatacatatatatatatatatatatatatatatatatatatatatatatatatatatatataatgcatatctctctttcttttaaatcttcaatttttttattttcaagatctctttctttctttctctttccttctgtATACTTTCTTATGATCAAGTAT	225
tatatatatatatatatatatata	ta	232528	acgGGAGCACTCATTtaatacct	60.262	acatcgGCCTcacaaaaataat	59.742	GTGGTCAAATCTATGATGTTCTAAGCAATagcagaaccagaatttttttttgacgGGAGCACTCATTtaatacctttaatttctttgggaaatatatatatatatatatatatatatatatataacaatcaaatatattaaaacattaacatatatattaaattatttttgtgAGGCcgatgtgggcaactgcccacaccagcaacCATGTGGCTCCACTACTG	131
atatatatatatatatatatatat	at	234914	TTCTCTTTTCAATTCTCGGCATA	60.207	AGGGTTAAATGCTCCTCCTGTAA	60.357	TCCCATGTGCTTCATGCAATTCACCTACGCACCTTTCCTGTGCTGAACCAGGAATTCTCTTTTCAATTCTCGGCATATGTCCTTTAAAGTTCAatcaccaatatatatatatatatatatatatacacacatgtacacatatgtatagatatatgtgtgtgtctatattAACTTGCAGATGCGCTTACAGGAGGAGCATTTAACCCTGTGTTTGCTTAAGGGGT	153
tatatatatatatatata	ta	235244	CATCAACTTGCACAATCAATGTT	59.919	ATCTCAAAAccaggaagaaggag	60.115	AAAACATATCCAAGGGATCAGATGAGACAAAAAGCATCATCAACTTGCACAATCAATGTTGACAGTGGGATGATGGATTTTGGTCTTATAGATATcacggtatatatatatatatatatttctccttcttcctggTTTTGAGATGGAGCTTGCTCCTCTGGTTGGCAATGGCATCATCATTTATAGATGTGGAGGGAGGAGGTGATGAACAACCACCT	107
atatatatatatatat	at	236022	GCTTCGTTACCTTTCCAAGAGAT	60.14	CAAAGTTTGTTTGGAGGAGACtaaa	60.077	GATTTGCTTCGTTACCTTTCCAAGAGATTATGGCGGTCGAAAGTGGAAAACTATATTGAAAAATCCCATTTATATCTTAAAAGTTACAATATTTaggttaatatatatatatatatacttatttaGTCTCCTCCAAACAAACTTTGtccttttcaaatatataaaatgttttgaGTGACAAGGCTATTAAgtataaaatgtaaataaatattttga	141
atatatatatatatatatatatatatatat	at	236328	TGATGCctcggttaaaataaaaa	59.865	CTTACCGGGTTAGTTTAATTGGG	60.01	GTTTGTGACTGCTGCCCGAGCCCAGCCTGACATGTCATACCCAAGCCTGATGCctcggttaaaataaaaaatatatttttaaatataaaatagcacacaaatatatatatatatatatatatatatatattaaaaatttttatcaaaCCGGATGAAACCCAATTAAACTAACCCGGTAAGTTATGGGATTGATCTGTTACCCATTTCTTAGGCCTGATTGTGGCCCAAGT	133
tatatatatatatatatatatatatatatatatatatatatata	ta	236909	TGGCCGTCAGTAAAAGTAATGAT	59.912	tgcatgtgactaCCGTGTAAGTT	59.616	ACGCGAGGGGACTACATATTggtaaaaattcatttttaacgaCAGTGGGAACTGGCCGTCAGTAAAAGTAATGATTTCACCAGCACTTAAAacctctttttatatatatatatatatatatatatatatatatatatatatatatgaatgccATGTGAACTTACACGGtagtcacatgcacaacatgTGGGCGTGCATCTGTATGTCGTTAGCTATTGGTAAATTCCATTTTGGATTTCACGGA	128
atatatatatatat	at	238008	taagaAGTGTTCAATGAGGAGGG	59.64	ATTGGCTGAAGGAATCCAATAAT	60.057	TTGCCTTCCTTTGgtccctctctcttttattacATTTAAATAAcatactttttattttcaataagaAGTGTTCAATGAGGAGGGAGTCTCAAAGtacctgatatatatatatattacacacaCTATTATTGGATTCCTTCAGCCAATTATCGGCCTCTCATAACATGCGCCTTGACCCgatgcatgcatgaaaacaCAGATGTAAAATGAGGCT	86
tatatatatatatatatatatatatatatatatatatatatatatatatatatatatatatatatatatatatatatatatatatatatatatatatatatatatatatatata	ta	240705	CATGAGAGATTAATTACCAGACTCCA	59.926	tgactCTTGAAAACCAaatcacc	60.379	AGGTTTCATGAGAGATTAATTACCAGACTCCATTTAAGTATATTTCCTAATTACTGTAAGGCTAAACTTAgatttagttcatgtttttttagttatgaattatatatatatatatatatatatatatatatatatatatatatatatatatatatatatatatatatatatatatatatatatatatatatatatatatatatatatatatatatggtgattTGGTTTTCAAGagtcactcaaccatctaaCCAGAACTGTTTCACTATGCTCTGGCCTTATCTGACCTTATTTacctaaatgaaaaaaatgtc	232
tatatatatatatatatatatatatatatatatatatatatatatatatatatata	ta	241961	AAAATCAGGGTATGAGGTAAGAGTG	59.05	ttgtattttccttATGCTTAGAttcc	58.377	CATAAATATGTGAACTATATCATATGGCGGGTACGGATATTAGTATTATGGTACAACGATTTTAGAAAATCAGGGTATGAGGTAAGAGTGTATgtgtcactatatatatatatatatatatatatatatatatatatatatatatatatatatataaaatgatttagaaaaaaattctcaaaattaaataaaaataaggaaTCTAAGCATaaggaaaatacaaaaaagggaaaaccaaaattaaagcaaaaaaata	158
tatatatatatatatata	ta	242452	TATTTCTTCTGGTGGGCtcaata	59.977	CGGCTCAGGTCTTGTcctatta	60.623	GAATGCCGTAATAAACAACATGTTTTGTATATGTCCTTTTGCTCGTCAAAATATTTCTTCTGGTGGGCtcaataaagtttttaaatattttttattaatttatatatatatatatataatattttattgtgataaaatatatttatattttatattttattaaaaatatttttttttaatttaataggACAAGACCTGAGCCGTGCTCGGGCTCCAGT	152
atatatatatatat	at	244898	CCAATTCATCATGTTTCATTCCT	60.068	ATGTTCAATTGATAATTGCAGGC	60.221	accaccgaaaaAGAACGCAAAGAGCGTTTTTGGAAAGCAGTCCCAATTCATCATGTTTCATTCCTTAGAAAATACAACGGCCCCAAATCCAATtgactgaatatatatatatataacaaaatcatgtcattttcGAAAGGGACCGCCTGCAATTATCAATTGAACATGCTGTCAAACACTTTCTATTGCATTGCTTGATATCAGGGAATTAAAA	125
tctctctctctctctctctctctctctctctctctctc	tc	251711	GTCTTGGAAATTCCTGTCCTTCT	59.995	TCTAACCTGTATGAATCCGCAAT	59.877	TCCTTGATTTCCTGGTTTTCGGAGGTCTTGGAAATTCCTGTCCTTCTCGTCTTgacttcttcaaattcctttcTTCTCGACTCTTCACAGGCTAcagccttctctctctctctctctctctctctctctctctctctctatctgagGACTTTTCTTGATTGCGGATTCATACAGGTTAGAAAATATCACGATTCTCACGGATTTCCTCATGTTTTTAGTTTGTTCGTTTGTTTGGCAA	156
ctctctctctct	ct	256400	GAATGCATCTGTTCAATGCTGTA	60.152	CATTTGAAagaacaaaggagaaaaa	60.029	TGTTGCTGAAACagtaaatttaaaattcttcAGTTGTTCTCCCTTTAATCACTGTTTCTTCAGAATGCATCTGTTCAATGCTGTATACGGTTTAgaatgcctctctctctctcatgcgtAAGTTGAATCTTCACTCAGGCCGATCAAGCAGCCATTGGGCAACCTTGTGCCAAGAACCACAAtgctttttttctcctttgttctTTCAAATG	150
acacacacacacacacacacac	ac	258081	TGACTGCATCAGCAATCTCTTT	60.022	TCTCGACCATCCGATTAATAGTT	59.029	GATATGTTGTGTGCAGCGCACCTATTTCTGAATTGTGGAGCCCTAAACCGCAAGGGGACTGTGCTGACTGCATCAGCAATCTCTTTTATATATCtaaacaacacacacacacacacacacacatatatatatatatatatatataacctccCGTGGACGTATCTCACGAGTGGTCGATCGACGACCGTCTGGTTAAACTATTAATCGGATGGTCGAGATGTA	154
tatatatatatatatata	ta	260432	ttttcaatttgtttgaggGCTAA	59.994	AAAAGGCCAGATTCAAATGTTTT	60.22	TAAGCATTTTTGGAGAGAGGTACATGATCAAGAAGCGACAATATTGtaattttcaatttgtttgaggGCTAAAGTAAACCTTCCATTTCCACCAacctggtatatatatatatatatatgagagagagagaaaaaaaagaaaaaagaaaaatgcttaaTCTTAAAACATTTGAATCTGGCCTTTTCTGCCACCaatgtacctttttttttcagaactt	136
acacacacacac	ac	260917	CACCAAATCTAGCGGCACTATAA	60.501	TTCATGTGTATGCTTGTGTTGTG	59.569	GCCGCTAGTTGCACATGGTTCCCTAGCACAAAACCCTAATTAAGCAAACACCAAATCTAGCGGCACTATAATCTTTATGTTGCACGCGCGCAGgcaacatacacacacacacataagaaAACACCAAATTTGAGGGCACCGTTTTCTTCATATTGCATGCACGTGCACAACACAAGCATACACATGAAGGCAAATGTAACACAAAATTCGAA	140
acacacacacacac	ac	261070	CATGAAGGCAAATGTAACACAAA	59.918	CAACATAAGGAAAATGGTGGTGT	60.028	TGCATGCACGTGCACAACACAAGCATACACATGAAGGCAAATGTAACACAAAATTCGAAGGCAGCATTTTCTTTGTATACCTTGCATGCACGCAggcaatacacacacacacacaaacaaaggcatatatgtatatatacataaggGAACACCACCATTTTCCTTATGTTGCATACATGTAGTGAACACACACAGAGACTCATATATATTGAGA	142
acacacacacacacacacacacac	ac	261235	ACGGAATCAAATCATTTACGTTG	60.121	CTGGCCGTTTCTGATATATGTTC	59.877	ATGTTGCATACATGTAGTGAACACACACAGAGACTCATATATATTGAGAAAAGGCCAATGTTGACGGAATCAAATCATTTACGTTGCATGCACACaggcaacacacacacacacacacacacacagaggcagAGGAACATATATCAGAAACGGCCAGGTTTCATGGCGGGTATAAGAAAAAACTTGGCTATAGAACTTGAAGAGAGATCCGTAGATAGGATCAT	94
atatatatatatatatatatatat	at	262356	GTTTTCCATTCTCTCTcaccctt	59.995	tctctctctctctctctctcgga	59.21	GTCATGTCTTCCATGATGTCTTATGTTCAAACGGTTTTCCATTCTCTCTcacccttatatatatatatatatatatatatatatatatatatatatatatatatatatatatatatatatatataatttttatccgagagagagagagagagagagagagatttctttcACATGATTCATGATTGTGATGCAAATTACATATGATCCCTTCCTACCTCAGTTCG	122
atatatatatatatatatatatatatatatatatatatatatatatatatatatatatatatatatatatatatatatatatatatatatatatatatatat	at	262697	atttccaaGCTTCCTagcatttt	59.675	GATGCGGGAAGGAATTAACATA	60.168	taaaattttaatttccaaGCTTCCTagcattttcaatttttcatatatatctatatatatatatatatatatatatatatatatatatatatatatatatatatatatatatatatatatatatatatatatatatatatatatatatatatatatatatatatatatatatatatatatatatatatatatatatatatatacaggatAATGCAGATTATATATGTTAATTCCTTCCCGCATCAATTATGAACTTTTCTTCGTTTTAACTTCTGTTTTTAAGTTCTTTACGTTCCTTAAAC	234
tgtgtgtgtgtgtg	tg	266017	CGAGCCCATAGTAAGCAGAGTaa	59.946	AACATTTACCATCCACACCTTTG	60.028	TTACATCATATCTAAAGTCATATATACTGTTAAACTGGTTCCCTTGTTATGATTGGCAATGTCATATAATATGCGAGCCCATAGTAAGCAGAGTaacgtatgtgtgtgtgtgtgcgggCACATACAATTCGAGCTAGTCATATAAATTGACCAAAGGTGTGGATGGTAAATGTTTATCGTCTGTCAGGTGAGATTGaatgaattaattttttta	101
tatatatatatatatatatatata	ta	266484	CCATCAAATCTGGTGTGAAAAAT	60.102	TGTCGTCATATATGCCCTTCTTT	59.877	ttttactcATCAGATGAAGTGTAGTTCGGACATAATATAAATTCAAACATTCATATTTATTCCATCAAATCTGGTGTGAAAAATTATCAACacatttctttatatatatatatatatatatatagatggcCGACTGTGTGTGTATAGTAGTTGACGTTTACAGAACTCAGCGATGGAAAAGAAGGGCATATATGACGACACTCGATTGAACCTTTTCATCAGAT	139
tatatatatatatatatata	ta	267667	ttccGGACCATAAATCTTAAAAAG	59.767	ACAATGTTGGTGATTCTCaaagg	60.268	TCACAAAtctaattgatttttttattccGGACCATAAATCTTAAAAAGTAAGTGGTTTCGAGAATTATAAATCTGATTATACAAAATAGTTGGTgccgattatatatatatatatatatagcctttGAGAATCACCAACATTGTTTAAtcgattaaaagaaaacattgacAAAAATGTGATGAATATTTTTGACATAGTTCGCACATTTAGTCATGAACA	120
gagagagagagaga	ga	271742	GAAAACGCGtacatatccaaatc	59.766	AGTGCCCTGAGTTTCTCTTCATA	59.424	GGATCTAGATTTCACTGTGAAAACGCGtacatatccaaatccgaatataATTAGCAAATACGATTTACCTCATGCTAAAAATCCAGACCCatgagggagggagagagagagagacattgaCCATCTCTGTAATATGAAGAGAAACTCAGGGCACTTGCATTGAGGGAAGCTTCCATGGTGGTCTATAACTATAAGACGTCGCCGTGTGAGCTGG	137
tatatatatatatatatatatatatatatatatatatatatatatatatatatata	ta	277667	GCCACCGTTTTGTagaggtttat	60.615	TAGGCTATAACACCACCATTCCC	61.266	caaaaggaTTTGTTTTTTGGGCCACCGTTTTGTagaggtttatatatatatctctctctctctatatatatatatatatatatatatatatatatatatatatatatatatatatatatatatatatatatatatatatatatatatatatatatattttttttttttttttttttttttgaggggggggggggggtgctgGGTGGGGGAATGGTGGTGTTATAGCCTAAATTACACTTCATATGGTGCACTTACC	209
gtgtgtgtgtgtgtgtgtgt	gt	285441	AGTTTCTTATTGCATCGACGAAC	59.685	gagagagagagaccaagtgtgtga	60.096	GAATGACTCGTCTAGTTTCTTATTGCATCGACGAACAACAACCAagtacaatttttaaaaatttaaatttgcacGCTCTAGAAAATGGTTTGATGatgtagtgtgtgtgtgtgtgtgtgtatatatatatatatatatatcacacacttggtctctctctctcttattaaGCTTGACAATTATCACCAATCAAGTTTGAGCTAGTGGGATGTTAACATTG	150
atatatatatatatatatatatatatatatatatatatatatatatatatatat	at	286212	CTAGGTGGATGGCTGGTCttta	60.494	gtggGTGGTTGAGAgaacaataa	60.268	gcccgatgcccaagcctaATCGAGCATTCAGttagtgtttctctttttatatgaaaaaacaagaatgtgggcACCTAGGTGGATGGCTGGTCtttatgcaatatatatatatatatatatatatatatatatatatatatatatatatatatataaaagctaatAATACATGACAAAAGTGCTTtataacttttttctctttattgttcTCTCAACCACccacatgaaaatgatcaatttctattctgttggAG	149
tctctctctctc	tc	286948	GACATAAATAATTGTCCGCTTGG	59.761	ggactcggttgcaaaaatacata	60.245	CAAAACGGCTAGATTGTTAAAAAAATGTGCTGAACATTGCATTTGGACATAAATAATTGTCCGCTTGGTTCAAACCATCATTTTCTGGTAATGTtgtacgtctctctctctctgtctcgtATATTACTTTATgcgaatcttaacattatgatAAAGGTTAAGATAAGGCTGTTGGATTCAgtatgtatttttgcaaccgagtccaaTATGCA	159
gtggtggtggtg	gtg	287627	TACTCTCTACCACTCCCAAGACg	59.818	ATAAAAATCAAGCTGAGCAGGTG	59.806	ATTGAGGGCCGAATTTCTTCACCCGACAAGGGTGTGTGAAGATTGGCTCTATGTCTTTTTCACAATAAAGTATACTCTCTACCACTCCCAAGACgataatgtggtggtggtggtaatAAAAAACGGACCCACCTGCTCAGCTTGATTTTTATGAGAAGAGGACCGATGGGAGGTAGGAATCTACAAGTCAACAGTAGTTGTCAGCAGCCTGG	80
atatatatatatatatatatat	at	292673	GATCTTGAAATCTTGGAGGTTCA	59.585	CAAAGTTTGTGATGTAAtcggtg	59.433	AAATTAAATTGCATCTGAAGCATTGACATCCCAGATCTTGAAATCTTGGAGGTTCAAGATCAAGCTTTTGGATCTCCACATTGGCCGTAGGAttgtctacatatatatatatatatatatatgcaccgaTTACATCACAAACTTTGTAATTGATACATCTCCAATATGTTGATGTCAAGTCAGAACTGAGACTGAGGCCCTCAAGCCTTGCTATTTTTATTA	113
tatatatatatatatatatatatatatatatatatata	ta	296318	TTTTAGGTCAAGCAAAATtggag	59.667	TCTCCTTTCTCTTCCCCTTTAga	59.848	GCTATCAAGCCAAGTATAGTTTGATAACCATCATGTGTACTGCACTGTAATATTGGCCTTCGTGAAGTCAAGAGATTTTAGGTCAAGCAAAATtggagtttatatatatatatatatatatatatatatatatatatagagagagagagagagagagagagagagagggagagagaagtcTAAAGGGGAAGAGAAAGGAGAGCGGAGAAGAGGGTGGACAAGAGCGGGTCCATttgac	126
atatatatatatatatatatatatatatatatatatatatatatatatat	at	298091	tgcaactatatcagatttggatttg	59.448	tttcaaaattttagcagggaaca	59.994	aaaatgcaactatatcagatttggatttgaatttatatgcaaatgtaaagaacttttaaaactttcaaaatttatatgtaaatgtaaaaaattaagtttaatatatatatatatatatatatatatatatatatatatatatatatatataatttgaaaatttttattttgttccctgctaaaattttgaaactatagtttgacccctacaacaaaaaaatttctggctttgcccCTGCTTTCACATATG	188
caacaacaacaa	caa	303662	aagtctgtGGTGGAGGTGAATAA	59.914	agatcgAGTGCTGGACAATTAAC	59.672	gggaggccactggcaatgcctccccaaACTGAGAAGGCTATGGCTTCAtgacttccccaatctgaagtctgtGGTGGAGGTGAATAATAATATTACtgcccaacaacaacaaaatggaaCAACATGTCCCTCCGATGCACAGCAacaacagatcgcctgcctctccaacCTTCAATCGTTGTGGATTGTTAATTGTCCAGCACTcgatctgc	146
tatatatatatatatatata	ta	304085	CTAAAGTGTACACGTCACATGCC	59.616	GGACAGTCCTGACTCGTTGATAC	60.052	ATGTATGGAAGTGCAAATTAAAATTAACATTCAATGAAGGTAACTCCCATGACACTAAAGTGTACACGTCACATGCCCCTCACAACCAAGGCTgccatgttatatatatatatatatatattaaaatgatCGACAATGTTCCGGCTATTCAGATTCCGAATTCTTTTGGATTTGTATCAACGAGTCAGGACTGTCCAAGAAGTGTTTGTTTCACAAATTA	142
tatatatatatatatatatatatatatatatatatatatatatatatatatatatatatatatatatatatatatatatatatata	ta	306212	TCTCCACACTGGCCTTAAGATT	60.13	CATGTTGGAGATGTATCAATTACAAA	59.253	AATTAAGTTGCATGTGAACCATTGATATCCCAAATCTTGAAATCTTGGCGGTTCAAGATCAAGCTTTGGATCTCCACACTGGCCTTAAGATTGTctacagtatatatatatatatatatatatatatatatatatatatatatatatatatatatatatatatatatatatatatatatatatatatggattacATTACAAACTTTGTAATTGATACATCTCCAACATGTAGATCTGAAGTCAGAACTCAGGCTCGTGCCCCCAAAAGCATTGCTTTTAATGGGAG	159
tctctctctctctctctctctctc	tc	308138	GCAAGTTTCgcaattttaacaaa	60.489	TTCCTTTCAAGTTTTCAAcgtgt	60.062	CTGCATGACAAAggtgtaattttttaaaaacataggGGTGGTTAACAACCTTGAGTCAAAAATAGCAAGTTTCgcaattttaacaaaaagaaaattcatttctctctctctctctctctctctctaacacgTTGAAAACTTGAAAGGAAAACATCTGAACCGAAAATTCActgccctctctccctctctaggCACGGACATGGAGAAGCCGTTGTTCTATGGCG	85
agagagagagagagagagagagagagagagagagagagagag	ag	308993	TATCATCTTTGGACTTTTCGacc	59.493	ACCATCAATATGTCAACATGCAA	60.131	TAgatcatttaatttatttaaagtCTTGTTAATCGGTTATAGTCTATATTTCAGAAAGTTATCTCATTTTTCTCTATCATCTTTGGACTTTTCGaccaacagagagagagagagagagagagagagagagagagagagagagatgcatgtCTTGCTCATCGTTTGCATGTTGACATATTGATGGTGTGAACAGAGATCGGGTGtctcacttcttcttcttcttcttctgtatCATTGGCTTC	111
cttcttcttcttcttctt	ctt	309101	TTGCATGTTGACATATTGATGGT	60.131	TTTTACCGTGAAGCCAATGatac	60.245	agagagagagagagagagagagagagagagagagatgcatgtCTTGCTCATCGTTTGCATGTTGACATATTGATGGTGTGAACAGAGATCGGGTGtctcacttcttcttcttcttcttctgtatCATTGGCTTCACGGTAAAAGTATACGCCGCAGCTAGTTAAAATCTAGAAGGCAGAGGTTAACAACTACCAATGGTTCCATTGCTCATCGGAATC	89
ctctctctctct	ct	309381	GCCTCATTCATGGTGCTAGTCT	60.659	GAACAGAACTGGTTCGCAATATC	60.021	CCGCTGCCTTCGTATGGGCGCGGCAGAGAGAGGTTGGGAGGAAGGCACATCAGCCTCATTCATGGTGCTAGTCTTATAAATGTAGTTATCACTGgtaccactctctctctctccctcctcctctctctcgaTTTATGCATGAAAGCCAGGTTGGGATATTGCGAACCAGTTCTGTTCTAGCCTAATTTGATAGCTTGAACGTGATCACAAGA	125
atatatatatatatatatatatatat	at	310129	CCATACAGAGGTTGGAAGATGTC	59.878	CACATTAATCCCTGACCATCAAT	59.959	TTAGTACTCCATGCGTTTCAGTTGGGGACCCATACAGAGGTTGGAAGATGTCGCTTCAAAGTAATTAGCGCTTGATTTTTTGCGCCTAGAGGTgttgtggatatatatatatatatatatatatatttctgacTGCGTGATTGCAGGGGAGAATGGAACAATTGATGGTCAGGGATTAATGTGGTGGGACCTGTGGTACAACAGGACGTTGGAGCACACAAGGGGA	154
ctctctctctctctctctctctct	ct	310356	CCACCCTGTTTATTGCAGgtat	60.129	TTACACCTTTGACAACCACATTG	59.815	ACCTCATAGAGTTCATCAACTCTCACAACATACTCATCTCCAACATTACTCTTCTCAACTCTCCATTTTGGACTGTCCACCCTGTTTATTGCAGgtatacctctctctctctctctctctctctttatatatatatatatgtctgtttTTATTGCAGGTatacctttctctctctcatagggTTTCTGTTTTTTGCAGCAATGTGGTTGTCAAAGGTGTAACTA	145
tctctctctctctctctctctctctctctc	tc	312374	TGAATGGAGTACGAAGAGTTGAAA	60.162	GCTTCTTCTTGATTCTGAAAGCA	60.143	GTTGGGTATATCGCTTATTTGCAAATGCCATGAAATGAATGGAGTACGAAGAGTTGAAACAGTCTTTGACACATTAAGATTAGTTAGCATGagtttcaaatctctctctctctctctctctctctctctcccatgtCCAAATTGAAGTAGATATTTGCAGCAGCATGCTTTCAGAATCAAGAAGAAGCCCAGGGTTTCTGGATCCTTCTGATGCTAGACTTCTGAACTCG	153
tctctctctctctctctc	tc	313645	ATTGCCAATCACAGGGTAGAGTA	59.906	CTACCTTGAGAAGAGCAAGACCA	60.061	TAGATGGATGATTCTACACCTCAACAAAGAAGGGATAATGGCATTAATGAGAATAAATGTTAGCACATAGAATTGCCAATCACAGGGTAGAGTAacggaatctctctctctctctctcgatcagGGCAGATTATTTTACCTTGTTGGTCTTGCTCTTCTCAAGGTAGTCCTCGATGACGCCAGCGTTAGCAGATGAGGAGGAGACGGCAGCAGTGGTG	96
gctgctgctgct	gct	313985	CATGGAGACGACCTTCCAGT	60.112	GTACACACACAGAAATCAAGCCc	60.826	AGGCTGCATGGAGACGACCTTCCAGTTGGCAGCGTCCGATGGGCTGCTGCCCGCGAGGGCATAGCTGCACGCCAGCACGCTGGAGTTCATGGCTGCcatggctgctgctgctgcggGGCTTGATTTCTGTGTGTGTACGCGTGCTGCACACACGTGCTGTGTAGTGAAATATGAAACAGGAGCAGAGGGAAAGAGCCCGTAGTTTTGATGAG	132
agagagagagagagag	ag	316089	CATTTCATTAGCATCTTCAAGGG	59.977	CCAGTGATGATCATTCCACAGTA	59.867	AGCCTCTGGTGGATCTACCAACTCGACCTGTAAAACAAGATCGTCATTTCATTAGCATCTTCAAGGGAAGATCAACGAAAGTGAACAGGATACcaaaagcagagagagagagagaggtttttgttttctctcatcAAACTTATCCTTACTGTGGAATGATCATCACTGGAGGCTGCAAGAACCATGGCATGTGACTTGATGCCCCTCATCGTTGCA	125
cacacacacacacaca	ca	318488	TATGGATGCATTTTGAATGTTGA	60.199	GAATATGCCAACACaatgttcct	60.129	CAATTTATAgattaattttagttttttataagCTTTGGATGAGGGTTTATAAATTTTATGGATGCATTTTGAATGTTGAACAAGGCTAGTAGCAAcgatgcacacacacacacacagagagaaagagagagagagagagagagagagagaggaacattGTGTTGGCATATTCAAATTATGATCACCTTTGCTCTTTGAAATTCTATAGGTGATTCC	116
atatatatatatatatatatatatatat	at	319457	caacacacaaacacacattgCT	59.583	tgcctGATGAACTTACATGTGTT	59.553	GTCTCTCTATTCATGTCCTCTCTCCCCACCCccaacacacaaacacacattgCTTGCATGTGCAAAAACACAACCATATGTATACATGccttcaaatttcatatatatatatatatatatatatatatcccatgCATACATAAATGTTATGCACAAACACATGTAAGTTCATCaggcatacatatatatatatatctcccaTGCATACATAAATGTTATGCACAAACA	146
atatatatatatat	at	319538	AACACATGTAAGTTCATCaggca	59.553	TATTTGCTGTGAATCAACACAGG	60.046	ATACATGccttcaaatttcatatatatatatatatatatatatatatcccatgCATACATAAATGTTATGCACAAACACATGTAAGTTCATCaggcatacatatatatatatatctcccaTGCATACATAAATGTTATGCACAAACACATGTAAGTTCATCAGGCATACAATGATTGGCAACCCTGTGTTGATTCACAGCAAATATGACCCAAA	131
atgatgatgatg	atg	321758	GGGTCTGCTAGCCTAGTTTTCAT	60.16	CAAGTGTTCATGGTCTTGTGGTA	59.944	TCGTAGCCCAGAAATGCTTATAATCAGCCAATAGATTATTTCATTAGCCAGTGTCCAAGTATGATGTGGGTCTGCTAGCCTAGTTTTCATCACTTAcaaaatgatgatgatgcttGCTGCTAAAAGTGACATCTGGGAGCCACTCTGCAACAGATTTTTGAAGGCAGAAGTGAAACCTTGAAAAAGTTACCACAAGACCATGAACACTTGAC	143
ctctctctctctctct	ct	322402	AAACATGAACATGAAACATGCAC	59.789	ATGCACATGGAGTTTGTTTACCT	59.818	CTTGATTAAGACTcttttcaaaccaaaaaaaaaaaacaaaaacgatTAACCTTTACTCATGCATAAACATGAACATGAAACATGCACGTGCAcattctcactctctctctctctctcacacacacacacacatttggtTGTTTGTAGGAGGTAAACAAACTCCATGTGCATGCACAACTCAACACACAGACACATATTCAATAGCTAGCACCAAGA	107
agagagagagagagag	ag	331245	cagagaaagagagacacagacagaa	59.37	AAATATCCCAATTATCGCTGATG	59.25	AATTGCCATTGCTTCTGACAGAAacagagaaagatagagagaagagagagacagagaaagagagacacagacagaaagagagagagaaagagagagagagagagagagagagagagtctaccGGCATCAGCGATAATTGGGATATTTGGGGCAGAGGCGCAGATGAACCGTGCTTTCTCCGCCATCTCGGGCGGCCTGAAAGAGGGCAGCAACACA	96
aagaagaagaag	aag	331435	GCAACACAATGTATACTcgcaaa	60.075	GGCCTCCTTACGTAAATCTTTca	60.798	GCGGCCTGAAAGAGGGCAGCAACACAATGTATACTcgcaaaacaaaaataaaaagtacaagGAAGGACCATCTCGGATATAGCTCAAACATAGCaaaaccaagaagaagaaggggagtgAAAGATTTACGTAAGGAGGCCGAAGTCGGGCTTGCCAAGGAGCGAGGCGGAAAGAGCGTAGCCGGAGATGAATCCGGCCGAGAAGCCGGATTT	122
tatatatatatatata	ta	335222	caaatgaacTGGTTTTTATCCTTG	59.004	TTTGGATCTAAGTCACATGAGCA	59.761	cattcttaaaatcaaatcaataagattagattgcaaaaaaaaaaaaacttaaaaatcaaattcaaatgaacTGGTTTTTATCCTTGATCTAAGTgtccagtatatatatatatatagctgcaTTTGCTAAAATTGTTACATCTATCCATATTGCTGTACTTGTACTTGAACTTATGCCCATGCTCATGTGACTTAGATCCAAAACATGTCCTGTGA	141
ctctctctctct	ct	341503	AGAGAGCCACCTCGTAAGCAGT	61.829	GCctgaagagagaaagggagag	60.984	CGGAGAGAGCCACCTCGTAAGCAGTCCGGCCGGGCAGCTGCCGGCCTTCGAGCGCAGGGCAGCAGTCCTCGACAGGATTCCGGCCATCTCTCCTActacactctctctctctttctccctcgctctccctttctctcttcagGCGGTGTGGCCAGTGCAGCAGATTGCATCTCCTTTTATAGAAGAGCTCCGGGCCCCGCTGCATCTACCAG	141
tatatatatata	ta	342745	GTCGCTATCTACTCAAAGCTGGA	60.055	ACAAATTTCTAGCGGTGTCACTC	59.709	ACATTATTAAATCGAGACGAAACACTTTAAAATGTCGCTATCTACTCAAAGCTGGAGAACTTCACAAGCATCACATATTATAATTTTCATcatctatatttatatatatatattctttgcATATAAGCAACCGGTTTAGCGAGTGACACCGCTAGAAATTTGTGGCTAGAAGGCAGTAATATGTAACAACCCAATTTTTATGTGACTTGATG	130
tctctctctctctctctctctctctc	tc	347410	Gtggttctttctttctcccatct	59.995	cttttatgtggtcgggtgtgtat	60.048	tttatgatattgaaaaatgtGGAGCTAAAACTTAAGGGTGTCATTGTAGAGACTAAGTGAATTGGCTCGTGtggttctttctttctcccatctcttcccgtctctctctctctctctctctctctctttctatatatatatatatatatatatatatatatatatatatatatatacacacccgaccacataaaagacaaaaaccGGATTTGCTAAAAATAATTGA	126
tatatatatatatatatatatatatatatatatatatata	ta	347750	CGTCAAGACTGTTCAAGTTttgtt	59.769	gggtgactctaaaaacccaaagt	59.804	aacatgatttatactAAATTACTGTTTATGAATACGTCAAGACTGTTCAAGTTttgtttacaatattttttagcCCAAACTTAAGAAGTCTGgtttggtttatatatatatatatatatatatatatatatatatatataagaaaattaaatggtgactttgggtttttagagtcacccagcTATCAACCAAGTCCATTCGATCTATTATGATAAACacttaagagaaaaacaagaataa	145
agagagagagag	ag	348900	GCCACTGCTgactagagagagaa	60.337	ATTGTTCTAGGGTTATGCCaggt	60.14	GAGGGGCCACTGCTgactagagagagaaagagagagagagagagagagagagagggccatGGCTTGATCTGGCATAACCTTATAGGAGAAGAGGCtgactagagagagagagcgagagagagagagatgacctGGCATAACCCTAGAACAATTATGGAGGTTGTTTGAAACATAATGCATTTATTCTTTCCACtttaaaatgattatatata	147
tatatatatatatatatatatatatatatatatatatatatatatatatatatatatatatatatatatatatatatatatatatatatatatatatatatatatatatatatatatatatatatatatatatatata	ta	349004	CCCTAGAACAATTATGGAGGTTGT	59.685	AGCTTTGTGAACCTTAGGGTGAT	60.404	agagagagcgagagagagagagatgacctGGCATAACCCTAGAACAATTATGGAGGTTGTTTGAAACATAATGCATTTATTCTTTCCACtttaaaatgattatatatatatatatatatatatatatatatatatatatatatatatatatatatatatatatatatatatatatatatatatatatatatatatatatatatatatatatatatatatatatatatatatatatatagcttccTCTGTGCCCATCACCCTAAGGTTCACAAAGCTTGCGTCAGGACCTATTACGGTTCAAAGGATGAAAGAACTGGGTCGTCAAAACGACCAAGCGA	240
tctctctctctctctc	tc	351792	GTTGGCATTAATGGACATCATTT	59.969	GGGATTTTTAAAAGATTGGTTGG	59.948	TATGCAATTGATTTCCTATCCTCACTCCTATCATATCATATGCATGCTAGCTATAAAATATCACTATATTGTTGGCATTAATGGACATCATTTagtggtttctctctctctctctcttaaaaatgaTATCTTGCCATGCCAACCAATCTTTTAAAAATCCCTAAGAAGATTGAAACAACCACCCAACCTCTCATTCATAGGGTATAGGGCTTGTTT	91
ataataataataataataataataataataataataataataata	ata	352312	CATGTCAAAATCtctcttccctc	59.227	GGTGACTCTAAAAGCCAAAGTCA	59.812	CAAGTATGAACCACATTTAATGAACATGAACAGAGAAAtgtaaaaaagaattaaaaaaggtTGAACATGTCAAAATCtctcttccctctttctctcttatataataataataataataataataataataataataataataataattgagTGATGACTTTGGCTTTTAGAGTCACCCAAAAGTGATGaatatttttgttatctaatattaatttacatatttttctctttgtttttttgactGT	112
tatatatatatatatatatatatatatatatatatatatatatatatatatatatatatatatatatatatatatata	ta	352985	GCATGCATCCACAATGTATATTTaac	60.691	AATAATCCTATGTACACACGCACG	60.205	catatatatttaattttattttttttaagggcatatatgtatataaatttgTGCATGTGCGCATCTGTGCATGCATCCACAATGTATATTTaacttaatttatatatatatatatatatatatatatatatatatatatatatatatatatatatatatatatatatatatatatatacgtatgtgttTGCACGTGCGTGTGTACATAGGATTATTGGATTCCTCTTGATTAAAGGAATCACACGAAACGAGGCCATCCGCTGAAAAGCATAAAGCAG	148
atatatatatatatatatat	at	359038	TGTAACATTGGACTTGAGGCTTT	60.048	Atccacatacacacacacacaca	59.707	CCTTAATTTTCAGGAATGTAACATTGGACTTGAGGCTTTATGCCCCTTCACTCAAATTGATCAAACAGCTCATAACCAATTAGCGTACTTActaaattcaatatatatatatatatatatgtgtgtgtgtgtgtgtgtatgtggaTCATATGTTATCATACCAAACAGATAGTGTAAGTACCGGAACAGAACTTTTTTAATTGACAAAttcctttgtgtg	130
tgtgtgtgtgtg	tg	359152	tgtgtgtgtgtgtgtatgtggaT	59.707	aaggctctctctctttctctctctc	59.607	atatatgtgtgtgtgtgtgtgtgtatgtggaTCATATGTTATCATACCAAACAGATAGTGTAAGTACCGGAACAGAACTTTTTTAATTGACAAAttcctttgtgtgtgtgtgagagagagagaaagagagagagccttattctttatttttccttgttacAAATATATAAAGCTTACAGGTCAGGAAAATCACCCACAGGTTTGGCGCACAC	129
agagagagagagagagagagagagagagagagagagagagagagagagag	ag	359279	AAGCTTACAGGTCAGGAAAATCAC	60.063	attgttgcttttgttttcatGCT	60.056	gagagagccttattctttatttttccttgttacAAATATATAAAGCTTACAGGTCAGGAAAATCACCCACAGGTTTGGCGCACACAGatagaaggaaagaagagagagagagagagagagagagagagagagagagagagagagagagagatgaacaatCAATCGCAGCatgaaaacaaaagcaacaatgTCAACTCTACTTCAGTTTTAAAAAGTTGATTTTACATGCGacattttatgaactttaaAA	147
tatatatatatata	ta	359583	Tctgattcggatcggatattt	58.472	TAAAATCAATTGCACAAATCCC	58.85	AGTTGAGTGCATCTAAAAGAGACAAATATGATTGATTGAGAGATAGATTATctgattcggatcggatatttGATCGAatcattccaaaaaaatcatatattatatatatatatatcaagaaattAGATCAGATTAAGGTTTAGGAAATGACATTCAAGTAGATTCATACTCAGATTTGTAACTGGATTGGGATTTGTGCAATTGATTTTAGATT	160
tctctctctctc	tc	361293	cccaaaattttcttctaatttttcC	59.674	CTCTAGGTTGGCTTCTCTTGTGA	60.061	CACAACAATTCAACTAAGTTgaagatttaatttttttataacccaaaattttcttctaatttttcCTATATTTAAACGGTTACTTCTAAGCTTtttctaatctctctctctctttcatatatCACATATGACAATCACAAGAGAAGCCAACCTAGAGGGTGACTTGGGTATTATTGCATTCCACCAATAATATTGGAATGTTATAATGAATT	116
acacacacacacac	ac	362562	GCTACTTGTTGGTGTGTTCCAAT	60.329	GGATTCCTTTGTTTGTGatgatg	60.587	GCCTTTGCAAATTTTATCATATTTACTCAACTTGCTCACACTTTACTTTGAATACATATGCTACTTGTTGGTGTGTTCCAATAGTGTGTGCACAcaaattacacacacacacacatatatatatatatatatataacatcatCACAAACAAAGGAATCCATATAAAAATCTTTCATTGatattttacaacattgataaTTGAGAATAATAGAAA	100
atatatatatatatatat	at	368716	GAAAGCATGCAACTCCCATATT	60.34	ATAAGGACCTTTGACAACACCAA	59.791	TATTCAGATCCGATGTATTGACATCTCTAGTTATGAAAGCATGCAACTCCCATATTGCAATAACTTCTAATAATATGAATTCAACTCTTTAAtccaaataatatatatatatatatatagtgtgtgtgtatgtataattTGGATTTTCTTGTGGCCTTGGTGTTGTCAAAGGTCCTTATCAGTTTCAATCTTTTTCAATCACTCAACTTGCACCAATA	145
acacacacacacacacacac	ac	371819	TCCAATTAATCAGATGCCGTACT	59.877	AACGCATCATTTGCAATAGTTTT	59.923	TTTTAAGCATTTTTCTATGTGAATCTGAGCTGGCTTTTGGATCGGTTCACCAATATCCAATTAATCAGATGCCGTACTACCTACTATAACCAGAtccaatacacacacacacacacacacatatatatatatatatatatatatatatatatatagagagagagagagagagagagagagatgcgatGTTGAAAACTATTGCAAATGATGCGTTCCGTAG	159
atatatatatatatatat	at	373725	aatgacaaaagccTTCTTACCAA	59.215	tataGTGTACTGGTGCTGgctca	59.842	aaaaaatgacaaaagccTTCTTACCAATTCTTATCATTTGCAATTCTCAATTACAAGACCTCTATAGAGATATGTACATATACAAAAGTTTGAATccgccatatatatatatatatataaagtgagcCAGCACCAGTACACtataataagatttttgtttggtgatgtgggcaattgcccacaccagcctacaggtagctccgccactggttgTAGTG	141
tctctctctctctctc	tc	375441	AGAGAAACTCCAAGGTCGCTC	60.009	CTTGATCATGTTGCTGATTTCAA	60.124	GGACGAAAAGCTCAGACAGCTCGTGGAGCAATACGGCCCTCAGAATTGGAATTCCATCGCAGAGAAACTCCAAGGTCGCTCAGGTACATGCTGTtgaacttctctctctctctctcttgcaaaaGTTCTTGCAGAAGTTGgtattcttcatcttcttttcttcttcctttatgAACTTCAATAACAAGTGTTGAAATCAGCAACATGATCAAGCAC	153
ttattattatta	tta	378964	gaaaacaagaCCTTTTCTGCCTT	60.153	ACTCGGACCCAGAAAAATGAa	60.841	CCATCGGACGCACCCCATTCCAGTCGTTGTCATTGACAGGATCTTGATTCCCTCAATTagagaagagaaaacaagaCCTTTTCTGCCTTGGATCagtaatttattattattatatatatatataaattaataaaaaaaatttaaaaaatcatcatCGAGCCCGAACCGGacttatcgggccggcccgggttTCATTTTTCTGGGTCCGAGTC	145
tatatatatatatatatatatatatatata	ta	382507	TGAGCCACAAATTATGACTGTTG	60.046	ACAAAGAGGAAATGTGTCATGGT	59.787	tatggtGTCTTGGAACATGCAAAATGAGCCACAAATTATGACTGTTGTTAGCATTTCATGCCAAGATCTTTATTGATCACAAAGACCACAAAttaatcattatatatatatatatatatatatatatataggtccGGTTCAGTATATACCATGACACATTTCCTCTTTGTGTATTATAGACAAAATTTCACTTGGGTACCAACATATTGCAGTCTGCATCACGGAGGTAC	146
atatatatatatatatatatat	at	384030	TGGAACATGAAATTGTAATCTTGAC	59.323	GGATGATCTCATAATAAGCTAGCGA	60.113	CAACGTGCATGAAACCAGCAATTGGAACATGAAATTGTAATCTTGACATTAACACTATCTCCTCTAAATGGTAATCATATAATACACTAATCgtataatgatatatatatatatatatatataaaagagagtcTCAAAATACACTAATGATACACTTCGCTAGCTTATTATGAGATCATCCGGCGGTAATTAAATGTTCGACTTGATTGGAGAAGAAGGCAT	159
agagagagagagagagagagag	ag	386052	CGTGTTGCTGATTTCAACACTT	60.211	TCGCTCAGGTACATGCTGTaga	60.984	GCTGCTTGACCGTGTTGCTGATTTCAACACTTGTTATTGAAATTCataaaggaggaagaaaagaagatgaagaatacCAACTTGTGCAAGAACttttgcaagagagagagagagagagagagatgttctACAGCATGTACCTGAGCGACCTTGGAGTTTCTCTGCGATGGAATTCCAATTCTGAGGGCCGTATTGCTCCACGAGCTGTCTGAGCTTTTCGTC	138
ggtggtggtggtggtggt	ggt	386246	GGACATGTCTTTGCCTCGTC	60.667	agaattgAGGAGTCGATTGAGGT	60.492	GCTCCACGAGCTGTCTGAGCTTTTCGTCCTCTCCTGGCCTCCAGTGGCCGCGGGGACATGTCTTTGCCTCGTCGACGTTGGTGGCGgtggtgccggtgccggtggtggtggtggtggtgactGAAGCGCCACCACTTGCCTCATCCATCCTTGACGACCTCAATCGACTCCTcaattcttcatcttctctgtATCTTCCGATAACTTATagaagttag	126
tatatatatatatatatatatatatatatatatatatatata	ta	391369	gTGAACGGAGAAAACtcgatct	59.757	GACCGTCTGTTGTAAAATCGAAC	59.926	GTACGTAGTTAAACTGTCTATCTAATTAAATAGTTTTTTATGCGCATGCAGTTGCGTCTcccccatttttcttttgctcgTGAACGGAGAAAACtcgatctatatatatatatatatatatatatatatatatatatatatatttttggacTGTTCGATTTTACAACAGACGGTCCAAATttctccctcccttcctctctgAACCTGCAATGAGCTGCCGGGGGCTCCGGTTGCAATAAGAG	96
atatatatatatatatatatatatatatatatatatatatatatatatatatatatatatatatat	at	392160	caaattttggttaTCTGGCAACT	59.445	TGGAATTTAAACCaaatgtactctct	58.676	CTATGGTTTATCAAGGCTTTAGCAAGCAACTATTTTAGTCTATTCAGTAgtaagttttcaaattttggttaTCTGGCAACTGTTCCGCATTTGacagatgatatatatatatatatatatatatatatatatatatatatatatatatatatatatatatatatatagagagagagagagagagagagagagagagagtacatttGGTTTAAATTCCAGATAGTACCAGTTAAAGATGAACTTGTCGGTTCTTATCTTTTGTAAAC	160
tatatatatatatatata	ta	392479	AAACATAATCCAATCGGGATTTC	60.26	TCATTCAGTTGTTTGGGATTTCT	59.864	TTTTAGTGAATCCATGGTTGGTTGTTGAAcctaaaaatttcttaaaaacaTATGCACAAACTCCTAAACATAATCCAATCGGGATTTCTCGTActctaactatatatatatatatataaccaccAAGCTGGACAAGGGCAATATCACGAGAAATCCCAAACAACTGAATGACAGAATTTAATTCTGAATCTTCGATTTCACTCCCTTCGCCATTTTCT	106
tctctctctctctctctctc	tc	392721	TGGATGAGGTAAACAAGTCCAAT	59.755	ctgggaaaaagagaaaaaccctA	59.989	TTAGAATTCATAGTCCAAATTATTTTCACCCAATTGGATGAGGTAAACAAGTCCAATAAGATCTGAATTACTAAATAATTAATTAAGATTTGAGGagggatctctctctctctctctctctgcacatacttatttatttaaatattttaataattaattttcatGGGTagggtttttctctttttcccagGTGGTCTGGTTTTTACTACCTCAAAGGATA	156
tctctctctctc	tc	393292	ATTAAATATCTCCCAACCGCAAT	59.959	cgcaaGTAGAAACTAAGCATGTG	59.152	TTTTTCCCAACCATACTATTTTGGACGCCAACAACGACAACAACATTCGAAAACCCATCAAAGATTAAATATCTCCCAACCGCAATTTCACCAcccaccttctctctctctcatctgaATCAACACATGCTTAGTTTCTACttgcgatatatatatatatatatatatatatatatatatatatatatatatatatatatctgtgtgtgtgt	83
atatatatatatatatatatatatatatatatatatat	at	393354	tctcatctgaATCAACACATGCT	59.755	AAGTTTACATATGCAGGggacaa	59.786	GATTAAATATCTCCCAACCGCAATTTCACCAcccaccttctctctctctcatctgaATCAACACATGCTTAGTTTCTACttgcgatatatatatatatatatatatatatatatatatatatatatatatatatatatctgtgtgtgtgtgtgtgttgtccCCTGCATATGTAAACTTATGATCTGTGAATTAGTTCAAGTTAACAAAGGTTGAGGCAAATATTCCTTCtgaattttt	132
tatatatatatatatatatatatatatatatatatatatatatatatatatatatatatatatatatatatatatatatatatatatatatatatatatata	ta	399746	GTCTGCCCAACATTAGTCAACTC	60.054	acaatcACACAATGTTCCTGATG	59.772	GTGCATCCTCATCAGAAATCAACTTACTGGGATTCAACTTAAAAAACTATTTGATTCATGAAGTCTGCCCAACATTAGTCAACTCGTCTTGCttttcaagtatatatatatatatatatatatatatatatatatatatatatatatatatatatatatatatatatatatatatatatatatatatatatatatatatatatgttctcttttatatgtttcattttttgctcCAAATGGATCCCGTAGAGGCTGTTTGGCATCAGGAACATTGTGTgattgttttataaattttttccaaa	221
tatatatatatatata	ta	402778	ttccttccactAGAAAATTGCTG	59.78	CATATTGACTCCAACAGCCAGAT	60.387	CAATTGTAATTGTCAGATCCTTATCTTTagttcttcttttgcttttttttccttccactAGAAAATTGCTGCTGTTTCATGGaaccaacatatatatacatatatatatatatatatgccaatGTTTAGATTATGACAAGGTTTGGATCTGGCTGTTGGAGTCAATATGTATCTTTGCAACCAAGTCTAAATTTGACTCTTAGTCCACTCAAGATT	121
agagagagagagagag	ag	408679	cactctcattcccaccatacatt	60.123	TTCATGTCCTtcctcctagttga	60.116	atccccaaaccacactctcattcccaccatacattcacatataaatgaaaaaccaagcaactatgcatggataatatatagacaatattcaaggaaggaaagagagagagagagagatggaaagagaaagattcaactaggaggaAGGACATGAAGTAActatgaaataaaagatcatctcatctttccatgctttcggtgcacttgagcataacc	143
caacaacaacaa	caa	408905	ggaagatgagatgaaaatgagga	59.546	cgggagcatgaaaatatgaaata	60.172	aaaaaaaaagattgaatgTTATCTCccttggccatggggagaggaagatgagatgaaaatgaggaaaacaaaagaagtctatattcaagaaaagaaatagcaacaacaacaagattatatttgagaaaatgaataacatgatttaatcgtagaatgaaagattatttcatattttcatgctcccggtgctctcgagtatagcctcttgactc	143
agagagagagagagagagag	ag	411264	actcattcccaccatacattcac	59.997	atagttacttcATGCCCTCCCTC	59.88	ataaagaatccccaaactcattcccaccatacattcacatataaatggaaaaccaagcaactatgcatggataatatatagacaatattcaaggaaggaaagagagagagagagagagagatgaaaatagAAAGATTCAACTATGAGGGAGGGCATgaagtaactatgaaatgaaagatcatcttatctttccatgctcccggtgcacttgagcatagtc	152
gagagagagagaga	ga	411619	agttggagagaaatggaaagagg	60.115	tataaataccccctacttccccc	60.468	caccttagcttgaagattaccttgagtgaagctccaagatgatgcctccaagagggttatggcttgctccaagttggagagaaatggaaagagggagagggagagagagagagagctcaagagaaactctaagtcttcaagtgagaatacactataATTTCTCCCAATGGctactcttgcccaagaggggggaagtagggggtatttatagagg	139
atatatatatat	at	418771	tgaaagcttatgaaaatgatgtttg	59.585	tgcatgcacatgaatatctctct	59.75	tacatatatgaaagcttatgaaaatgatgtttgtaTCAattagagaagagaagatcattttagaaagagaaagagagattttaaaatggaatacacgtacatatatatatatttatatatacatatacgagagtttataaaagtatgttaaatcatagaaagagaaacaaagagagatattcatgtgcatgcatacgtatataacatgcata	185
atatatatatatatat	at	422681	AGCTTGGCTTGACAGTAATGAAA	60.302	GTGATAAGTATCGCAGGGCATC	60.85	CTCGGCCCAGCCATCAATATTCAAGTCCATGTTTGGCGCAGCTTGGCTTGACAGTAATGAAATATTAAGAACAAATGTAACCTGACATGATTTgactgtaatatatatatatatataatttgggcTGTGTACCCTCCCACCAGATGGGTACACCTGATGCCCTGCGATACTTATCACATGCCATATACCAATACTCTTCTTACCATTTAACTTCCA	138
gagagagagagaga	ga	423071	gggagacagagggagagagaat	60.21	ttttatcaaCCACACtctccttttt	59.507	AATTTAGactttgagagaaagaaaaaaagagggagacagagggagagagaattaAAGAGATATATGTttaaacagagagaaagagagagagagagaaaaagagagagagagagaaaaagagagagagagagagattttaaaaaaggagaGTGTGGttgataaaagagagagagggagatagttTCAGAAGAAATCAAAAATCAAAGGAAGcaac	134
atatatatatatatatatatatatatat	at	424525	gcaattttatcatgtttttccgt	59.309	TAGCCGATTtccaaaatgtaaga	59.98	ttttctgcaattttatcatgtttttccgttatttttgttttaatgtttaaaataattattatccaattaagaaaccgtatcggattcagattcagatcaaatatatatatatatatatatatatatatcaatgctcttacattttggaAATCGGCTAGATTAGTTCAAAAAGTGGATTCcgtatgaatgtaaaaatcagaatTCGGATTGTGAGATcggatttcaaat	151
tatatatatatatatatatatatatatatatatata	ta	426380	TGTGGTTAACATGTGGTAAAGGA	59.299	CATAATCCAATAGGGATTTCTCG	58.892	ACTATGAATTCTAACAGATGTGGTTAACATGTGGTAAAGGAAAATTGAGAAGAGAGTGAAATTGAAGATTCAGAATCAAATCTCAATTCTGTCAtttagctatatatatatatatatatatatatatatatatatattgttagaGTACGAGAAATCCCTATTGGATTATGTTTACGAGTTTGTGCAtatgttttaagaaaattttaggtTCAACAACCGTGGATTCactaaaactt	152
ctctctctctctctctct	ct	426637	ATCTCGAATTTAAGGCcaatgta	59.061	TTGACAGATGCTTtaattttccat	59.092	ACAATGAACCTAATTCAACTATACGTGAGGTTTacaaaagataataaaaacAGGCAAGTTCATCTTTAACTAGTAATATCTCGAATTTAAGGCcaatgtactctctctctctctctctatatatatatatatatatatatatatatatttatttatttatttatatttatttatatatatatatggaaaattaAAGCATCTGTCAAATGCAGAACAGT	129
tatatatatata	ta	426708	TCGAATTTAAGGCcaatgtactc	59.533	TAGTCAGCAACTGTTCTGCATTT	59.101	AGTAATATCTCGAATTTAAGGCcaatgtactctctctctctctctctatatatatatatatatatatatatatatatttatttatttatttatatttatttatatatatatatggaaaattaAAGCATCTGTCAAATGCAGAACAGTTGCTGACTAAAATTTGAATACTTGTTGCTGAATAAACTATAAGTCGTTGCTAAATCCTTCATCAA	147
atatatatatatatatatatatatatatatatatat	at	426978	CTCTCGTGTGAATCAACACACAT	60.088	GGTGAAGGTCTGAATCTGAAAAG	59.268	CGAAATGATCTAGCCCGTGGTGACATCTTCACTCTTATTCCACCACCCACCTTCTCCCTCTCGTGTGAATCAACACACATGCTTAGTTTCTACTtggggcatatatatatatatatatatatatatatatatatatgtatgtatgtatttctCTCTCAGCACCTTTCTAGATCTTCTTTTCAGATTCAGACCTTCACCTTACATAGGTTGGTATCTTCattactttcagtttcttg	141
atatatatatatatatatatatatatatatatatatatatatatatat	at	432872	GGGCAACATTCGGAAATTTAT	60.035	tttcttttaagcttccaccttga	59.441	GGGGCAACATTCGGAAATTTATAATGCTTCTAGTGATAGactacacacacatatatatatatatatatatatatatatatatatatatatatatatatatatatatatatatatatatatatatatatatatatatatatatatatatcttcaaggtggaagcttaaaagaaaattaacgaaaaaagagaaataaaatatttattttagtcATATAGCATTAACTGACAACtttttctgtttgatttt	172
atatatatatatatatatatatatatatatatatatat	at	433184	aatggtGACTTTGGTTTCTCAAA	59.9	ttaaccGTCCAAAGTGTTAGACC	59.462	AtcaatttcacacacacactataatatatatatatatatatatatatatatatataaaataatggtGACTTTGGTTTCTCAAAGTCACTAATGGtgactaatatatatatatatatatatatatatatatatatatataatggtgactTTGGTTTTTCAAAGTCACTAAGCGGTCTACTTAGAGTCATTGGTCTAACACTTTGGACggttaaaagaaattaaaaaaaaaattacagat	152
tatatatatatatatatatatatata	ta	434067	TCTAAAGTGCCTTGTCTTCCAAA	60.275	AATTAGTTCCCTTATGCCGTCTC	59.886	CGGTCTCGACCCACTTTGACGATCATGTAGAAACAAATCTAAAGTGCCTTGTCTTCCAAACCAAGTGATATTCAAAACTTTTGAGAACTTATAAagtgggtatatatatatatatatatatatatattgccaatTCATCAAAACTCAAATTCAGATTAGAGACGGCATAAGGGAACTAATTCCAACTGGTATGTAAATCCAAACTTGATCTGTATCTAAGGTATAT	144
atatatatatatatatatatatatat	at	434747	TTGGAATAAATACAAGACACTTCCTC	59.072	tgcctttctttctctctctttctc	59.797	TGATTTAgaaataactaaaatacaatTATTGGAATAAATACAAGACACTTCCTCTATAAGGGAAAACTAAaatcttaaaaacaaaaaatcccataattggatatatatatatatatatatatatataaagagagagaaagagagagaaagaaaggcaaTTAAGTTACAGACGAAAACTAgaactttttatctttttgctaaaaattattttaaataaactataaaa	129
tctctctctctctctctctc	tc	435153	AAAGGGTTTGACATGTCTCTGAC	59.538	TGATCTATaggtctggtttctaccaa	59.499	AATATCATATTGGCTaggttagatttaaaaaaaaaaaactttaaatatcatGTTTAAAGGGTTTGACATGTCTCTGACCCATAGGCctggtttctaccaatctctctctctctctctctcacacacacacacacacacacatatatatatatataaaaaattggtagaaaccagacctATAGATCAGAGATAAAAATGAGACACTTTaaattttttgctt	131
tatatatatatatatatatatatatatatatatatatatatatatatatatatatatatatatatatatatatatatatatatata	ta	436740	TAGATACCAAAGTGGGCAAATCA	60.706	TCCAGTGTCACCATTCAattatct	59.768	AATGCTTTCCCGACTCCAAATTCCAATCTCGATCAAAACTTGGACTTTTTTCACTAGATACCAAAGTGGGCAAATCAATTCTTGACAGAATTgaacttattatatatatatatatatatatatatatatatatatatatatatatatatatatatatatatatatatatatatatatatatatataaataagataatTGAATGGTGACACTGGATTATTAGAGTCATACAGTCATCTAATTAAAGCCGTCTGATTCATCATGATGaacagttaagagaaaaacaag	160
tatatatatatatatatatatatatatatatatata	ta	437102	GTCCATCTTGGTTTGATGGATAA	60.068	ttatccAAATGGATTGGTTTTTG	59.941	atccaTCTGCATTAGATGGACAGTCCATCTTGGTTTGATGGATAATGTTCGTTAGATGATTGAGTAACTTTGGATAGTCAAAATCACCGTTCactcactttatatatatatatatatatatatatatatatatataaaaagttggTAAAATGCAAAAACCAATCCATTTggataagaaacaaaaacttgaCCTATTGAaactaattattaaaatattttttttgaaatctaacatT	153
tatatatatatatata	ta	437532	TTTTTATCCCTTACCGAAATGGT	59.966	TTTATGTGTGTCTGTGCAATGGT	60.34	ATTCATTAaaaagttcatattttgtttaaaatggtttttaacataaatttaaaagGTCGTTTTTATCCCTTACCGAAATGGTCTTATACCtaccaatcactatatatatatatatacatatatatatatatatatatatatatatatatatggatcgACATCGACCCCGTTGAACCATTGCACAGACACACATAAAAGGGTATCACCTTGACTGCG	137
agagagagagagagagag	ag	443277	ATATAAACGAAAAACCAAACCGC	60.445	caggagcatgaaaagatgagatg	61.121	aacctCAAACCACATTCTCATTCTCATCGTATATTCACATATAAACGAAAAACCAAACCGCTATGTATGGGGGATacatagacaatattcaaggaatgaaagagagagagagagagagggagaaagattcaactaggaatAAGGGTATGATATAACTATAAAATGAATtaccatctcatcttttcatgctcctggtgcacttgagcatagcctcttgt	156
gagagagagaga	ga	444250	tttgaatgaagctccaagatgat	60.089	gacCATTGGGAGGtttctagtgt	60.63	aatgaacacattcacttgaagattttctttgaatgaagctccaagatgatgcctccaagttggagaagaaaataaagagagaaagagggagagaaagagggagagagagagagctcaagagaaattctaagtcttcaagtgagaatacactagaaaCCTCCCAATGgtcaatcttgcccaagaggatggaagtggggggtatttatagagga	142
atatatatatatat	at	444499	agaaatggtttgaaaatgggaAT	59.949	aagactcttttgcccctcttttt	60.914	gaatttcaccccattttcatccgaatttcacataattttgaattattttgaaaaagaaatggtttgaaaatgggaATGATTGACCATTAggcttataaaaatatatatatatatttttaaaaaatgagttaGGTATTTGTCCACTCAAGAAGAataaaatcaccctttaaaaggaggtcttttgtcaaaaagaggggcaaaagagtcttgccca	155
tatatatatatatata	ta	447419	ATACATAGTACACACACGCACgc	60.026	GCTTCTTTTACTACGGCATTTCA	59.815	GAATGATATACATCTAATACTTGatacttttagaaaaaaaaaaaccaattcaagGACTTGTGTTTAATATGTATACATAGTACACACACGCACgcgcgtgtatatatatatatatagaaggtttggatggagaaatttGCTGGCCTCTCATAGCACAAAACATGATGTATTTCATTGAAATGCCGTAGTAAAAGAAGCTTAAGATAGATGAAAAAT	126
agagagagagag	ag	448096	ATAAATCAGATGACCAAGATCGG	59.346	ACCAATTTTCAGGATCGTTGAT	59.709	CCATCAACATGATCATATGATTCACAACTTTACACTTTCTGTTAGTACTATCTGAGATATAAATCAGATGACCAAGATCGGTGCACAAAACTATactttcagagagagagagcaaaatgAACATTATTATCAACGATCCTGAAAATTGGTGCACcatatggttaatgactaaaatacccttcatttacaataaaaaaactttttgtaacgat	92
tatatatatata	ta	451388	TTAAGGCCAACAAGATAAGGTCA	60.01	GTTGTGTcccccatttttctt	60.082	tcaAGAGTTcagagaggaagggagggagaaATTTGGACCGTCTGATGTAAAATCGAACGGTCCAAATTTAAGGCCAACAAGATAAGGTCAtggttcagtttatatatatatatgtatatatatatatatatatatatatagaccgaGTTTTCTCGGTTCATgtgcaaaagaaaaatgggggACACAACCGCATGCGCATAAAAAACTATTTA	121
tatatatatatata	ta	451681	gcacgtGAACCGAGAAAAct	60.299	TTAAGGCCAACAAGATAAGGTCA	60.01	AATGAAATAGTTTTTTATGCGCATGCGGTTGTCtcccccatttttttttttgcacgtGAACCGAGAAAActcggtatatatatatatatatatatatatatatatatatatatacaaattgaaCCATGACCTTATCTTGTTGGCCTTAAATTTGGACCGTTCGATTTTACATCAGACGGTCCAAATttctccctcccttcctctccAAACTCTT	98
tctctctctctctctctctctctctctctctctctctctctc	tc	453054	AGAGGCatgaaagaacaacaaaa	60.156	AGGCTCGAGTAATACCTTTGACC	60.037	ATGAATGAGTTTTCAAGACGAGAGGCatgaaagaacaacaaaaaaaacattcatatagaagaaggagaagaagagaaagtatAGAAAATGGTATgaagtatctctctctctctctctctctctctctctctctctctctctcttctctagATTGGTCAAAGGTATTACTCGAGCCTCTATATATCCTTGCGATCTCTTTCACTACACCTAGGGGTGAAGATGCCTTTCTCTTTTAGGttgta	156
ctctctctctctctct	ct	454037	tctctccctctctttctctcgat	60.102	CCCCCACCATTTAAGAGATAAAA	60.394	GCTGCGAACagtagaagagaagagaagaagcgTGAAAATGAAGTGGTCCAGCAGAGcctttcttctctccctctctttctctcgatcAACGATGgattgactctctctctctctctcgtggcTCAAATATGCGCGCGAGTGAATGTTTATTGAAAAACTTCGCGCCCTTTTATCTCTTAAATGGTGGGGGCCACTCGTTTGTCCGCCACGGCAATG	127
attataattataattataattata	attata	455099	GCTctgcccgattaaattaaaaa	60.732	CTGACTAAGCCTTGTTTGACtcg	60.461	CCAAAACCCAAGCTCAAACCCAGTTCAGCTctgcccgattaaattaaaaatttgtttttaatgtaaaatattatataaatataaataattgtaataaaatattataattataattataattatatacatatatatgtatgtatatcaaTGAAATtagtattaaaaaatattatcgaGTCAAACAAGGCTTAGTCAGGCCCACCCGAACCAGCCTCGATGCCTTT	169
atatatatatatatatatatatatatatatat	at	458176	tcacactctctctctctctctctctc	59.24	CATCTCTTGCCTGACCATTTATATT	59.793	aattaaatcttcttcacactctctctctctctctctctctctctctctctatatatatatatatatatatatatatatatatatatatatatatatatatatatatatatatatatatatatatatatatatacttccaAAAGAACCAAATATAAATGGTCAGGCAAGAGATGAGATAGATCTCCTTATTGTTTCCCTTGGTCGCAACTCTTCCTTGTAGCATTGAGATGAG	160
aataataataat	aat	458649	CCAAAacgttagattgcaaaaa	59.191	gagagagattggtaaaaacTAAACCa	58.46	ACTAacttaatataaatcatgcttcagtttaagtatttttataaaaaaatctttCTACTCTTAAAATCGTATTTATAACCAAAacgttagattgcaaaaaaataataataataacaatagtTGATTTTCAAgggtctgttttttttttttatctaactGGTTTAgtttttaccaatctctctctctttctatatatatatatatatatatat	105
tatatatatatatatatatatatatata	ta	458784	tGGTTTAgtttttaccaatctctctc	58.46	ACTTTCACACAGACAAGTGCAtc	59.32	ctgttttttttttttatctaactGGTTTAgtttttaccaatctctctctctttctatatatatatatatatatatatatatatatatatatatatatatatatatatatatatatatatatatatatatggaaagaTGCACTTGTCTGTGTGAAAGTGCATGAATATGAAATCAGATGAAGTTTTAAATGGGTTGGATCAGCGACAGCTAAATGCATAGTGACTGAAA	135
agagagagagagagagag	ag	460161	ACGCGATGCATTTAATTTATGAC	60.236	TGCCTGGTCTCTAGAGTTTTGtc	59.936	TTTTATGTTATCTTGAGATTGCTAACAACGCGATGCATTTAATTTATGACAAAGATTTCCATTATGATGCTTAATCTTCATTATGGTGCTCAAAatagctagagagagagagagagagaaagaactgagaaagaaatttactaatgaCAAAACTCTAGAGACCAGGCATCATGGAcgaaaggggggggggggggcataGCCCTGGCagcacttaattt	141
cacacacacaca	ca	460563	CCATCATTATAGGGGCAACATTA	59.947	tcttccACCTTGAAAAGatcaat	59.123	ACACAAAAAgtcatatatattaaatataaaaaaacagtAGATTAAATACCATCATTATAGGGGCAACATTAGAAAATTTATAATGCTTTTAGTGACagaccacacacacacatatatatatatataagaaattgatCTTTTCAAGGTggaagattaaaagaaaattaaagagaaagcagaaataaaatatttattttagtcATAGAGCATTA	105
cacacacacaca	ca	460773	caaTATGATGCCTTATGGGTTGT	59.983	ttaaccATCCATCGTGTTAGACC	60.122	TAACTAgcaactttttctctttgattttctatGAGTATTCCAtcttgaaaaaatgaagaaccaaTATGATGCCTTATGGGTTGTCATTACCTAtcaatttcacacacacacactatatatatagtgaatggTGACTTTGGTTTTTCAATGTCACTAAACCATCTAGTTAGAGTCATTGGTCTAACACGATGGATggttaaaagaaataaaaa	139
tctctctctctctctctc	tc	461001	CTGAACTTGTtatcatcattcactca	59.602	aaaacaacacacacacacacaca	59.917	tTCTTGTCGTCTAAtattattttaaacttttttcttattatttctcTCTCAATATCTATACGTTTCAAATAAACTGAACTTGTtatcatcattcactcactctctctctctctctctctttctatatatatatatatatatatatatatatatgtgtgtgtgtgtgtgtgtgtgtgtgtgtgtgtgtgttgttttGAATTGAGTATTTTCAAGTCTAT	122
tgtgtgtgtgtgtgtgtgtg	tg	461069	tcatcattcactcactctctctctc	59.152	ggaagaggTATCACATAGACTTGAAA	59.163	ATAAACTGAACTTGTtatcatcattcactcactctctctctctctctctctttctatatatatatatatatatatatatatatatgtgtgtgtgtgtgtgtgtgtgtgtgtgtgtgtgtgttgttttGAATTGAGTATTTTCAAGTCTATGTGATAcctcttcctttaaaaaaacaaaaaaacaaaattaatgaaatgcttGCCTCagctcaatatatat	147
atatatatatatat	at	461181	caaaattaatgaaatgcttGCCT	59.549	GAAGATTGGCTTTAAGCTGAGG	59.523	tgtgtgtgttgttttGAATTGAGTATTTTCAAGTCTATGTGATAcctcttcctttaaaaaaacaaaaaaacaaaattaatgaaatgcttGCCTCagctcaatatatatatatatggttttgaaTTGAGTATTTTCAAGTCTATATGATAcctcttcctttaaaaaaaaaacacaaaattaatgaaatgcttGCCTCAGCTTAAAGCCAATCTTC	144
tatatatatatatatatatatatatatatatatatatatata	ta	461670	AAATCTAAAGTGCCCTGTCTTCC	60.018	CCTTATGCCGTCTCTAATCTGAA	59.765	GTCTCGACCCACTTAGACGATCATGTAGAAACAAATCTAAAGTGCCCTGTCTTCCAAACGAAGTGATATTCAAAACTTTTGAGAACTTATGAAgtgggtgtatatatatatatatatatatatatatatatatatatatatattgccaatTCATCAAAACTCAAATTCAGATTAGAGACGGCATAAGGGAACTAATTCCAACTGGTATGTAAATCCAAACTTGATCTGTATCTAAGGTATAT	156
tctctctctctctctctctctctctctctctctctctctctctc	tc	462928	TGTTTCAAGGGTTTGACTTGTCT	60.061	gtgtgtgtgtgtgtgtgtgagag	60.221	taTCCTCAATATCAaggttagatttaaaaaaaaaaaaactttaagtATCATGTTTCAAGGGTTTGACTTGTCTCTGACCCATAGGCctggtttctaccaatctctctctctctctctctctctctctctctctctctctctctccctccctctctcacacacacacacacacacacacacacacacatatatatatatatatatatataattggtaaaaaccagacctatAGATCAGAGATAAA	124
atatatatatatat	at	463022	tctctctctctctctctccctcc	59.851	TGATCTataggtctggtttttaccaa	59.4	taccaatctctctctctctctctctctctctctctctctctctctctctccctccctctctcacacacacacacacacacacacacacacacatatatatatatatatatatataattggtaaaaaccagacctatAGATCAGAGATAAAAATGAGACACTTTAaatttttgcttaaaaaatgttttaaacaaaataaaaacatcctaatatgt	110
tatatatatatatatatatatatatatatatatatatatatatatatata	ta	464563	CAAAGTGGGCAAATCTATTCTTG	60.01	CTAAAAAGCCAGTGTCACCATTC	60.048	TGCTTACCCAACTCCAAATTCCGATCTCAATCAAAACTTGGACTTTTTTCACTAGATACCAAAGTGGGCAAATCTATTCTTGACAGAATTgaacttattttatatatatatatatatatatatatatatatatatatatatatatatataaaagacaatTGAATGGTGACACTGGCTTTTTAGAGTCATACGGTCATCTAATTAAAATCGTTTGATTAATCATGATGAACAGTTAAGAGAAGAACAAGGA	124
tatatatatatatatatatatatata	ta	464888	GGTCAGATGGACAATCTTGGTTA	60.235	aaATGGATTGGTTTTTGCTTttt	60.101	ccaTCTGCATCATCAGTGGACAGTCTATCTTGGTCAGATGGACAATCTTGGTTAGATGATTGAGTAACTTTAGATAATCAAAATCACTGTTCactcactttatatatatatatatatatatatatatttggtaaaAAGCAAAAACCAATCCATttgaacaagaaacaaaaagttgacctattgaaattaattattaaaatattttttgtgaaatctAAGATTATAG	124
tatatatatatatatatatatata	ta	465273	TTTTTATCCCTTACCGAAATGGT	59.966	CAAGGTGACACCCTTTTATGTGT	60.192	ATTCATTAaaaagttcatattttgtttaaaatgctttttaacataaatttaaaagGTCGTTTTTATCCCTTACCGAAATGGTCTTATATCtaccaatcactatatatatatatatatatatataggtcgACATCGACCCCGTTGAACCATTGCACAGACACACATAAAAGGGTGTCACCTTGACTACGTGACAAGTCTATTAGAATattaaaactatatatatt	123
agagagagagagagagagagagagagag	ag	476124	cttctctcctcttacTGTGCAGC	59.846	gagaaaTAGggaagggcacc	59.903	ctctcctttcctcttctccttctctcctcttacTGTGCAGCCACCAAGAGAGCTCAGCCACAAAAGAGTTCCcctctctttttccccaaaacggaaccctagagagagagagagagagagagagagagacgtatgAGGGatggggcaccatcgggtgcccttccCTAtttctcccgcccgtcacttaagtgacgggccgggtcgggtcctctcttgaggctggatcCG	155
ctctctctctct	ct	491831	ATCAGGTGAGATAGGAACATGGA	59.841	CCAGACTGGTTTCAGATTttgac	60.026	AGCCCATATGGAAACCTCCATGTTTTCAATATCAGGTGAGATAGGAACATGGATAATCTGTATTGTCTCTAGCCTCTAGGCCATTTGAagaactctctccctctctctctctttctctctctctctctctctctctctctcgtcaaAATCTGAAACCAGTCTGGGTCTATCTTGGGCCCAACCTGACTCGCATTCCATATGTACAACTGTGT	134
tatatatatatatatatatatatatatatatatatatatatatata	ta	492996	GCATACGTAGAATTGGATTGGAG	59.877	CATCAGCTTTGGACTGATGTGTA	60.183	TTGTCCCTCACGCCAAACAGCCTCTACGGGATCCATTTGCAGACAAAAATAAAACGCATACGTAGAATTGGATTGGAGGATACACATGTATttctgattttatatatatatatatatatatatatatatatatatatatatatataaagctaacCGAGTTGACTAATGTTGTTTAAGTTGAAATATACACATCAGTCCAAAGCTGATGGAAATGATGCCAATGACGTAATGAACTTTGATAcgtta	153
ctctctctctctctctct	ct	496047	tttgttgatagGAACCGACAAGT	59.92	ttttcaaattttggttaTCTGGC	59.408	cttttgcttttgcattttctttcttagaaatttttatttgttgatagGAACCGACAAGTTCATCTTTAACTGGTACTATCTCGAATTTAAGCCaaatgtactctctctctctctctcttatagatatatatatatatctgtcaAATGCAGAACAGTCGCCAGAtaaccaaaatttgaaaacttacTACTGAATAGACTAAAATAGTTGCTAAGGCCTT	144
tatatatatatatatata	ta	496620	CCAATgagaaagagaattgaagaa	58.929	AATAAGAGTGGGGAGAGAGGAAG	59.283	GCAACCGATCGTCCTTTCCGTCTGTTCATACCCAATgagaaagagaattgaagaatATATTAATCTTTTAACGGTTTCTCAATAACAGAAGAaagtcttttatatatatatatatataggacatcAAATCTGAGCCATCCGATCCTAGATCGGATGGCCCAGGCATCCCTTCCTCTCTCCCCACTCTTATTGCAACCGGAGCCCCGGCAGCTCTGCTC	160
atatatatatatatatatatatatatatatatatatatatatatatatat	at	496933	agAAATTTGGACCGTCTGTTGTA	59.92	catttttcttttgctcgTGAAC	58.922	TTGCCggttggagaggaagagagaaaaaagaagtcaAGAGTTCagagaagaagggagggagAAATTTGGACCGTCTGTTGTAAAATCGAACAgtccaaaaatatatatatatatatatatatatatatatatatatatatatatatatatagatcgaGTTTTCTCCGTTCAcgagcaaaagaaaaatgggggAGACGCAACTGCATGCGCATAAAAAACTATTTAATTAGATAGACAGTTTAACTACGTA	129
tatatatatatatatata	ta	497710	TTTATGTCACTTCAAAACCAACG	59.085	TTTAACTACCATTCTTCccaaaaa	58.255	CAAAGGTGAGCAAAGAATTTTATGTCACTTCAAAACCAACGGGCACGTATAATAAAATCAAGtgacttgaaaaatatatttatatgtcaaaaacatggtttatatatatatatatatatgaatttttttggGAAGAATGGTAGTTAAATAGATAGAAGAAATGATATTATTATATCTAACTAATTAACAAGGCTGAAGTACACGGTAGAACTAACATA	130
tctctctctctctctctc	tc	502189	ATTGCAGAGAAACTCCAAGGTC	59.757	atgaagaatacCAGCTTCTGCAA	60.27	GGACGAAAAGCTCCGACAGCTCGTGGAGCAATGCGGCCCTCAGAATTGGAATTCCATTGCAGAGAAACTCCAAGGTCGCTCAGGTACATGCTGttgaacatctctctctctctctctcttgcaaaaGTTCTTGCAGAAGCTGgtattcttcatcttcttttcttccacCTTTATGAACTTCAATAACAAGTGTTGAAATGAGAAACACGATCAAGCAG	98
tctctctctctc	tc	508098	ACTTTACTGCCTGATTGCCCTAC	60.874	AGGtgtcttgtgtgtgtgtgtgt	60.488	ACTTTACTGCCTGATTGCCCTACGCCTCATTAAGGTATCTCAATATATTTTGATCCAATATATTTTGATCCATTCAATGAACTTGACAAGTATaagtatttctctctctctccacacacacacacacacacacacacacacacacaagacaCCTAGGTCAGAGGTAAAAAACCAaaccctttgattttgatttttaaaatgttttttttttt	154
tatatatatatatatata	ta	508488	aaatcaatgggtcTGGCTTTTAT	60.089	CCTAAAATGGAAAGAATCTGCCT	59.982	atgttttataccaaaatagtttttgtaaacatattaagatgtttatattttatttaaaatagttaacaaaaaatcaatgggtcTGGCTTTTATccttgcctatatatatatatatatatgaatcaaataatcctgattttgtttttgataGGCAGCTTTAGGCAGATTCTTTCCATTTTAGGCTTAAGCCAACATCTAAACAGTATTAAAGTAGGTGG	112
atatatatatatatatatatatatatatatatatatatatatatatatatatatatatatatatatatatat	at	510617	accaattcAAGCATTtgtgctaa	60.866	tttttaccatGCATTTTCTGTGG	61.064	CGAACAAAAGAATGCTATATAGCTCATAGTTgatactttttgaaaaaaaaataaaaaccaattcAAGCATTtgtgctaatatatatatatatatatatatatatatatatatatatatatatatatatatatatatatatatatatatatatatatatatatatatatatatacgtcaTGGCCACAGAAAATGCatggtaaaaatgaaaaaagtaagtAAACtgaaaaagggtaaaaaagcCGTTTAAAAAAACGCTAATAGgcgttttcat	148
atatatatatatatatatatatatatatatatatatatatat	at	511143	TGGTGCACACAAATacacttca	60.073	TGATCATGTTGATGGAAAGTTGA	60.359	ATCAACATGATCATCATATGATTCACAACTTTACACTTTCTGTTAGTACTATCTGAGGTATAAATCAGATGACTAAGATTGGTGCACACAAATacacttcatatatatatatatatatatatatatatatatatatatatatacacacacacaaaaattgGTGCACTAATCTCAACTTTCCATCAACATGATCATATAATTCACAACTTTACGCTTTCTGTTAGTACTATCTGAGATATAAA	115
atatatatatatatatatatat	at	513913	TGATTAAATGGTTGGATGACTCC	60.068	TCTAATCATGTTTGTCGGATGC	59.967	GTTgatcacttttttcttcttgtttttatctTAAACGTTCATCATGTTAGATCGGACGGTCTTGATTAAATGGTTGGATGACTCCACAGAACCAgagttaatatatatatatatatatatataaaaggtgaGATCCTTCGGCTATCCAAACCTCCGTTCAATTGTAACCACCCACCCCATGCATTGCATCCGACAAACATGATTAGAACATACTGCCCTATA	145
agagagagagagagagagagag	ag	514853	ttggttatactggcttgagagaga	59.454	TCTTCTTCCTAACTTTCTTCCCG	60.23	CAATCATCTTACTTATcatcttaatttttaataaaagaaaggaaaaaaaacttgacAACTGGAgtccattttaaaatttggttatactggcttgagagagagagagagagagagagagagagcgagagagagaatttaGTTGGAGTACGTGCTGAAGTGGCGACAAAGGCGGGAAGAAAGTTAGGAAGAAGACAACAAATGGTGGGCATGTTTCTGTAGTAG	115
atatatatatatatatatat	at	520471	aagcAAAAATGTAAAGGGTCTCA	59.215	AAACTGTCACCATAAAGCTGGAC	59.578	ataaacatattaggatgtttttattttgtttaaaatatcttttaagcAAAAATGTAAAGGGTCTCATTTTTATCTCTGATCTGGTTTCTActaatttttcatatatatatatatatatattctcctGTATGTGATATTATATTGGCTTCCAATTACAGACTCAAGGGTCCAGCTTTATGGTGACAGTTTGTAACTTGAGCTTCAATAGTTGGAATCATTG	146
tatatatatatatatatatata	ta	523476	CTGCACCACCTTCAaaaattg	60.52	GAAGGAGGCGCTAATTCAATATC	60.416	TTAGCCAGTAGCAGAGCCACATGGTGTCTGGTGTGGGCATCTGCCTGCACCACCTTCAaaaattgtttaattttatgttaacatttagatttttttattgtatatatatatatatatatatacacacacatatatatatatatatatataagtgtgtcAAAATAATTAAAGATATTGAATTAGCGCCTCCTTCAACTAAAATTTCTATCTCCACTAGTACCA	149
tatatatatatatatatatatatatatatatatatatatatata	ta	524270	TTAAGAGCTCCCAAATGTTCTTG	59.78	GTACGTGTTGTCGGATCATCTTt	60.296	GCATGTGAGATATAAGCCACCAATTAACTTGATCAGATAACTTACAAATTAGTCCAGTTAAGAGCTCCCAAATGTTCTTGGATGACTGAAATATataccttatatatatatatatatatatatatatatatatatatatatatattatgggaAAGATGATCCGACAACACGTACACGGAAGGTGCAACATGTTTGTTTAGGCACCTATATGGAAAGGACATATGTACGTATTGTGCAGAGTAGA	117
atatatatatatatatatatatatatatatatatatatatatatat	at	531925	ggaactctctctctctctctccc	59.232	cacCTAAGCCCTCCACCtaag	60.13	caaTATTAGCCTTAGGTGGAGGGCTTAGgtggaactctctctctctctctccctctatatatatatatatatatatatatatatatatatatatatatatatatatatatatatatatatatatatatatatatatatatatatatagccttaGGTGGAGGGCTTAGgtggaactctctctctctctctctctctctctctctctctctctctctagatatatatatatatactctaaGACTGTCT	140
tctctctctctctctctc	tc	532021	GGCTTAGgtggaactctctctct	59.563	cttccttcattttcttgacTCTCA	59.066	atatatatatatatatatatatatatatatatatatatatatatatatatagccttaGGTGGAGGGCTTAGgtggaactctctctctctctctctctctctctctctctctctctctctagatatatatatatatactctaaGACTGTCTATTCTATCATGATATGAGAgtcaagaaaatgaaggaagaaaaatattatgtggatacataaaaattaa	124
tatatatatata	ta	551274	gttcttaaaactcgaactcggct	60.293	cacaacacacaacacacacacat	60.344	CATTAGCTTGAACTCGACTATgctcgagttcttaaaactcgaactcggcttgaTTAAGCTCGAGATGAAGATTGGCTTTGAGCCGAGCCAagcattatattatatatatatatgtgtgtgtgtgtgtgtgtgtgtgtgtgtgtgtgtgtgtgtgcatgtgtgtgtgttgtgtgttgtgtgtgtgtgtgtgtgtatatatatatatatatata	151
tatatatatatatatatatatatatatatatatatatatatatatatatatatatatatatatatatatatatatatatatatatatata	ta	551416	atgtgtgtgtgttgtgtgttgtg	60.344	GCCCTTGTtatcatcattcactc	59.855	tgtgtgtgtgtgcatgtgtgtgtgttgtgtgttgtgtgtgtgtgtgtgtgtatatatatatatatatatatatatatatatatatatatatatatatatatatatatatatatatatatatatatatatatatatatatatatatatatatatatatatatatatatatatatatatatatatatatatagagagagagagagagagagtgagtgaatgatgataACAAGGGCAGTTTATTTGAAACGTATAgatattgagagaaaaataaggagaaaaaagtttaaaat	220
tatatatatatatatatatatatatatata	ta	551722	GACTTTGAAAAACCAAatcacca	60.243	CCAATATGATGCCTTATGGGTTA	59.947	AATATctataattctttttttatttcttttagtcATCCATCTTGTTAGACCAATGACTGTAACTAGATGGCTTAGTGACTTTGAAAAACCAAatcaccattatatatatatatatatatatatatatatagtgtgtgtgtgtgtgtgtgtgtgaaattgaTAGGTAATGATAACCCATAAGGCATCATATTGGttattcaatttttcaagatgGAATACTCatagaaaat	117
tatatatatata	ta	551959	gcttccACCTTGAAAAGatcaat	60.811	CCATCATTATAGGGGCAACATTA	59.947	aaaaagttgttaGTTAATGCTATATgactaaaataaatattttatttctgttttctctttaattttcttttaagcttccACCTTGAAAAGatcaatttcttatatatatatatgtgtgtgtgtgtgtgtagtctGTCACTAAAAGCATTATAAATTTTCTAATGTTGCCCCTATAATGATGGTATTTAATCTActgaatttttatatttaat	109
tctctctctctctctctctctctctctctctctctctctc	tc	552801	GCCTGGTCTCTAGAGTTTTGtca	59.936	GCGATGCATTTAATTTACGACA	59.995	atttaaaaaaaattaagcactGCCAGGGCCCATGCCCCCCCCCTTTCGCCCATGATGCCTGGTCTCTAGAGTTTTGtcattagtaaatttctttgtcagttctctctctctctctctctctctctctctctctctctctctaactatTTTGATCACCATAATGAAGATTAAGCATCATAATTGAGATCGTTGTCGTAAATTAAATGCATCGCGTTGTTAGCAATTTCATGATAACATAAA	156
tatatatatatatatatatatata	ta	554619	CAATAAGGAGGCCTATCTCATCC	60.297	TGACTCCCTTTGTGATAGCATGT	60.918	GCTCATCTCAATGCTACAAGGAAGAGTTGCGACTAAGGTAAACAATAAGGAGGCCTATCTCATCCCTTGCCTGACCATTTATATTTGGTTCTTTtggaagtatatatatatatatatatatatagtgagagagagagagaagaagatttaattaattaagtGGAAATTAGGTAACATGCTATCACAAAGGGAGTCATTAGATGTTAATTGGAAACCAGCTTATA	154
ggaggaggaggagga	gga	556631	GAAGAATGGACGCTGAGgaat	60.593	ctcttcccctcttctccttcc	60.68	TCCGTTGGGAGGAAGAATGGACGCTGAGgaatggaggaggaagaaggaggaagaaaggaaggagggagaaggaagaagggaagggagggcggaggaagagggaggaggaggaggaagaaggggaggagggcacggcgaggagggaaggagaagaggggaagaggggaagaaggggaagaggggcgaggagggaaggagaagaggggaagaagggg	152
agagagagagagagagagagagagagagagagag	ag	559952	GAGATAAAAGGGCACGAAGTTTT	60.02	CCCTTCTTctctccatctctttc	59.846	CCACGGTCCATTGTTGTGGCGGACAAGCGAGTGGCCCCGACCATTTGAGAGATAAAAGGGCACGAAGTTTTTCAATAGATATTCACTCGTGTGCGagcctagagagagagagagagagagagagagagagagagtcaatcCATCGTTGatcgagagaaagagatggagagAAGAAGGGCTCTACTGGACCCAGGGAGTTCGCAGACTTCACTTTcatgcttcttctcttctctt	130
acacacacacac	ac	560944	aaaaagaaagacatcttcACCCC	59.874	tgaggtctctctctctctctctctc	59.184	atacaacctaaaaaagaaagacatcttcACCCCTAGGTGCAGTGAAAGAGATCGCAAGGATATATAGAGGCTCGAGTAATAGCTTTGACCAATCCAgggaacacacacacacatagagagagagagagagagagagagagagacctcatACCATTTTGTGtactttatcttcttcttcttttatatgaATGCTTCTTATGTTGTTCTTTCAT	138
tcttcttcttct	tct	561011	gggaacacacacacacatagaga	59.945	TGAAGATGAGAGACATGAAAGAACA	60.289	AGGCTCGAGTAATAGCTTTGACCAATCCAgggaacacacacacacatagagagagagagagagagagagagagagacctcatACCATTTTGTGtactttatcttcttcttcttttatatgaATGCTTCTTATGTTGTTCTTTCATGTCTCTCATCTTCAAAACTCATTCATTATCAACTCtcttgtcttgtttttttttcctttacgtTGTA	130
ctctctctctctctct	ct	565785	ggTGCACCAATTTTCAGATAGC	60.859	GGTGCACACAACTATACTTTccg	60.811	caaaaaaaatttttattgtAAAGGAAatgtattttaatcattaaccatatggTGCACCAATTTTCAGATAGCTGATAATAATGTTCATTTtgctctctcactctctctctctctctcactctctctcggAAAGTATAGTTGTGTGCACCAATCTTGGTCACCGATTTAGATCTCGGATATTACTAACAGAAAGTGTAAAGTTGTGAATCATATGAT	99
tatatatatatatatatatatatata	ta	566440	GCTTCTCTAACTACGGCATTTCA	59.932	AAGAACCAATTCAAGGACTTGTG	59.552	ATTTTTCATCTATCTTAAGCTTCTCTAACTACGGCATTTCAATGCAATACATCATGTTGTGTGCTATGAGAGGCGGGCAAACTTTTCCATCCaaaccttttatatatatatatatatatatatatatgtatgtattaaaCACAAGTCCTTGAATTGGTTCTTCTTCTTAAGTATCAAGTATTAGATATATATCATTCTTTAGTTCGGCCCCTAAATTGGCCATATA	144
tatatatatatata	ta	566941	GTTGGACCCCAAAGTAAAGCtaa	60.707	ACCTTCTCACAATGAAGCAAAGA	60.289	tggcCCATGGACATCCCTGCTGTGTTAGCACTTCGGAGCCGAATCGAATTCGTTTGCATCCCCAGTCATTGGTTGGACCCCAAAGTAAAGCtaactattttatatatatatatatttttgaacaGGGATAAAGTTAGGCACTAAAATTCTTGACTGAGTTGAACCACTATGAAAGTCAGATGCCTTTTTCTTTGCTTCATTGTGAGAAGGTCGC	140
agagagagagagagag	ag	568730	ggaggaagaaaggaagatgaaga	60.189	AAACTCCAAGGTCGATCAGGTA	59.998	GCTGCTTGATCGTGTTGCTGATTTCAACACTTGTTATTGAAGTTCataaaggaggaagaaaggaagatgaagaataCCAACTTCTGCAAGAACttttgcaagagagagagagagagatgttcaaCAGCATGTACCTGATCGACCTTGGAGTTTGGCTGCGATGGAATTCCAATTCTGAGGGCCGTATTGCTCCACGAGCTGTCTGAGCTTTTCGTC	103
tatatatatatatatatatatatatatatatata	ta	573753	CTATCTAATTTGCGCATGCAGTT	60.629	TAAAATCGTCCAAATTTAAGGCA	59.865	TACTTTTATATTGGTACGTAGTTAAACTGTCTATCTAATTTGCGCATGCAGTTGTGTCTcccccatttttcttttgcacGTGAACGGATAAAACtcggtctatatatatatatatatatatatatatatatataaactgaaccaTGACCTTATCTTTTTTGCCTTAAATTTGGACGATTTTACAACAGACAGTCCAAATTTctccctcccttcttctctgaactcttgacttct	152
atatatatatatatatatatatatatatatatatatatatatatatatatatatatatatatatatatat	at	574702	ttttcaaattttggttaTCTGGC	59.408	TCGAATTTAAGCCaaatgtactctc	60.04	AGGCCTATGGTTTATCAAGGCCTTAGCAACTATTTTAGTCTATTCAGTAgtaagttttcaaattttggttaTCTGGCGACTGTTCCGCATTTGacagatgatatatatatatatatatatatatatatatatatatatatatatatatatatatatatatatatatatatagagagagagagagagagagtacatttGGCTTAAATTCGAGATAGTACCAGTTAAAGATGAACTTGTCGGTTCttatcaacaaataaaaatttctaagaa	156
tatatatatatata	ta	578880	ATTCAGAAGTCTGCCCAACATTA	60.014	TCTATGAGATCCATTTGcagaca	59.722	ACCTTCGTATATAGTGCATCCTCATCAGAAATCAACTTATTGGGATTCAACTTAATCAACTATTTGATTCAGAAGTCTGCCCAACATTAGTCAactcagttatatatatatataggcatccCATAATCCAATTTTATGTATGTGTTCtatttatatgttttatttttgtctgCAAATGGATCTCATAGAGGCTGTTTGGCATGAGGAACATTGT	123
tatatatatatatatatatatatatatatatatatatatatatatatatatatatatatatatatatatatatatatatata	ta	583671	caaaatcaggATTATTtgattccttt	59.986	GGGTCTGATTTTTATCCTTGACC	60.069	GCATCATGCCACCTACTTTAATACTATTTAGATGTTGGTTTAAGCTTAAAATGGAAAGAATCTGCCtatcaaaaacaaaatcaggATTATTtgattcctttatatatatatatatatatatatatatatatatatatatatatatatatatatatatatatatatatatatatatatatataaacagacACTTAGGTCAAGGATAAAAATCAGACCCactgattttttattaaaaaactattttaaataaaatataaaaaacttaatattTTGCAAAGacta	142
tatatatatatatatatatatatatatatatatatata	ta	584101	caaatggtctggtttttatctctg	59.098	GGTCCAGGTCCATCATgtataac	59.478	caactcattcttaagatcatatcaataaggttagattgaaacaaaaaaaaacattttaaaaatctaaatcaaatggtctggtttttatctctgatatatatatatatatatatatatatatatatatatatatatatagagagagagagagagagagagagagagagagagagagagagagttatacATGATGGACCTGGACCAAGAGCTTGCATTAATAGGGTCAGTTTATCATGGG	134
tgtgtgtgtgtgtgtg	tg	586850	ttttaactggttGGGCTTTTTCT	60.36	aCCTGAACGTTGCTGGTTTaat	59.934	tttttaactggttGGGCTTTTTCTTGGGCTCTTGGGCTCTTGGTATATTAATTTTTGGAAATTGTattctttaaaaattataatGTTTTTCAGCaacaaatgtgtgtgtgtgtgtgcataattAAACCAGCAACGTTCAGGtggattattttctttattaaaaattcTTGTAACTTGgccattaaaaatgagaaaaaacaaatgtggatataaaaa	141
atatatatatatatatatatatatatatatatatatatatatatatatatatatatatatatatatatatatatatatatatatatatat	at	587110	TTATTGGTGCTACTTGCacttca	59.829	TGTGATTGGGGAACCAATTATAG	59.957	ATAAGAATTTTTCCTTCAACATGAGAAAAGATAGCTTCCATCCAGTGAAAGTCACAGTTAGAAACTTTATGAACTTATTGGTGCTACTTGCacttcaagaatatatatatatatatatatatatatatatatatatatatatatatatatatatatatatatatatatatatatatatatatatatatatcaagataCTTTCACTCTATAATTGGTTCCCCAATCACATCAAGTCCCTATGGGAACAGTGTAGGGTCAtctaagaaaaaaggaaagaacatgTTGGGTAA	154
agagagagagagagagagagagagagag	ag	590809	AGTCTAAACCACCACCATCCTTT	60.155	TAAGAATCAAAGACGAGCCATTT	59.302	TTTCTCTCACTAGAAAGTCTAAACCACCACCATCCTTTCATTTTCTGTGGGTGGTCCTCGTGGTTGCCTTTCTGTGCaatctttttgaaaatctcggcacagagagagagagagagagagagagagaggggaagacaTGCCTCATGCTTCAAATGGCTCGTCTTTGATTCTTATTCTAATGAGTTCCATGGGCCCCTCCCCTCGTAACCCAGATGACGAAAAGGGAAA	158
cacacacacaca	ca	599345	ACGTTTCATGTACCAAACCAAAC	60.069	CTCCAATAGGTTGGGTGAGTATG	59.77	ACAAGAATGTGATAAGGGTAGATCTTGCGAAAATAGATGCAGGTCCTAATAACTCGGCAACGTTTCATGTACCAAACCAAACAGTTTTGTTGTTaccaatcacacacacacaccaggAACTACATACTCACCCAACCTATTGGAGATAAGAACCTAAAAACAcccctttttttgttgaaaaaggcCAGATTTGGAAAAGTCAGATCATTGGC	86
tctctctctctctc	tc	604079	CTCTTTATGGTTCCTTTTCCAGG	60.332	ATTTTCCAGCTCCTATTTGCTGT	60.485	TGAATTCAGTCAGCTAATTAATATCTCTTTATGGTTCCTTTTCCAGGGCGTGTTACAAATCATGTTTTACTCCAAGACCTCTTTAACCATGTacccaaaatctctctctctctcctgtatatatttatataactACATTATACAGCAAATAGGAGCTGGAAAATTACACAACTacataaagaataaaaagaattgCAATAATTAGTGCCTGACA	140
atatatatatat	at	608093	gtcacatgggtgtagAATGCAG	60.44	GATGCACACCCAATTAAACTAGC	59.917	AGGGCACCCACAAccatgtcacatgggtgtagAATGCAGGTGCTGGTGTGGGTGCGGACGTGGttgtggcaattttcaaaaaatttaggtgtggatgttaatatatatatatacattaaatcATTACAAACATTTGTATTAGGGCTAGTTTAATTGGGTGTGCATCTAAAATAATCAGCTTTGGCCTAGTTCAGCTGATCGCAGCAGCCATG	149
aagaagaagaagaagaagaag	aag	609522	ATCATTAGAGGTGGGAACCAAAT	59.965	CATGGTGCATGTGTTATTTCTGT	59.805	ACTATAGAAGCATTTTGGGGCCAGTCCACTTTTCAGGTTCATCATTAGAGGTGGGAACCAAATAAGGACTCAATCCAGGTGGATTCCTCACAAAGctttaaagaagaagaagaagaagaagtgctCAATGCACTTAcatgagaaaaaagaagtaaaGCCTGCCTAAACAGAAATAACACATGCACCATGAAATGTCATCCATAATTAACTCAAAAATGATG	149
acacacacacacacac	ac	612888	ATGCATTCCTGTAACCTCTACCA	59.906	GTTTTGTTAGGCATGAGATTTGC	60.023	ATATCCTTAGTCCCTAAGAAAGACAACCCAAGCATATGTATGCATTCCTGTAACCTCTACCATTCCCCTTTCCACACCACATATGCATGCAcccaaaaaaacacacacacacacacagaacagaaaacaaaaaggaggGTTTTTAGAATTTCTGCATACCCACAAGCAGAAGCAAATCTCATGCCTAACAAAACAAAGCACCTCCCAGAGAAGGAC	155
TGGTGGTGGTGG	TGG	618653	TCCCTCATAACAGCGACTAGAAG	59.92	ctcaccccaatcAAAGAGTCC	60.867	TTAAACCTCCCTTTTTCGTCGATTTTGATTCTCATGTGGCTGTTGGATTAGATTGCAGTTGGGGACGCGTTCTTCCCTCATAACAGCGACTAGAAGGCATTGGTGGTGGTGGCATTGCATGGTTTTTGCCATTTGGGGATCGttgaacgcttgaggtggctgccggaagcatCGCAGCAGTTCGGACTCTTTgattggggtgagcgagacct	131
gaagaagaagaa	gaa	624070	AGGGCCATAGACGTCAAAGTAAC	60.753	gcttcctcctcttcctcttctact	60.044	aaagagagaaaccaCCTCAGGGCCATAGACGTCAAAGTAACGGCCATTGTCCTCCTTGCCGATGGAGTCAGAAGGAGAATgcgaagacgaagaagaagacgaagaagaagaagtggaagtagaagaggaagaggaggaagcgGTACAGTTGATGAGTTGGGTATCGGCGTCTCGGTCAGAAGCGCGCTTCTTCTTCCCCATGGAGACTGAGG	123
atataatataatataatata	atata	624673	TGCATGTATGTAGATAAAACGgc	59.082	GCACGTATGGACTATGGAGTaga	58.302	tatttttattataatttaagGGATCTCTTTTAagatatactttttttttcctttttatctctcCCTATGAACATGCATGTATGTAGATAAAACGgctaatatataatataatataatataaataatatacaaagtatatgtgaaaaaaacaataaactgcttatatattattttctctttatctACTCCATAGTCCATACGTGCTATTATAGATAAAATG	131
atatatatatatatatatatatatatatatatatatatatatat	at	632504	tttcagccatcataaatctgtcc	60.326	GTCGGTTCTTGTTGATCAGTTTC	60.033	atggatttcctccacttttaacttcatgagaaaaatcagatttattactttcagccatcataaatctgtccacaagagatcaaccaccaatagcgagagaatatatatatatatatatatatatatatatatatatatatatatttctattgagaAAGAAACTGATCAACAAGAACCGACGTCCCACACGGCAACGTTAGATGCGCAGAAACAATCAACctgctgtccaactgttgacagcaat	132
ctctctctctctct	ct	638773	gaagatgaaacaTTACCGTCACTG	59.934	TAACTTGATCGTCTGTTTGAGCA	59.934	AATGAcgacaacaacaataataacatCAAACGAGAATGataaaggaagaagatgaaacaTTACCGTCACTGTGCCTGTGCGAGGCGACCTCCGCcatggcctctctctctctctcggaccCTCGCTCGCACGTCTCTCACGGAAAAAATCGTCGTGAATTATCGCCGATTAATTGCTCAAACAGACGATCAAGTTATCGGCGTAGTCAGAACGC	149
tatatatatatatatatatatatatatatatatatatatatatatatatatatatatatatatatatatatatatatatatatatatatatatata	ta	640668	ACCTTTGGATATTgccttctttt	59.436	cctctctctctctctctctctctctc	59.364	TTATCGACAATAAAAACTTACTTCAATTCCATTATTTGTGTACCAGAAAGTTCTTATGGTACTTCCAAATTCTTCACCACCTTTGGATATTgccttcttttatatatatatatatatatatatatatatatatatatatatatatatatatatatatatatatatatatatatatatatatatatatatatatatagagagagagagagagagagagagagagagagagagaggattcaTTTCATCCACCCAATGGACGGGCAAATCCACAGGGACCTCACAATATCGGCCTCATG	156
ctctctctctctct	ct	641253	ATCCTGTGCCAGGCTCAAAC	62.547	GCTAACGGAAAATGGGAAATCAT	62.411	cctcctcttcagcTCCGGCGCGCTTCGCCGTCCCGGCGGTCAGGACAAGGCGGGCCTCGCGCATCCTGTGCCAGGCTCAAACGCCCACCGACCAaggtccctctctctctctctcgctagcCGCCAGTTGGATGCAGTATGATTTCCCATTTTCCGTTAGCAGCATGTTTGATTGCCCGAAAAAATGAATTCAGGTGCAAAAGTTTTAGGTTTT	99
tctctctctctctctc	tc	647716	TGACCTAAATCCAACCAAGAAtg	60.223	TTTGATTCCAATTCAGTtcaaaaa	59.865	TAAATTATGTAAATAGTATCTATAAAatgaaattacattttttttccttgttcctCATAAATTAGACAATATTGACCTAAATCCAACCAAGAAtgcaaattctctctctctctctcacacacacacacatatatatatagtttttgaACTGAATTGGAATCAAAATAATTTGTGAATAAGATTGATCCTATGTAAAGAGATAAAATAATTGGGAAT	92
atatatatatatatatatatatatat	at	649032	ccaccccaaccaaatgaaaa	62.748	tttgggtagggtCAAACTTAACTCA	62.14	AAAATTGCATTGCCAAGATTTAAAAAGTACGTAGGTGCCAGAccagcaggggcggagggaaggggcgcgtaggccatggccccaccccaaccaaatgaaaatatatatatatatatatatatatatagtgtaaaaaatgattttttttttttgcttccatgtattttttttagtgTGAGTTAAGTTTGaccctacccaaatccaacccacaaaacccAGCCCCCAT	119
agagagagagagagag	ag	649374	ACTCGGGTTGACTTTTAtgatga	59.885	CCACTTTTCCGCAATTTCTACTA	59.687	TGAAGAAGGTTAAGATTTCAAATCCCAGGGATCTATTAATCTTCAATTTGTCTCGAGAAAGAAAGTATGAAACTAACTCGGGTTGACTTTTAtgatgaaaagagagagagagagagaaattcgACGCTTAGACATAGTAGAAATTGCGGAAAAGTGGTGACATAAACAAGCAAAGTCTTGACCTAGAGTTTCTACTACTTTGGAACCCAGCTCGGT	82
atatatatatatatatatatatatatatatatatatatatatatatatatatatatatatatat	at	653850	aataaacataaacgGGAAAAGCC	59.668	TTTAGACTGAGGCCTCTCACAAC	59.936	CCAACCATGCCTTCCCAGGTTCCCAACATTTTCTCCATTCGGCGAAGTCAAAAcccactaaaaataaaaataaacataaacgGGAAAAGCCAtaaaccaaatatatatatatatatatatatatatatatatatatatatatatatatatatatatatatatattagcctGATGCATTGTATTGAGAATGTGTTGTGAGAGGCCTCAGTCTAAACTCAAATGAAGAAATCTaagccttatatatatatatatatatatatatat	146
tatatatatatatatatatatatatatatatatatatatatatatatata	ta	653987	cctGATGCATTGTATTGAGAATGT	60.264	ttcatctctctctctttctcttttga	59.358	tatatatatatatatatatatatatattagcctGATGCATTGTATTGAGAATGTGTTGTGAGAGGCCTCAGTCTAAACTCAAATGAAGAAATCTaagccttatatatatatatatatatatatatatatatatatatatatatatatatatgtatatatatatatcaaaagagaaagagagagagatgaacaaaaGTATTTCAGACTATTTcggtaaaaagacaaaaaaatcaacCCCTTTTGGCTGTAG	160
attattattattattattattattattattattattattatt	att	655115	TAATGGGGATAGCTGActtttga	59.977	GAATCAATGCTTACAACATGCAA	60.02	GAACAAAACTCAAATGGCATTGGACTTAATATAAGATTTGGTGAATCTCTTAGTTGTGTACAGAAAGAAATTAATAAGTAATGGGGATAGCTGActtttgattattattattattattattattattattattattattattttgttctgaaatcaaatgagaataaaacaaaagttgaggGTGAGGTTTGACATGGGGGACTTGCATGTTGTAAGCATTGATTCATGAAGTAACTTGAAAG	147
tatatatatatatatata	ta	655635	TCATTGTTAGAGTGGACAAAGATGA	60.048	AGTCTAGCACTTAGGGGTCTCGT	59.857	AAGTGTATGACTCATTGTTAGAGTGGACAAAGATGATTGTCAACTATGAATATGTATGCACCTTATATGTTCCTATACCATAGAAGAGTTAATtgtcaactatatatatatatatataagagagagagagagagaggaattggTAGGCACGAGACCCCTAAGTGCTAGACTTGGACAGAATCATCTTGGTCATTGatgaatgattaagaaaaaatcaa	160
tctctctctctctctctc	tc	657204	GTAGGTGGTCAGTAGCTGGATTG	60.068	catgccATTTATAACTCGTTGttc	59.808	GTGCATTTGGTTTGTCAAGTGCAATAATTACATAACAAGTTCAGACAACCACAGGTAGGTGGTCAGTAGCTGGATTGAATTGCATGGGCGCcagcctctttctctctctctctctctcggaaaTCTGCCAGGTCAACCCTACGCCGgagtagagccagaaatttttttttcttggaagaaCAACGAGTTATAAATggcatgtaatttttttttcatgt	147
tatatatatatatatatatatatatata	ta	658952	AAATGAAGAGATTCCAActcagg	58.77	TGTTAGCATGTTTGTGTTTTGCT	59.741	AGCCCAAACAAACAGTAAAAGTcctttaataaaaattatactTTTAATCACAATACTACTAGGACTCTAGACCACTTAAATGAAGAGATTCCAActcaggtatatatatatatatatatatatatatatgtatatatatatatatatatatatatagagagagagagagagagattcttgtTAAATCTTAACTTTATAAGCAAAACACAAACATGCTAACATGATGAT	144
tctctctctctctctctctctctctctctctctctctctctctctc	tc	659318	CTTTGGCCTAAGTAGTTTGGGAT	59.913	TTAGACTCCCAGtgctcattctc	59.899	ATTAATCATGTCATTGAATGTTACGCGAAATATCTTtgataatatattttaagaagCCTACCTTTTGTCTTTGGCCTAAGTAGTTTGGGATATgcctgtttctctctctctctctctctctctctctctctctctctctctctctctacacacacatatatatatatatatatatagagagagagagagaatgagcaCTGGGAGTCTAAAGATCACTCCAAGTTAGAGATTATGTACAATCTGTGA	141
tttatttatttattta	ttta	661804	CCTTGTCATGCATGGATTTAGTT	60.25	GCCCCTCTGAATTTCATAAACTG	61.147	CCCGTAGAATGTGACGAGAAAGTTGCAATCAAATGATAGTTTTGGCCTTGTCATGCATGGATTTAGTTTAATGGATAACTTATTTGGATCGaacctttcttttatttatttatttatttttggttgatACAATAGTTTAATATTGTCCAACTTAAATTATGGACTTGACAGTTTATGAAATTCAGAGGGGCGAAGTCAGGATTTTCTTTAAGGGCG	146
atatatatatatatatatatatatatat	at	662333	GTTCTAAACACGCCAGTGgtct	60.588	tgcttcttttctcttccctttct	60.011	AGTATACTAGGAGTCATTGTCACGTTCTAgtgtgttttatttttaaaccgTAGAAAGTTTTGAAAGCATGTTCTAAACACGCCAGTGgtcttttctttaaatatatatatatatatatatatatatataaaccaataaaagtaaaatgaaCTAATCatctttaaatatatatatatatatataaaccaagaaagggaagagaaaagaagcataACTTAACTTTCACCT	142
ttctttctttctttct	ttct	663689	CTACCTCCCCTGTTCATACAAAA	59.42	ATGATGCCCTATCTATCTGCAAC	59.502	TCGGATAACGTAAGGGTATAGTAGTCATTTGTTCACACAGAGGAAGGCTCCACCTCCCCCCTACTCCCTTGCTACCTCCCCTGTTCATACAAAACcccccttctttctttctttctcttttgttttgttcCTTCCTTTCTATAGGGACTCTCCATTCTCTGTCTAGACATGGAACACCAGAAGGGCGTTGCAGATAGATAGGGCATCATGCCGGCA	138
gaagaagaagaagaa	gaa	663837	GTTGCAGATAGATAGGGCATCAT	59.502	AGCGTgactagggttagggttt	60.41	TCTCCATTCTCTGTCTAGACATGGAACACCAGAAGGGCGTTGCAGATAGATAGGGCATCATGCCGGCATGGTGGACGAGGTCTTCTTCACCGAAGgaggcgaagaagaagaagaaggacgcCGATTCCGGCAAGAGCAGGCGCAGCACCGAACgggaaaaccctaaccctagtcACGCTCCTGCTGCAGCCGTCCCGCCCGCCGTCGCGTTCAAT	141
tgtgtgtgtgtgtgtgtg	tg	674948	TTGGATATTCACAATTTCTCGCT	59.983	CCTTCAGCTCATAGCCTTTTTCT	60.376	GGTTCgccatttttttcaacttgcACTATTCACATAAAATCTCTTGACTTTTATTGGATATTCACAATTTCTCGCTGGAAAACCTACTTAAGGGGccagttgtgtgtgtgtgtgtgtgttttgtgtgCATGCCTGATCCAGAACTTACTAAAGAAAAAGGCTATGAGCTGAAGGCAGTAGGCAGCTGGGTCAGGTCTGAAGACGAAGAGGTTTCACCT	121
tctctctctctctctctctctctctc	tc	676729	GACGTTCCTCATATTGGACTTTG	59.885	aaacatgGACCTTTCTCCACata	59.755	GGGCCATCTAAAAAAAAAGGGACGTTCCTCATATTGGACTTTGGTGCTGCACAAACTAAGAGTTCGCTCTCAAATATTTGGCTCGGCAAAGTTAactggttctctctctctctctctctctctctcattcatatGTGGAGAAAGGTCcatgttttttcattgaaaGCAAGGAAAAGATTAGGTGGGTATTGGTTTCATATATCAAACAACGAGTATTCATTTGCCA	134
tttatttatttatttattta	ttta	678569	GGTCAGAGACTCAGATGGTATGG	60.009	TACAAAAACCACTCTATCCCAGG	59.42	taattattttattattatatattaaaccCTCAAACTTTGAGGAAACCATGTAGACTGTCAGTTCAAACAGGTCAGAGACTCAGATGGTATGGtttaagtttttatttatttatttatttagggGGCCAAAAGCTCCTCTTTTTCCCATGCCTCCTAGGTCCAAGGCCTCATCGATGCCTGGGATAGAGTGGTTTTTGTAAATGTAGAGACTAAACTGTTT	130
ttcttcttcttcttcttc	ttc	681080	ctTTCTAAGAATTTGATGCAGGC	59.428	CACAGAGGAAGGATAAGAGACCA	59.759	AATGGAGTTTGCCTTCGTCGCCCTtgaatatatatgcatatttctTTCTAAGAATTTGATGCAGGCCGTTGCTGGATTAAAAAGTCGGCGATcgtctcttttcttcttcttcttcttcctcttcttttgagATGCGATGCCCAAATGGTCTCTTATCCTTCCTCTGTGTCCTTCTACATAGAGTCATTGATTGAAGAATAATGTTTGATCAGATTCTG	125
tctctctctctctctctctc	tc	685216	CTGCATTGAAAAATAGTTAGGGG	59.098	TTACATCAATACGCACCACTCTG	60.068	ACATGCTGAGTGGTACATATTTGATCTAAGGCTAATGTAACTTTTATCTGCATTGAAAAATAGTTAGGGGTACAAACTCCATTAAGGCTAATgaaatcaatctctctctctctctctctccatttgaATTTACTTTGGGATGAGAGACATGCAGAGTGGTGCGTATTGATGTAAGGCTAAAGACGTAAGGTGTACATGCCGCATTAAGACTAatggaatc	127
tctctctctctctctctc	tc	685453	TGTACATGCCGCATTAAGACTAa	59.695	CAGAGAAAAATCAATCcgcaata	60.434	ccatttgaATTTACTTTGGGATGAGAGACATGCAGAGTGGTGCGTATTGATGTAAGGCTAAAGACGGTAAGGTGTACATGCCGCATTAAGACTAatggaatctctctctctctctctcaatctctctatctgtcatttatttttattgcgGATTGATTTTTCTCTGTTCTTTAACAATGGACTGACAGAAAGGCTCGAAATTTCGTGATGGTACATGC	94
ctctctctctctct	ct	686888	GATCCGTTTCCAGCACTGATA	60.088	AATATCTTAAATGGGGAACCCTG	59.496	GGAAACCGATTCTCCCCAAGCATGATCTAAACCATATCCGATCCGTTTCCAGCACTGATAAAGCGAAGGGGAGTGAGTCTGACGTGTCAGAAGCCtggagctctctctctctctgccaatGGCTACCTTCACCCCTTCCTCCTCCGTTGTGCTGCCTCCCATGCTGTCTTCCAGGGTTCCCCATTTAAGATATTGTCCTTCTCCCCTcgtaaaa	155
tctctctctctc	tc	690428	AGAGAATAACAGATGGAGGGTCC	59.852	ATCACCAACAAACCAAAAGAATG	60.136	AATGAAGTAAGTATCCTGAGAATAGAGAATAACAGATGGAGGGTCCCCGTAACATATGGTAGAGAAAGCTAAACAGTACAGACAGAAAAttatctctctgtctctctctctcacacacacactctcatgTGCCTCATTCTTTTGGTTTGTTGGTGATCAATATTGGATTATATGTTTATTCCTGCCCTGTTCTCTCTTCCCTCAATAAATTT	134
tatatatatatata	ta	692583	TCCTTTTGTCAGTAGTCCAGCTT	59.464	ACATTTGAGGGAACAAGTGAAGA	60.026	TATGCATTCCCTAAGTTGTATGAAACTCCAAGCAGCCTAGGTAACTAACTACTTGAACTCAGTCCTTTTGTCAGTAGTCCAGCTTAGCTAGAGgctaaagtatatatatatatagtttcacCTAGATGTCTGGGGCTTGGATTCGTAGTAAAACATTGACACATTGTTCAATTTGTTCTTCACTTGTTCCCTCAAATGTTTTTCTTAGgtatta	137
tatatatatatatatatatatatata	ta	693982	TCTTGAGATGTGTGCTCTCTTTG	59.671	ATGTACCTTTTGCAgctgttttt	59.279	GATGCTTCTGTCCTGCCGTCTTGAAAAATGGGTGAAGGAATAGTTTATTTCTTGAGATGTGTGCTCTCTTTGTAGCAGGTAAGAATTTAATGTAggcaagtatatatatatatatatatatatataatcagctGTTGCATAtgactagattttttttttgtggtaccaataaaaagtaaaaacagcTGCAAAAGGTACATTAGAGACTAGATGTCCGTTTTGTATA	151
tatatatatatatatatatatatatatatatatatatatatatatatatatatatata	ta	704300	ccagccccttaaaatttctttat	59.013	TAGTCATATCGTTAGGGGTGGAG	59.403	CTACATGCTTGGCACCAGTGGTgtagccacatgtgggcagttgcccatgccagccccttaaaatttctttatttgtaaaaggaatctttaaatatttacctatatatatatatatatatatatatatatatatatatatatatatatatatatatataggtgccctCCTCTCCACCCCTAACGATATGACTATTTCTAAACAAGTGCCCCtctctggctccaccactgcttgCAACTGGTAACATAATCAGCATTACT	143
atatatatatatatatatatatatatatatatatatatatatatatatatatatatatatatatatatatatatatatatatatatatatatatatatat	at	704885	ATGCAAGTGGGTCAGCATATC	59.977	AATGTTCATCCCTCCCTCTCTac	59.852	GTGCATCATATCCATGAAATTGACAAGGCTAAAAAGCTAGATAAATTTAAAGGTTAGATAAATGTAGAAACAGATGCAAGTGGGTCAGCATATCtgatccatatatatatatatatatatatatatatatatatatatatatatatatatatatatatatatatatatatatatatatatatatatatatatatatatataacctgtAGAGAGGGAGGGATGAACATTGAAATAAAGAGTTTGTCAAAGTGGTACCCATCACATTCACCACTTAAAGGGTTATGGGTGTAGTAAGGAAAA	155
tgtgtgtgtgtgtgtgtgtgtg	tg	705103	ACCACTTAAAGGGTTATGGGTGT	59.928	ACCGAGAAATTCCTGAGAATGAT	60.323	GATGAACATTGAAATAAAGAGTTTGTCAAAGTGGTACCCATCACATTCACCACTTAAAGGGTTATGGGTGTAGTAAGGAAAAGTAAGTGCTGGGTgtgcctgtgtgtgtgtgtgtgtgtgtgtaagagcaCAAGTATCATTCTCAGGAATTTCTCGGTCAGGAACTGAAAAAATCTAGAATgtatatgaaaatagaaaagtaTAAAATTCTGGGTTTGCTAC	110
gagagagagagagagagaga	ga	707202	CAGTTGCCACATTATTTTGCTC	59.652	CCAAATCTGATTACCAATGTTGC	60.59	TTTGGTCTATCTTGCATACATGTTTATTGAGAATTCTGATGCAGTTGCCACATTATTTTGCTCCAAATGCATGCAAtcatgtgtgcatgtgcatgcgcacgagagagagagagagagagagcagtagTAGACCATAATAATTAAATGCATGCAACATTGGTAATCAGATTTGGGCGCTTAACCGCAAATTTAATGCCATcacaagagaaaataaaataaa	132
atatatatatatatatatatatatatatatatatatatatatatatatat	at	707596	CCTTGTCAAAGCTGATAAATGCT	59.806	GAAAGCTGGAGTCACAGTTCAGT	59.974	AGTTAGTTACTGGTTCAAGGTGCTTGCTCCTTGTCAAAGCTGATAAATGCTCGGACCGGCGGCAAAGGAAACGTGAACCAACAATGAAGTCTcgaaaggaatatatatatatatatatatatatatatatatatatatatatatatatatccgaaaACTGAACTGTGACTCCAGCTTTCCCATGACATTTGGGAACATAAAAATCTGACCATCCATCTTTTTGCACgatggaggaagaggggaaaggGGT	151
tatatatatata	ta	708495	TGGATAGCTGGGTGACTCTAAAC	59.666	tctttttatctctctcttggtgtgtg	60.209	acctttcttgtttttctttcaatcattcATCTACATCAAATGGACTACCTTAGATGGATAGCTGGGTGACTCTAAACAACTAGGGTCACCATTtactcactatatatatatacacacacaccaagagagagataaaaagaaaaatgtaagtGTTAGACACTTAAACACTAAACAGACAAGGAATAATGTCTTCAATCTTTTTTAGATCGGTG	86
tctctctctctctctctctctc	tc	708734	ATCAAGAGTGGTAGCCCTTATCC	59.88	AAGGGAGTAAACTCaccattcaa	59.056	agtaCAATTTacatcttttttcctttttttttcaactgcCGATTTGAAAAAGATCAAGAGTGGTAGCCCTTATCCATTTAGCATCTAGTACatactaatttctctctctctctctctctctctatatatatatatatatatatatatatatatatatatatatatatacatatatatatatatataattgaatggtGAGTTTACTCCCTTCAATAGATGATT	158
tatatatatatatatatata	ta	709767	GGTATCCTGTTCCAGACAGATGA	60.376	AACCGTCTCCGTAAGGGTATATCT	60.474	AAAACCAAGGACAGAGAGGAGACTAGGTATCCTGTTCCAGACAGATGATCGATCTTCCTGCAGCCAAGAGTGATTCCCCAGCCTAAATCagacatatatctatatatatatatatatatatcgtgcacaaatatatatatttggactTGGACATATAGATATACCCTTACGGAGACGGTTTCCAGTCAAATTGAAGATTATTGAAGTTGTTCACTGATCC	155
tgttgttgttgt	tgt	710734	CTGAACCTTCATTCTGTGACCTT	59.668	ATAGCATTGGGTGGAACAAATC	60.082	ACCAACTACACCATTACCTTGTGTAAGCTGCTGGACAGAAGAGGCTTGCACTGAACCTTCATTCTGTGACCTTGTCTGTTCttcttgctgctgctgttgctgttgttgttgttgctgctgctgctgctgctgctgttgctgttgttgttgctgctgctgctgacaTTGATTTGTTCCACCCAATGCTATTGTCCTTCTTGGAAAATTAATCA	139
ctcctcctcctc	ctc	711601	CAAGGATACCAGAGGTAACCACA	60.281	ttggGTGAATGAGTACCAAAATC	60.102	CTGGCATTCTGGGTGCGTATATAATACTCTCCTTTCTCTGTGCAAGGATACCAGAGGTAACCACAGGCAGCAATAGTAGCACAGTATTTTTGcgcttcttctcctcctcctccttgttTCATTTTATCGTTTTTCCATTGCCGAAACAGGCAAATGGCAATTCAGCTGGTATTTTAAGATTTTGGTACTCATTCACccaaaaatgatgaaaa	158
tgtgtgtgtgtgtgtgtgtg	tg	713381	CCAGCAACTTTTCCAGAgactta	59.935	GGTGTGGAgcactttcaaaaa	60.139	AATTGTCCAGCAACTTTTCCAGAgacttaattttctttaataaaacTTTCTATATTGTTTTGTTCGcttaaaattttacttttgtttatatacatatccatgtgtgtgtgtgtgtgtgtgtacctaaattttttgaaagtgcTCCACACCCGGACCCATATTGAAACCCATATCCGCCTCTAACAGTAACATCATTCTTTTCCTGAGGGCAGCAGAACTT	144
gctgctgctgct	gct	717572	ATctgttgttgctgttgttgttg	60.124	tTTTGCAAATGTCTCGACAAAG	60.277	TTATGTTGTTGAAACTGCTGTATAGGTTGTTGTTGCAGTGCTGAACGTTGCACAGGTAATGTCTTGAACATctgttgttgctgttgttgttgcaagagccgctgctgctgctgcaggaGATTCATTTGTGCTGCCTGCAATTGCATTTGCTGGGGACTTTGTCGAGACATTTGCAAAagctgctgctgttgttgctgctgttgcAAAAGTAA	109
tgctgctgctgc	tgc	717778	AATGCTGAGGCTCACTTTTAATG	59.806	AACAATCAGCACAACAACAGATG	60.088	AAGTAATGATTGATCTGAATGCTGAGGCTCACTTTTAATGCCTGGAATGTTTCTCAAAGAAGTTAtctgctgctgttgttgctgctgATGCTgatgctgttgctgctgctgctgttgctccAACTTCACAGGAACAAGACCCCGTAAAGCCTGCATCTGTTGTTGTGCTGATTGTTCATTGGCCACTTGAGGCTCCATTTTCACAGGCATCA	159
aaataaataaataaataaataaataaat	aaat	720245	ATTCGATCCGCTTCATATCTTTC	60.754	GAGCTCTCTGGGGAGTTATGATT	60.109	tctctcttctttctctctctaccgaGAGCGTCCTTGCGGACGTGAAATTTCCATTCGATCCGCTTCATATCTTTCGCCCCCACAGACGAGAGAGgtggaaaaataaataaataaataaataaataaatgtgaagaagaaagaattcgAGTCAATCATAACTCCCCAGAGAGCTCGCACGTGCGACCGGAAATCGACAGGACCCACCCCGAACTGCGGCGCGGATCTAG	122
aataataataat	aat	724191	TGAAGCAAGATGCCTTTATTTGT	60.141	TTTAAGAGACCGTTTGGCAATAA	60.013	GTACAAATCATATTTCTTTATGAAGCAAGATGCCTTTATTTGTCACATGCTTATTTTACCCTACGTAAACATTCAACCAAAAaatagggcagattcatgaaataataataatgtgttGTTATTGCCAAACGGTCTCTTAAATAATGCAATACTTGAATAAATATACGAATAATTCCGTATTGAAACACTTGTAAATTGTGGTTAATTATTAT	121
ctctctctctctctctctct	ct	727239	CCTAAATTTTCAAGCCCATTCTC	60.302	TGTTATGAGAGTTTTtaatggggg	60.436	GTTTAGGGGCATCAAATCTACTCCATCCATTTAAAGTCGGCCTAAATTTTCAAGCCCATTCTCCCTCCTGCCCCTCCCTTTTCTCTCCATgatccctctcctctctctctctctctctctcaatttcctcttcaaaggaagggagcccccccccccccccccccccattaAAAACTCTCATAACATCTTACAATATAAAGCCCAAAAAACATGCTCATTA	145
tatatatatatatatatatatata	ta	727572	TAGATAGCCATTCTCCACCTTGA	60.102	GGGTTAGGTTTTATTCTTGATCTgg	60.434	ATAGATAGCCATTCTCCACCTTGAAAATCAAAACGATCTTCACATGATCTTACGTTGCAACAACTTTTTCTAGAAAGTGGAAAATGAATTGGAgaacctttatatatatatatatatatatataaaagtaaaaaccAGATCAAGAATAAAACCTAACCCTTTAATCTTTTTTcctaaaaataaattaatttagataaaatataaacatcctaatgtatttataa	158
atatatatatat	at	727983	CCTCCGATTTCTACCAAtcactt	60.698	TAGATCAGCATCAGCATCACATC	60.258	GACCATATTAGTAaggttatatttcaaaaaaaaaaaaactttaaatatcatatttacaAACTCTGGTTTTTGCCCCTCCGATTTCTACCAAtcacttataatatatatatatgataaattttatatttttataataaaaaattatgaattgcAGCTCAACAGTTTGATGTGATGCTGATGCTGATCTAGGGTCAAAGGCAATCTCCCTTTCC	114
atatatatatatatatatatatatat	at	729807	TTGAAAGCCTCTACTCAAAATCg	59.906	CAGGTGattgaaaggtcaagact	59.668	TTGTATCGATGCATGTGTTAGGTTTTGATCATTAATATGTGAACATGGTTACCTTGAAACCAAAGAACAATTTGAAAGCCTCTACTCAAAATCgtcactaatatatatatatatatatatatatatttcaaaaagagTCCTGACATTTTTGGATCCTGATTGTTCCataatgagtcttgacctttcaatCACCTGTACAACAAAATGTCATTAACCATACCAAACT	124
atatatatatatat	at	734664	AGTGGTGCAATTGGTAAGACAGT	59.978	TTTGTTTAAGGAGGTCAAATGGA	59.865	GGTGCTGATGGATTATGGTTTGCTGTTAAAAAGTATCCAATAATCAGTGTTTGATTGTGTCCAGTGGTGCAATTGGTAAGACAGTGGCACCTAgctgaccatatatatatatatacatggcaCACACAACAGAGTAAGATATATATTATGATaatatttgtcatatatatagCTCCATTTGACCTCCTTAAACAAAGCAAAAATGCAAGATCTG	134
tatatatatatata	ta	740437	GGTACATGTGGGAAGGAGTATCA	60.123	CCTCACATGCATTTTaacctctc	60.014	taaatttatattatatacGGTTTTAGCTTCTCAAAACAGCACAACAGTTTCGCGGTACATGTGGGAAGGAGTATCAGAGTAGAAACTAAAAaggatatattatatatatatatatgagagagagagagagagagagagagagagagagagagagagagagagggagggagaggttAAAATGCATGTGAGGTGAATAGGGGACAAGCTACTATGA	137
agaagaagaagaagaagaagaaga	aga	741220	AAAGAATAAAGAAACGGCTCACC	60.02	aaacacCCAAtacccttttcttc	59.657	GAATCTAAAAAGAGCAAAGAATAAAGAAACGGCTCACCGAAAATCCCAAACACGAAATGCAAGATCTCCATGCCTTGGCCTCTATCTCAATATGTtcagtagaagaagaagaagaagaagaagaaggtattgaagaagaagaagaaaagggtaTTGGgtgttttagagagagagagagagagagagggagggagaaaatGAGAGCTAGAGGTGAAAGGAAGTGA	148
agagagagagag	ag	741294	gaagaagaaaagggtaTTGGgtg	60.217	TAACCTTACGCACATCACTTCCT	60.069	TTGGCCTCTATCTCAATATGTtcagtagaagaagaagaagaagaagaagaaggtattgaagaagaagaagaaaagggtaTTGGgtgttttagagagagagagagagagagagggagggagaaaatGAGAGCTAGAGGTGAAAGGAAGTGATGTGCGTAAGGTTATATATAGACAACAGAGTGGAGGGAATCCTGACGGGGAAATTTGCTTCG	101
ctctctctctctct	ct	741467	CTTGCAGTGTTCGAGTAAAAGGT	59.868	ATGGAAAAGAACAATTCATGAGG	59.363	AACAGAGTGGAGGGAATCCTGACGGGGAAATTTGCTTCGTCCTTATCTGTTACTTGCAGTGTTCGAGTAAAAGGTCGCCTACAGACAAAAGATCgacgtcctctctctctctctccgtaaATCTTTCAGCTATTTACCAGTTTTCTATACGTAAATTTTTCTACCCTTACCTTTTACCTCATGAATTGTTCTTTTCCATCTTCTTAATAAACGT	147
tatatatatatatata	ta	744096	ATTGATTCTACCAATATGGACCG	59.135	GAAGTTGTTGTGGCTAGTGCTG	59.98	AATCAAGGGATACATGAACACAATTTATTGATTCTACCAATATGGACCGCCCATCTTAAATGGGGGCCTTTGTGGTGGGTCCCACAATATGTGTgggtattatatatatatatatattttttccttttttagggTATGGGCAGCACTAGCCACAACAACTTCCCCTAGCTTGGCCTGTTTGACTTATCCAACATGAGGTCAGCTCAGTCAGTTGAA	136
agagagagagag	ag	744271	GACTTATCCAACATGAGGTCAGC	60.018	ATAGGAAGGCCCTTATCAGTGAG	59.998	TGTTTGACTTATCCAACATGAGGTCAGCTCAGTCAGTTGAATCGCATCAGCCATTGACTGCACCCTAGATTCAATTCCAGTCAAACTTGGTTCAGttagtagagagagagagactttgaCTATTAGAAATAACCAACTCACTGATAAGGGCCTTCCTATTTATTacaattgagaaaaaaataaagagaaaactatGGAAACTAACAttagat	154
tatatatatatatatatatatatatatatatatatatatatatatatatatatatatatatatatatatata	ta	745865	TATTATGCATCCATCGGattttc	60.024	TTCGCATCAGTATGACATATAAGGA	59.903	ATAGGGAGTGTAGATCTTGCTGCCACTTCTGTGGTGTTGTCCTTTCAATCCATGTCTCCTATGGCTTACCCGCTATTATGCATCCATCGGattttcttattatatatatatatatatatatatatatatatatatatatatatatatatatatatatatatatatatatatagctactATATCCTTATATGTCATACTGATGCGAATAATCTAGATTGTGTTCTTTTCATAAGTCTGAAGTATCCCTCAAAGTAAGGAGTACCATTTattga	133
atatatatatat	at	746385	GGGCTCATTAATGTTCTCTCAAA	59.622	TCTATCTCTACTGGGGTTGTCCA	60.005	ATATTGGCCATTAACTGTTCAAGTTGGGCTCATTAATGTTCTCTCAAACATTCATctccaaaaaattaataacatgGGCTTAAAAGGTCTGGTacctacaatatatatatataaataaattttgctgtgatttttaaaaaatcaatagcTTTATACCTTTGGACAACCCCAGTAGAGATAGAaagatttttgagaaaaatgaaaatcgaACA	157
tatatatatatatatatatatatatatatata	ta	749793	GAGTCATGCACACAacttttgat	59.163	tttcgtTTCACTCATAGACCTTAcc	59.952	TGTTCTAGCAGCAGAGAGGCGAGTCATGCACACAacttttgataagaaaaaattgattactctatgatttcaatatacataTACCAGACCAGGTaaggcctatatatatatatatatatatatatatatataacactaggTAAGGTCTATGAGTGAAacgaaattttttttatgaggatagccgaattataatttcaaaattttgacagaagtaaaaatataattttccaaa	143
agagagagagagagagag	ag	754025	TCAGGTTCATTATTGCCAACTCT	60.014	AGGAGCACCACTTTAACCTGTTt	60.434	AAACTGCAAAAGGATAGATATCAGGTTCATTATTGCCAACTCTGTGTgcacttttttgcttttttattttctactcTTCAATCAATCAGTTCAAtttgtaagagagagagagagagagaatctttaAACAGGTTAAAGTGGTGCTCCTTTCAATAAGCCTCCAAACCatgtcattgtttttttttcaattaatttaaaGCTTTCAAAGGCCTGTAGCC	128
atatatatatatatatatatatatatatat	at	757397	GCTGTGTTAATAACCTTTCAGGC	59.24	atttttcatgaccatCCATCATC	59.908	CATTCCGTGGCCTCTTAGAGACAATATTTGCCAATATTATCCTTAGGTTGAGAGCTGTGTTAATAACCTTTCAGGCTTAAATATGGATCCaaagatttggatatatatatatatatatatatatatatataaactaaggCTGTCCGTTCTATGATGATGGatggtcatgaaaaataaaagaagaaacatattaTGTGGATGCATGAAAATTAAATGCTGGTTGGATCTAC	122
atatatatatatatatat	at	762782	tccaagtctgaatccaacttttaat	59.472	GCCTTGAGTATTTACATGCGTTC	60.043	cacatatttagatttgaatatcaatgaaataaaaaattatgtgaatacaattttaaaatttaatccaagtctgaatccaacttttaataCAAGTcggaacatatatatatatatatatagaatataataataataaaatatttttgaatgccGAACGCATGTAAATACTCAAGGCTTCAAGCTATAAAACACAAAAGGTTTAGTCAGCAGTTGAACCA	112
tatatatatatatatata	ta	764526	AGAATGTGCATTTGTCCTCCTAC	59.539	aaaaataaaatgtggccatgaat	58.726	CACGCAAATGCATCCAGAATGTGCATTTGTCCTCCTACTTCCTTAGTTGTCAATTAAGTTAGGTGTGGTTAACACAACTATTTTGTCATTGAatagaaattatatatatatatatatacatatatatattcatggccacattttatttttaaaaaaataaaaaagaagccCCTGACTCCACAGTGGTTGAGCATCGGGCAAGGGAGCTCGCCACCCCA	135
atatatatatatatatatat	at	765815	tctctctcccctccttGTAGACt	59.896	TTGTGCTAAACAAAATGGgagtt	59.926	AGGTCAATGGACCGGTTCTTGTCCACCCTTTTctactctctcctctctctcccctccttGTAGACttcactctctcttctatatacatacatacatacatatatatatatatatatatatacatatatatatatataaacaaaaactcCCATTTTGTTTAGCACAAAAAACTTGCGACTTGACCAAGGCCAATATTTGGTGCAATACTCTTGATGCTTAT	123
ttgttgttgttg	ttg	771814	AACCATTGAAGgttggagagg	60.347	TGGGAAGATAATTTTAATAATGCaga	59.372	GCAGATGGAGTGCAGGACATGACTCAATCCACAACCATTGAAGgttggagaggcaggcgatctgttgtTGCTGTGCATCGGAGGGACATGTTGttccattttgttgttgttgagGAGTGATATCATTTATAAGTCAACTAGTggttaaaatatataatttctGCATTATTAAAATTATCTTCCCAAGGTTTTTTGAAATGACATAAAATTAA	153
tatatatatatatatatatatatatatatatatatatatatatatatatatata	ta	772909	ttggatttgaattgataTTTGAACA	59.631	tttatgacCATGCACACATTAAAA	59.323	GGAGGGGAGAAATGTTCCTAATTAATTCATGTGTtcttcacatatttggatttgaattgataTTTGAACATGATTAAAGAAACtgttaaattttcttctttatatatatatatatatatatatatatatatatatatatatatatatatatatatgtgtgtgtgttaatcGACATTTTAATGTGTGCATGgtcataaaatattatttaaatagAATCCAAAGCCAAGTTAATCGAGGAACTTATTTAAAACTGC	153
tatatatatatatatatatata	ta	776044	aattagatccaaaccaGACCCAT	59.965	GAGATGAAACTGAAAATCGGTTC	59.127	ACTTCAATAAAGTCAAGTTTCAATCCAAACAAAATTAGGtaaattagatccaaaccaGACCCATTGACGTGCACCTTTTTGCAACCCCAGTGgtactatgtatatatatatatatatatatatttgtgtgtgcaACAGAAAAGGGCGAAGGTGGGCCGAACCGATTTTCAGTTTCATCTCAGCCGTCCATTTTCTTTGACAGGTGGTGATGAGGTGAAGGAA	139
atatatatatatatatatat	at	777280	ATAAAAATAGCAAGGCTTGAGGG	60.003	CACATTGGCCTTAGGAttgtcta	60.369	TAATAAAAATAGCAAGGCTTGAGGGCCTCAGTCTCAGTTCTGACTTGACATCAACATATTGGAGATGTATCAATTACAAAGTTTGTGATGTAAtcggtgcatatatatatatatatatatgtagacaaTCCTAAGGCCAATGTGGAGAACCAAAAGCTTGATCTTGAACCTCCAAGATTTCAAGATCTGGGATGTCAAGATTTCAAGATCTGGTATTTTA	142
tgttgttgttgt	tgt	777840	gtGTAATCTTTTCCCAAGACGG	59.871	aacaacaaaatggaaCCATCAAT	59.515	gtGTAATCTTTTCCCAAGACGGTCCcttaactcctgcggcagatggagtgctggacatgagCGAATCCACAACCTTTGAAGgttggagaggcaggcgatctgttgttgttgttgctgtgCATCGGAGGAACAATTGATGGttccattttgttgttgttgggcaGTCATAGTATTATTCACCTCCACCacagacttcagattggggaagtcaT	155
atatatatatatatatatatatatatat	at	783595	ttttaacagggccaaaataaaca	59.779	tgccactagatcagatttggatt	59.979	ttttatatgtgaaagCAAGGACAaatctagaaattttttttgttgcagaaaccaaactatagtttcaaaattttaacagggccaaaataaacattttcaaatatatatatatatatatatatatatattaaacttaattttttacatttacatataaatttttaaagtttctaaaattttttgcattttcatataaattcaaatccaaatctgatctagtggcatatt	154
tatatatatatatatatatatatatatatatata	ta	784410	CCCATAAATTCAGCCAGTATgac	59.75	CCACATCTTTCCTTCAGTttgtc	60.026	tgtgggggaaaaaaaaaaggtcatatGGAATATAGTCTTTCATTCCTGTGTTAGAAAAGAATCATCTTTTTTTACCCATAAATTCAGCCAGTATgacagttatatatatatatatatatatatatatatatatatgtgacaaACTGAAGGAAAGATGTGGTGCcttttgtatctttctaaaaggCAGTTTGATTCTCTCCACAACCTTACCTGGCGTATGGCCGGCGAAAGGAA	86
tggtggtggtggtggtgg	tgg	790098	TGGTGATTATGGGTTCATCATTT	60.306	TCACCATAAATCTCATACCAGCA	59.488	CGGTTGTTGGTGGGTCTATGATGTGTattttgagatgatgttcatgtgGTTTTTGACGTATGGTGATTATGGGTTCATCATTTATGATTGCTTCCTTgaatggtggtggtggtggtggtagagaGGCAAGATGCTGGTATGAGATTTATGGTGATGATGGTATATGATGTTAGAGTTgtaaaatgatgatgatgattatagAGGTCCTGACGATGATG	94
atgatgatgatg	atg	790180	tagagaGGCAAGATGCTGGTATG	60.764	tcatcatcatcatcatcaattcG	60.685	TATGATTGCTTCCTTgaatggtggtggtggtggtggtagagaGGCAAGATGCTGGTATGAGATTTATGGTGATGATGGTATATGATGTTAGAGTTgtaaaatgatgatgatgattatagAGGTCCTGACGATGATGTTATATGATATTGGTGTTGCgaattgatgatgatgatgatgatggtagaGGTCATATATTCCTTCCTTATCTCCAC	142
atgatgatgatgatgatg	atg	790242	TATGATATTGGTGTTGCgaattg	59.746	TCTCTCTTGCTTGATTTCAGGTC	60.012	TTTATGGTGATGATGGTATATGATGTTAGAGTTgtaaaatgatgatgatgattatagAGGTCCTGACGATGATGTTATATGATATTGGTGTTGCgaattgatgatgatgatgatgatggtagaGGTCATATATTCCTTCCTTATCTCCACCTTCGAGGCCAAACGGGATGACCTGAAATCAAGCAAGAGAGAGTTATATATGCTTTCTCTAACATAAA	115
aagaagaagaagaagaag	aag	790619	AACGAGTTCAATTTCTGccatta	60.017	TGTTAAGAGCCCACTCTGGTTTA	60.169	GCCAATGCTTCTGCCAGGCTtcaaacaaagaagaaacagCAAAAATGAAGTGCGTTTGTGAAGTTTTTGCAGTGCCAACGAGTTCAATTTCTGccattaaaagaagaagaagaagaagacaactgTGTTCAAATAAACCAGAGTGGGCTCTTAACAATTGAAgagtttcttgtgttttttaCCTCAGGGAGAGGGTCCTTCTGCAATCTCTCACATCA	80
agagagagagagagag	ag	798749	CTGTCGCCTTTTCCTCTACTCTT	60.415	CGGAGGAAGTTACTCAGGACTCT	60.299	GAAGAGGGAAGCCGCCGGGAAACGCTGTCGCCTTTTCCTCTACTCTTTGTGAACAAGTAAACCCACGCAAAGGCCTCCCCTCTTCCCTCCCTtttatacaagagagagagagagagcttgctGCTACGTCGTCTCGAGAGTCCTGAGTAACTTCCTCCGCAATCTTCCCCcttccctcctctctctttcttgcttaGATTCTCtctaaaattttga	135
GTTGTTGTTGTT	GTT	800743	ATGAatttgatgatgttgatggg	60.797	AAAACCATGTCACAATTGACTCC	60.144	GGGCGATAGGGTTCCCTACAAGCATGTCAATGGGCATTAGCATAGGCACAGGATTTGGTGCCAATAAGGCATGAatttgatgatgttgatggggATGGTGGTTGTTGTTGTTGACATGCTTGTTTTGATCAAAGAATTATTCTCCAATTTTGACAACCACTCCATCAGACCAAACCAAACAGGAGTCAATTGTGACATGGTTTTCCTCCATC	134
tctctctctctc	tc	803282	TACCCATGACTTAGGTGTCTGGT	59.803	TTAACTTGACGGCTTTGGTTAGA	60.166	tcatgaccaatcaactctACTTAGATGGTAAGGTAACTTTAAAAAGCTAAAATGGTTAGTCTATATACATACCCATGACTTAGGTGTCTGGTTtttccaatctctctctctctatctatatatatatatatatatatatattaatgagTGAACAATGACTCTATTAGAGTACTTAGTCATCTAACCAAAGCCGTCAAGTTAAACAGATagat	133
tatatatatata	ta	803654	ACTACACATCAAATGGGCagaat	59.781	agttggaaatgaaaaataatgtgtgt	59.21	CATCTATCCATTCAAATGTCTCTCCCATGGCACGTGATGCAAATTTAATGCAATGCATTGGACTACACATCAAATGGGCagaataatttaataatttttttatatatatatacatatatatatatatatatatacacacattatttttcatttccaactattgttatatatatatatatatatacattatttttcttttccaactatTGTTT	98
tatatatatatatatatata	ta	803718	ACACATCAAATGGGCagaataat	59.627	CGATTTAAAACAatagttggaaaaga	59.125	ACACATCAAATGGGCagaataatttaataatttttttatatatatatacatatatatatatatatatatacacacattatttttcatttccaactattgttatatatatatatatatatacattatttttcttttccaactatTGTTTTAAATCGattctatttatatatttatattttcttaaatacattttcttttatgaatagtttatggtgttttt	155
gttgttgttgttgttgtt	gtt	806471	ATATCAATGGGCATTAGCATAGG	59.271	AATTCCTTGATCAAAACAAGCAt	59.051	TCCTAGAACTGAAGAAATTGACTATATCAATGGGCATTAGCATAGGCACGGGATTTGGTGCGGATAAGGCATGAATTTGATGACGTTGATGGGGATGctggttgttgttgttgttgttgacaTGCTTGTTTTGATCAAGGAATTATTCTCGAATTTTGACAACTACTCTACCATACAAAACACCAGTCAATTGTGACACCGTTTTCCTCCAtccatgg	121
tatatatatatatatatatatatatatatatatatatata	ta	807173	ACGCTTTGGGTGAAGAtatgat	59.862	agggtTTGATTTTTACCagcttc	59.9	GTGAAGGCTTTTTAAGTGAACATTATCTTCATAAGTGCACGCTTTGGGTGAAGAtatgatatattttctttcttttacttttttacagAATGAacagcattatatatatatatatatatatatatatatatatatatatagagagagagagagagagagagagaagagaagctGGTAAAAATCAAaccctttgattttgaattttaaagagttttttttcttgcaatctAACCTCAGTGA	152
tatatatatatata	ta	809062	TTTTCCCTTAACCATTCATCACA	60.563	CTAGACATTTGAATGGACAGATGG	59.892	GGTGATAAAAATGTCTCTTACCTTTTTGTCTTTAATTTTCCCTTAACCATTCATCACATTGGATAGATATAGATTAGATGGTTGACTGATTataaaaaactatatatatatatattgcaatcCTCTTGCCATCTGTCCATTCAAATGTCTAGAATAATtcaattacttatatatatatatatacaccctttttttttcaactattaTATCAAAT	117
tatatatatatatata	ta	809129	tatattgcaatcCTCTTGCCATC	60.307	GAGCAAAGGTCATCCTTAAAACC	60.346	TATAGATTAGATGGTTGACTGATTataaaaaactatatatatatatattgcaatcCTCTTGCCATCTGTCCATTCAAATGTCTAGAATAATtcaattacttatatatatatatatacaccctttttttttcaactattaTATCAAATTGATACTTTGGTTTTAAGGATGACCTTTGCTCCCTTTCCACAACAAACTAATAATAGAAAGTGATAGCC	136
tatatatatatatatatatatatatatatatatatatata	ta	810194	aagggtctggtttttatccttgA	60.217	TGGATAGATGGCAAGAAGATTGT	59.979	taaaacaacttgaaccaaagcatgttttatatcaaaatagtctttataagggtctggtttttatccttgACCTAAGTCTCGTTTTTACTAATCacgatattatatatatatatatatatatatatatatatatatatatagagagagagagagagagagagagacatcaaGACACACACACTACAATCTTCTTGCCATCTATCCATTCAAATGTCTTTCACATGTAATGCTATGCAAATC	158
tatatatatatatatatatatata	ta	810400	GACATCAAGACATCAGATGGACA	59.989	AGGAAAGGTCATCCTTAAAACCA	60.217	TCAAATGTCTTTCACATGTAATGCTATGCAAATCTAATGCAATGCATTGGGCTACAAGTGTAAGACATCAAGACATCAGATGGACATAATAattcaactttatatatatatatatatatatatacacacatgcacattatttttcttttccaactatTGTTTTAAATTGATATTCTGGTTTTAAGGATGACCTTTCCTATAGTAAGTGATAGCCCTGCAAGATG	135
tatatatatatatatatata	ta	812597	ACTTGTTTTTGCCTAATGCAGTG	60.562	AAACCCTGATTAGTTGGCTGAAT	60.243	TTTTGCATCTTCTTAGTCAAAAACAACTTGTTTTTGCCTAATGCAGTGCAGAGGCTATGTGTGAAACATTTCCATGAACCCGTCAGAGGAATccaacaactatatatatatatatatataattcacgTTTGTATTATTCAATGTCATTCAGCCAACTAATCAGGGTTTTCCATTTTAAGCAAcaaatggttgagagaaaagcaatgaaaataaattgtGG	143
tatatatatatatatatatatatatatatatatatata	ta	812829	CATGGATGGATAACTCGAAAAAG	59.851	AAGCTTCACAGTTCTCCTAGCAA	59.725	TTTCTCTTAGTTGTCCATCATATGAGTCACAGGACCCCGGTTACATGGATGGATAACTCGAAAAAGCTAGAGTGATTATGACATATATCTACactttagttatatatatatatatatatatatatatatatatatataagatttccTGAACTAATATTTACATGCTATGAGAAATTTGCTAGGAGAACTGTGAAGCTTGCcaactaattaaaatgataaacaaCTATTCTGTCATTTT	155
tatatatatatatatatatatata	ta	815123	TGTTGTATCAGCGATTAAATGGA	59.507	TttggttagatggctgagtgaTT	60.014	aaattgcaaCTGATGGTTATTAAAGAATATGTTGTATCAGCGATTAAATGGATCATACAGTGGACTAATGACCTAAGTGTTTGGTTTTTACTgatcactttatatatatatatatatatatataagtgaacgATGACTTTAGTTATATAGAAtcactcagccatctaaccaaAACCATCTATTTGAAGCAAATAGATAGttgaaagaaagacaatgaGAAGAAG	144
tatatatatatatatata	ta	815381	CGATACAAATTAGATGGTTGACTGA	59.465	TGTGAGAGAGATTTGAATGGACA	59.726	tttttacttttttttaatcatccaTCATGTTAGATCGATACAAATTAGATGGTTGACTGATTATAATAAACTAGAGTTACTAgtcaatttttctttattttatatatatatatatatacatatatatatatactgcaatCCTCTTGCCATATGTCCATTCAAATCTCTCTCACATGTAACTCGATGCAAATCTAATGCAATGCATGGGACTACATGTT	139
atatatatatatat	at	817844	GGATCTGGTTTTTATCCTTGACC	60.069	AATGTTTCACACATAGCCTCTGC	60.556	tttattaaaacaacttgaaccaAATCAtgatttatatcaaaatagtcttaTAAGGATCTGGTTTTTATCCTTGACCTAAGTATCTTGTTTTTActaatcaatatatatatatataaacgatgACTCTAGTTATTAAAACAACTTGTTTTTGCCGAATGCAGTGCAGAGGCTATGTGTGAAACATTTTCATGAACCGGTCAGAGGAATccaacaa	132
tatatatatatatatatatatatatatatatatatatatatatatatatatatatatatatatatatatatatatatata	ta	817959	TGTGAAACATTTTCATGAACCG	60.762	AGTTGGCTGAATGACATTGAATAA	59.904	aacgatgACTCTAGTTATTAAAACAACTTGTTTTTGCCGAATGCAGTGCAGAGGCTATGTGTGAAACATTTTCATGAACCGGTCAGAGGAATccaacaactatatatatatatatatatatatatatatatatatatatatatatatatatatatatatatatatatatatatatatatatcacgtTTGTATTATTCAATGTCATTCAGCCAACTAAACTAATCAGGGTTTTCCATTTTAAGCAGAcaaatgattgagagaaaagcAACGAAAATAAAAT	156
tatatatatatatatatatata	ta	818255	TGAATGGATAACTCGAAAAAGCTA	59.335	GCTTCACAGATCTCGTAGCAAAT	59.933	TTTCTCTTAGCTGTCAATCATATGAGTCATAGGGCCCCAGTTACATGAATGGATAACTCGAAAAAGCTAGAGTGACTATGACATATATCTACactttagttatatatatatatatatatataaaagatttcCTGAACTAATATTTACATGCTATGAGAAATTTGCTACGAGATCTGTGAAGCTTGCcaactaattaaaatgataaacaaATATTCTGTCCTT	137
tctctctctctc	tc	820509	CCATGACCTAGGTGTCTAGTTTTACa	59.891	TTGATGCCTTTGGTTAGATGACT	60.014	AATCAAATGGCTCTACTTAGATGGTAAGGTAACTTTAAAATGCTAGAATCGTTAGTCTATATACATATCCATGACCTAGGTGTCTAGTTTTACaaatctatctctctctctcactttctctttatatatatatattaatgagTGAACGATGACTCTATTAGAGTCACTCAGTCATCTAACCAAAGGCATCAAGTTAAACAGATagatagttg	124
atatatatatatatatatatatat	at	820884	AAGTCATCAAATGGGCAGaataa	59.857	AGGGAACAAAGGTCATCCTTAAA	60.217	CCATTCAAATGTCTCTGACATGGAACGTGATGCAAATTTAATGCAATGCATTGGATTACATGTGTAACTGTGTAAGTCATCAAATGGGCAGaataattcaatatatatatatatatatatatatacattatttttcttttccaactatTGTTTTAAATTGGTACTTTGGTTTTAAGGATGACCTTTGTTCCCTTTCCACAACCAACTAATAATAGTAAGTAATA	120
tatatatatatatatatatatatatatatatata	ta	823259	CATAAATGTACGTTTGGGGTGAG	60.506	gggtttggtttttaccatctctc	60.102	AGGTAATTCTTTTAAGTGAACATTATGTTCATAAATGTACGTTTGGGGTGAGGatatgatataatttttttcttttatttttttacagaatgaacaacattatatatatatatatatatatatatatatatatagagagagagagagagagatggtaaaaaccaaaccctttgattttgaatttcaaagagttcttttttttttttttgcagtctAACCTTAGTGATATGGTCT	140
atatatatatatatatatatatatatatatatatatatat	at	824654	CATCGTCATTagtaaaaaccagaca	59.502	tcttttgttatCATGTCACAGgg	59.007	tcataatttcattcactttttcttcaacTGCTTGTCTTTGTCATCGTCATTagtaaaaaccagacacttaTATCTACACCTAtatctatttctctctttcatatatatatatatatatatatatatatatatatatatatactgtaattgtgtttttataataaaaaaatgaacagcccCTGTGACATGataacaaaagaaatcaatatttttcattaaaacaattTGAACCAAAGCATG	159
tatatatatatatatatatata	ta	824907	tcaatggGTCTAGTCATTATCCG	60.21	CAttcacacactcacacacacag	60.169	TTGTCTTTatgcttatattttatttaaaacagtttttttttaaatcaatggGTCTAGTCATTATCCGTAACCCAAGTGTTTGGTTTTGACTAatcacttgtatatatatatatatatatatatctgtgtgtgtgagtgtgtgaaTGAAGGGAGTATGTAAATTTACATTGTCCTTATCCAATAATGGATTGGTGGGAGGTCCACctttattacaaaaaaatt	102
atatatatatat	at	826480	GACAACTTGTTTCTGCCTAATGC	60.183	aaccataTAAATGATgggcacac	59.862	GCATCTTCTTAGTCAAAGACAACTTGTTTCTGCCTAATGCAGTGCATGAGGCTATGTGTGAAACATTTAGATGAACCGGTCAGAGGAATCCAACaactagatatatatatatgtgtgtgtgcccATCATTTAtatggtttatttttttatcttcattttaaaagtaatttaatacaatttaaatctttttatttaataattcaCCAAAAAAA	122
tatatatatatatatatatatatata	ta	827551	ATCCATAATGTTGGATGGGTACA	60.197	ATTTGAATGGATAGATGGCAaga	59.821	aaagttataaactaatattagatgataaaaatgtccATCCATAATGTTGGATGGGTACAAATTAGATGATTGAGTGATTATAAAAAACTAGAattgtcattatatatatatatatatatatatataatcctctTGCCATCTATCCATTCAAATGTCTTTTACATGTAATGCTATGTAAATCTAATAGAATGCATTGGGCTACGTGTGCAAGACATCCAGAATAATT	117
tctctctctctc	tc	828364	AGCAATGAGTTTATGGGGTTTTT	60.12	AAAGCTGACGCTTCATTAGTACG	59.985	GATATGTTACGGCCGttgaggcaaaaaaaaaaaaagctgttaaAAAATAGTTGTCATATGAGCAATGAGTTTATGGGGTTTTTGTGACAAattatttgaatctctctctctctgacacatattcacacacacacacatatacattgTCCTTGCCAATATTAATATATCGTACTAATGAAGCGTCAGCTTTTCAAATGGTTAGTTGGGATGAT	130
attattattatt	att	828540	CAGCTTTTCAAATGGTTAGTTGG	60.043	CACCTGGGGTTGATTATGTAGAA	60.116	GAAGCGTCAGCTTTTCAAATGGTTAGTTGGGATGATAGGTTGTTTTGAAACGTACGTAATGGATATATTGTACGTGAACAGTGATACTCGATCAatcttcattattattattaaactATGACCGAACATCGTGTTTTTTCTACATAATCAACCCCAGGTGGGTCTCACTAAATAGATTTGAACAAGTAAAAGATTGAGAATGAGGTTTTTAA	153
atatatatatatatatatat	at	829248	TTGTTTGAATGGAGAAACCAAAT	59.745	gaaaataagcCGTATAAAGTATgtgc	58.756	ATCGGCGGATACTGACCGAGGTTCCCTGTGGATTCCTTAGAACTTTCAGTTCATCATATGCTTGTTTGAATGGAGAAACCAAATGAATCAAgatatgaacatatatatatatatatatatctgcacATACTTTATACGgcttattttcttatttcattttagAAGTAATTTAAtacaatttaaatatttttttaataattcacTAAAAAAACGACATGCA	87
tatatatatatatata	ta	830567	CCATCATGTTGAATGGGTATAGA	58.707	caaagaTCACCCTTAAAACCAGa	59.527	AATgtccatcacatttttctttttaattttcttttaactatCCATCATGTTGAATGGGTATAGATTAAACGGTTGAGTGGTTATAAAAAACTagaatcactatatatatatatatattatttttcttttccaactattattttaaattaatactCTGGTTTTAAGGGTGAtctttgctatatatatatatatatatttatatatatttttcttttc	135
tatatatatatatatata	ta	830644	tCTGGTTTTAAGGGTGAtctttg	59.527	TGTATTTTGCAGGGCTATCACTT	60.036	TGGTTATAAAAAACTagaatcactatatatatatatatattatttttcttttccaactattattttaaattaatactCTGGTTTTAAGGGTGAtctttgctatatatatatatatatatttatatatatttttcttttccaactatTGTTTTAAATTGATACTCTGGTTTTAAGGGTGATCTTTGCTATAGTAAGTGATAGCCCTGCAAAATACATTT	139
tatatatatatata	ta	831340	ttgaactctctttctctccctca	59.624	TCTCAACTAACCATTCGAAAAGC	59.786	aaaaaaaatgttgttaaaaAATAGTTGCCATATGAACAATGagtttatggtgttttttgtgacaaattatttgaactctctttctctccctcatattcattatatatatatatatgtatatatgaacgATGGGAGTATGTTTACATTATCCTTGTCAATATTAATATGTCATACTAATGAAGCGTCAGCTTTTCGAATGGTTAGTTGAGATGAG	140
atatatatatatatatatatatatatatatatatatatatatatatatat	at	832248	CATCATATGTTTGCTTGACTGGA	60.011	AATAAGCCACATAAACTACgggc	60.59	GCGTATTTGAATGGGGAACGAGGTTCCCTGCGGATTCCTCAGAACTTTCAGTTCATCATATGTTTGCTTGACTGGAGAAGTAAAATGAATCAAgttatgaatatatatatatatatatatatatatatatatatatatatatatatatatgtgcccGTAGTTTATGTGGCTTATTTTCTTATCTTCATTTTAGAAGTAATTTAatacaatttaattttttttatttaataattcaCTAAAAAAACAACAT	122
atatatatatatatatatatat	at	832841	ACGTGTGAAACATTTCCATGAAC	61.048	tgtttttctctcgtAACCTCGAA	60.275	GAAGATTTCTGCATTGTCAAAGACAAGTCGTTTTTTGCTAAGGCAGTGCATGAGGCTACGTGTGAAACATTTCCATGAACCGGTCAGAGGAatccaacaaatatatatatatatatatatattcatgtttGTATTATTCGAGGTTacgagagaaaaacaataaaaataaaatgtggacTAATACTATATTATGAAATTGCCTaccacctttttctctttcgt	102
atatatatatatatatatatatatat	at	833094	ACTTTGGTTATAAGGATGACCTATGC	60.054	ttagttgGCAAGCTTTAGAGCAA	60.53	AACCCTGGTTACATAAATGGGTGACTCCAAAAAGCTAAAGTGACTATGACATATATCTACACTTTGGTTATAAGGATGACCTATGCTCTTTTtttcacaaatatatatatatatatatatatatatgagattttCTGAATTAATTTATGAACTAATATTTACATGCTATGAGAAATTTGCTCTAAAGCTTGCcaactaattaaaatgataaacaaTTATTCTGTCC	139
tatatatatata	ta	837416	TAGCCATCTGACAACTACCCAAT	59.906	TGGAATCAAAACTGTTTAGTAACGG	60.618	ttatattttaatttatagTAATTTTAGTTATCAACTTTATATTTTAGCCATCTGACAACTACCCAATACATCACAATTGTCAATAATTTATtgataacattatatatatatacataagcGAATTACAAATCAACactaaatgatgaaaatatctaTTAGCTAATTGATTTTTCACTTAACCGTTACTAAACAGTTTTGATTCCATAGCTGAG	160
atatatatatatatatat	at	837575	AAACAGTTTTGATTCCATAGCTGA	59.227	ACTCGCCTGTATGATGATATGTG	59.013	CTAATTGATTTTTCACTTAACCGTTACTAAACAGTTTTGATTCCATAGCTGAGTAAGTGTAAAAAATTATTGTTCCAAttgaattttcatattcatatacatatatatatatatatataaactgaattTTCTATAAACCATTTGTCCATCCGGCACATATCATCATACAGGCGAGTCGATCAGctaattttccttttaagtattttttatattttgaa	148
catacatacatacata	cata	843052	AATTCTTAAGATTGGACGGCTCT	59.662	aaaaacgtgtctttttgtgactatg	58.772	TTACAGCTGCTCGATCTTAATTCTTAAGATTGGACGGCTCTGATTAGCTGTCTATTTGACATCAAAATAGACAAAGTTAGGGTTTAGTTTCTCTTTATatcatacatacatacatatcatagtcacaaaaagacacgtttttttctcaaaaaagcgCAAAAAAAAGTGATTAATAAAACAACccttttaaaacttaaaaaaaaatgctgttcccat	124
tatatatatatatatata	ta	847528	GCACATGATGAGCCTGTTAAGAT	60.525	ACAGCCGAAACACACATTTATTTA	59.842	TAGTTTTTGTAATCTATGAATGTGCTTTCTTGCACATGATGAGCCTGTTAAGATGCATTAACTGTATTGATATACATGCTTTTTTGCTATataatatgtgtatatatatatatatatatctttatgTTTAATAAATAAATGTGTGTTTCGGCTGTATATAtacatttagtttatttttataattttgatcttattacttatataatattgtttttatt	124
gagagagagagagagagagagaga	ga	851066	GGGACAAGTCTGAACATTAAGGA	59.513	CACTTTGATGGGAAAATCATAGG	59.724	AGGACAGGAAAGTAAAGGGACAAGTCTGAACATTAAGGAATTAACCAATGAATAAAACACTCAAACGAAGTAATTCAGGATAGactatgtgtgtatgtgtgagagagagagagagagagagagagttaccaAATTTGGATACCTATGATTTTCCCATCAAAGTGAAAAACCTACGTCATCTTTAATGTGGAAGTtataatatatgtgtatttCAGTGAGGAGTC	148
tatatatatata	ta	855653	TGGAAAAATAAATGGACCTGTTG	60.095	CTGTTGCAAGTGTACCTTTTGTG	59.761	AGGAGGAGAGGGAGCTAGtagggaggagagagagtacGGGGTATGGAAAAATAAATGGACCTGTTGGGTTCATTTGCCGTTGGGCTAAATCGgcttttcttatatatatatatcaaatcagCCAAGTACCTCTATTTTCagatagttattttttattttgtaccAATCAAAAAATCACAAAAGGTACACTTGCAACAGCTGGTTGCTTGGGC	155
agagagagagag	ag	855943	tctgaaaattgcttctcttcgTC	60.014	tgtcaacAACATTTATCTTTCCTga	59.926	agttcttttcctttttttcacatTCATCTGAAAATTGCTTCCCTTTTTTTCACATTCAtctgaaaattgcttctcttcgTCTGCTCTTCAATCTacagctagagagagagagtaggtcAGGAAAGATAAATGTTgttgacaataaaaaattatattgtgaaccatatatataaataactcTTTAAGTACTAGTATCTCTTGTATTCTGACCC	83
ctctctctctctctctctctctct	ct	856124	TGGGGTATAATGGTTTGAGACTG	60.116	ATGAGATCGAACTCGATTGAAaa	60.089	TTAAGTACTAGTATCTCTTGTATTCTGACCCACAAAAAATCTTAATGACATTTAGGAGTGGGGTATAATGGTTTGAGACTGATTTGATATCAGTcattagctctctctctctctctctctctctttttcacatGAGGCTGTTCATGAGTGAGTTCAAGCCAAGTTTAGCcagcttgaactcggctcgattTTCAATCGAGTTCGATCTCATTAGCTTGACCTCG	153
tatatatatatatatatatatatatatatatatata	ta	856454	CACATACCAGTCATGTGCATACC	60.19	CAGTCGTAAATGAGTGGAcgag	59.797	CGAAGTAACATATATATTTGAACAGGGAACATCCCACATACCAGTCATGTGCATACCTATTTGAGCAATATACTTTTTCTAATAATTTTATGAgacgtattatatatatatatatatatatatatatatatatatattttcgaGCTTAAGCCAAGCccacttaactcgagctcgTCCACTCATTTACGACTGCGAGTCTAGTTTATTGAGCGAGTTCGAGTAGAGCTCGAGTTAGC	158
atatatatatatatatatatatatatatatatatatatatatatatatatatatatatatatatatatatatatatat	at	857434	GTCATGCAAagagagacacacac	59.831	TGGTTTGttaattgaaaagaaatga	59.027	AATGACGTGTCATGCAAAGAATGACGTGTCATGCAAagagagacacacacatatatatatatatatatatatatatatatatatatatatatatatatatatatatatatatatatatatatatatatatatatatatatatatatatatatatatatatatatatatatatatatatagttttcctttcatttcttttcaattaaCAAACCAAACACTAGAATGACTACTCATTCCTTACATCCATATATTGTGTAAATCTATACTGATAACGATTG	186
attattattattatt	att	860242	aaaattggaaatatgAAGCCCAT	59.94	CATCTTTGCTTGGGATTTTACAC	59.891	CTATGTCCTTGTCATTTTGGAGGCTCCtacaaaaaaattggaaatatgAAGCCCATACTTCAGGATATGACAAATGTCCTCTTAGAGATCAATTTTcctaattattattattattttttaacatagCTGAGAGACTTAGTTGTTCAACTGGACGTGTAAAATCCCAAGCAAAGATGCATGTTTGATGCATTTGGTTGTCAATATGCAAACTTCAA	143
tatatatatatatatatatatatatatatatatatatatata	ta	866293	tttttcttaatcaaCCAACCGAA	59.872	ACCGACAATCTTTATGACTGGAa	59.885	TTCACTTACACTCAAACacgttttcttgttttctttctctttttcttaatcaaCCAACCGAATATAGGATCGACCACCTTTCCCTCTCCACTGctaagattatatatatatatatatatatatatatatatatatatatatatgaaactatTCCAGTCATAAAGATTGTCGGTATAGATTGTTCTATCATTTGATACTTCCTTACAAATTTTAGGTTCTAAGAAAAAACATTAGGAAAAAAA	134
AACAACAACAAC	AAC	867960	TTTAAGAGGCTGTTTGGAAATGA	60.115	CAACGAGAACACTAACAAGCTGA	59.611	AAATGATTTCAGACATTCTTTTTGGTGGTCAGCATGTAAGTTCAATGGTGGTGAATAGCCAATGATCTAAATCACTTTTAAGAGGCTGTTTGGAAATGAGAACAACAACAACTTGTTTCATGAACTGCACTAATATTTAAAGCAAATATCTCAGCTTGTTAGTGTTCTCGTTGCCAAACATGTCCTCAGGGATTGCTTGGTAATAATAACAA	97
atatatatatatatatatatatatatatatatatat	at	868565	TTGGCAGACAGACTAAACTCACA	59.966	TGGATGGTGGGAAAGAGTAGtaa	59.879	TATGCGGTCCTGATTCTGACAAGGGCGGAAAATGACGTGCCATGCAAGGAGTTGGCAGACAGACTAAACTCACATTGATCGTCTCCTCGTCTCcgttctcatatatatatatatatatatatatatatatatatatagatattattttccattatttttaattatcaaagaaaacactaaattaCTACTCTTTCCCACCATCCAAATAGCGCGTAATCTATACCGACAACGTTGTT	153
tatatatatatatatatatatatatatatatatatatatatatatatatatatatata	ta	872803	TGATTCGGACAAAGGAcagttat	59.885	CGGAGTCAATGAAGttgagaaaa	60.628	GGTTCAATTCTTTGATAATTTTCATGGTAAAGCAATATGCCATGtggattcaaaagaaaattatctCAACTTCATTGATTCGGACAAAGGAcagttattttatatatatatatatatatatatatatatatatatatatatatatatatatatatatatgacaatttttATGGAAAGCAATATGCCGTGCCcattgaaagaaattttttctcaaCTTCATTGACTCCGACAgccattaattatatatatatatatata	153
tatatatatatatatatatatatatatatatatatatatatatatatatatatatatatatatatatatatatatatatatatatatatatatata	ta	872943	ttttctcaaCTTCATTGACTCCG	60.628	ACCCAGGTCTAAAGCAGTACGAT	60.423	tatatatatatatatatatgacaatttttATGGAAAGCAATATGCCGTGCCcattgaaagaaattttttctcaaCTTCATTGACTCCGACAgccattaattatatatatatatatatatatatatatatatatatatatatatatatatatatatatatatatatatatatatatatatatatatatatatatatattcagattACAAAGGTTGCATATATAACATTCTAGTTAATCGTACTGCTTTAGACCTGGGTCACCAAAGAGTCCTTAACACCCGGGAACaggacaaaaga	192
agagagagagagag	ag	873465	AGATCATCTGATTCACGGAGAAA	60.089	CCACATCTAAGCATGTTCTCATTT	59.565	CTGCTCACACAAGTGCTGCAGGCAAGATCATCTGATTCACGGAGAAAATGAAAAGCGAGACAGAGACAATGATATTTGTGCACAGAAGGATCtttcaaaaagagagagagagaggaaacattCACTTTATTGATCACGTATAGTATCGTTTTATTTAAATGAGAACATGCTTAGATGTGGTACATGTCTCTAATAGCATGTGAGTGATGGCCAA	156
tgttgttgttgttgt	tgt	877390	CATGCATGTCATGAGAGACAATC	60.541	TCCTAAAATCCAAATCCCACTTt	60.064	TTGCTGATAATTACCAATTGAGGAAGAGGCCTCTGTTCAATCATGCATGTCATGAGAGACAATCAATAAAAGtctgttttttaataattaacCTCATgcctgttgttgttgttgtccaAAGTGGGATTTGGATTTTAGGATTTCAAGTCCTTGATTTCTAATGAGGATAACTCAAAATTGCTTATGTTAAAGAATGCACAAGTTATGCTTAGCat	99
gatgatgatgat	gat	880767	TAGAATCATTTGGGCTGTCAGTT	60.014	ttgaaaacttggtcACTTTTTAATTG	59.866	TCTAGTTGACAGAAGCATCACGGGTCCATTATAGCTACCAAATTACCGTCATATACTAGACTTAATAGAATCATTTGGGCTGTCAGTTGTAACGAaattagatgatgatgattaatTAGTTGAAAAAATAGAAGTCTAGTAGATACAAATTGCTCTAATTTCAATTAAAAAGTgaccaagttttcaaaatttcaatataaaaatgaagcGAT	122
atatatatatatatatatatatatatatat	at	881068	AGACCTAATCATTTGTATTGCTTCA	58.36	aaaataaacatggaGATCATGGC	59.245	ACAGTAATTAAATGCTTAAGGTAGACCTAATCATTTGTATTGCTTCACTAGTAAGTTATTGCAATCTAGCTATCATTAATTTATACAAAACATgcatgccatatatatatatatatatatatatatatataaaacgtgactaaaaaaaaaagcaagggGACACCAGCCTCCAGCCGTCCGATGTTTTTGATTGGACGGCCATGATCtccatgtttattttttcaataagt	198
tatatatatatata	ta	885181	caaacacacacactctcATCAAGA	60.251	actggtctctctctctctctccc	59.643	CTAGTTATCCTTAAtttatacaaaaacaaaaaaacaaacacacacactctcATCAAGACTTATAAAATTATTATGCATAACTTTttcatgtatatgtatgtatatatatatataggggggagagagagagagagaccagtaAATATTAGATCACTTTGATAAGGGTAAAAAATTAGGCCCGTTAAAGgaattattaatttttctatttttatta	106
atatatatatatatatatat	at	887085	ACGACAAGAGCAaaagatgaaaa	60.282	CTATTTGCACGATCCCCTCTAat	60.67	CAAAGTGAAAGCCCCACGACAAGAGCAaaagatgaaaagtgaaaaatgtgaaattttggagatatcaaattcttttttcaaaagataaCTAGCAtgactgatatatatatatatatatatcggatTAGAGGGGATCGTGCAAATAGGAAAAGAAGGAGTTGGGGTGATctcaaaatttttgataaagACATGTagacttttaacattttttatctaaaaa	131
ttatttatttatttat	ttat	888593	TAATACGGCTGGAATATAGGCTG	59.549	caagacaAGATATAGACGTTGGGA	59.561	TGTTCTTTGCTCTAATAAGAATGGATATAATACGGCTGGAATATAGGCTGGTGCAtccagcaacaaaatttttatttatttatacataaactttttataattatttatttatttatatatatactaacTCTTCCCAACGTCTATATCTtgtcttgaaattttgataagATAAAATGTTCAGTTTTCTTGTTCGAACCTTGGTTGGGATCTGAATGG	128
tatatatatatatatatatatatatatatatatatatatatatatatata	ta	888891	AAAATGCAAAGCCAATCAAGATA	59.986	TGTTGAATGGGACGATAAAAACT	59.765	GCAGCCAATTGAAGGTTTTTGCCGATTTTTACAGGCCAAGACTAGTTGAACAGATTCATGGAGAAAATGCAAAGCCAATCAAGATAGTCCAAAgaaccattatatatatatatatatatatatatatatatatatatatatatatatatattcaaacatTTAGTTTTTATCGTCCCATTCAACATGATggacaattaaaagaaacataaaaaaaaaattcattatctaatattagtttacacctttttct	121
ctctctctctctctctctctctctctct	ct	889121	GTAGATAGCCTTTGTGATGGCTG	60.163	CCACCCTGTTCTTTtacaccata	60.149	attagtttacacctttttcttcttgttttttttattaaccttTTATATTTGCTTCTAAGTAGATAGCCTTTGTGATGGCTGGGTAGCTTTATCacacccactctctctctctctctctctctctctctatatatatatatatatatatatggtgtaAAAGAACAGGGTGGAGGTTGGTAGAAGTCAGTTTCTATTTTGAGTATGTAACACCATCTCAAAGGGTGAAAT	112
tatatatatatatatatatatatatatatatatatatata	ta	892036	ttttgtttacactGGAGAAAAATGAT	59.42	TTGACTCTCTCATGTTCATCCCT	60.125	GAAAGACacatttttcaatattattttttaagtagaaaattattttttttgtttacactGGAGAAAAATGATAGTATCATGTAGTTCATGTcagcatttatatatatatatatatatatatatatatatatatatatatatgtgttaaatgcaataaaaaaagttgGCCTTTATAACTAGGGATGAACATGAGAGAGTCAAGCCCAAGTTCAGTTAGCTAGAACTAggctcaactaatga	155
tgtgtgtgtgtgtgtgtgtgtg	tg	903531	ATGATGATATTTGTGCACTGTGG	59.766	TTGTGagcttggttgatcttttt	60.156	GGTGTTGATGGAAATCAATCGAAAGTTTCACAGAGAATGAAAGTCAAGCAGCATAAACTGTTAATGATGATATTTGTGCACTGTGGACATCCTCCAgaactgtgtgtgtgtgtgtgtgtgtgagagagagagagggagagagagaccggATCATAAATGTGGCACAATTAACCGTGGttaaaaagatcaaccaagctCACAAATTGAGGTTTTCACTAAACC	139
agagagagagagag	ag	910309	TGATATTTGTGCACTGTGGAGAT	59.513	TGAGCTTGGTTGAGCTTTTTAAC	59.946	TGCAAGCAATATAATATAATGTGAATGGTGATATTTGTGCTTGCGTAAACAGTTAATGGTGATATTTGTGCACTGTGGAGATCACTCAGAACTGTgcgttagagagagagagagatcggatCATAAATAACCATGGTTAAAAAGCTCAACCAAGCTCACAAATTGAGGCTTTGCTAAACCAACCACATTTGTAActtgtaagagagagagagat	99
agagagagagag	ag	910409	TTAAAAAGCTCAACCAAGCTCAC	59.946	AATAAATTAATTCCGCCACCAAT	59.848	agagagagagagagatcggatCATAAATAACCATGGTTAAAAAGCTCAACCAAGCTCACAAATTGAGGCTTTGCTAAACCAACCACATTTGTAActtgtaagagagagagagatgcaggaAACATTCACTCAATTAGGAGGGCATTGGTGGCGGAATTAATTTATTGGTTGTCATTACAAAGACAATAATCTAAGAAGAAATTACAAAACAT	130
agagagagagagagag	ag	915998	ACCATAGTCGTAGTTCCTACCCG	60.641	CACCAAAACAACAACATTGAAAa	59.803	CTTCCCCACGATCTCTGGGTTGTTCATGCCGTCGAAGCCAATGGCCTGCCCCGCTGCACCATAGTCGTAGTTCCTACCCGTAAAAGTTAGAGagatatctagagagagagagagagaatgaaagatTTTCAATGTTGTTGTTTTGGTGGCATTTtatacaaagaaataaaaaggtcATATGTTGCGATCCCACGGTACCATGagaattttatttca	91
tatatatatata	ta	917272	GCGTTGATTAAGACGAATTGAAC	60.023	TGGATAGTGCATATTGGTGTCTTT	59.799	TGCAGCGCGTTGATTAAGACGAATTGAACAGATTCATAGAGAAAATGCAAAGCCAATCAAGATAGTACCAAAAGACCATACTTTTACACTGAAagaactttatatatatatatgttgaatgATTACTCTAATTTTTTAAAGACACCAATATGCACTATCCAATTCTATATGATGGACagttatcagaaaaataaagaaaaaatgtgatacac	155
tatatatatatatatatatatatatatatatatata	ta	917465	tgtcattgttgttCTTTCAACCA	60.426	Aaacacacattctctctctcccc	60.888	aagaaaaaatgtgatacacattttcatcatttgatattcatttacatttttttgtcattgttgttCTTTCAACCATCTATTTACTTTAGGTCCatgtaactatatatatatatatatatatatatatatatatatagagagagagagagagagagagagggggggggggagagagagaatgtgtgttTATTCTAGAGGGGATTATTGTAAAGGACAGGGTGGGGTTGGTAAATAGT	136
tatatatatatatatatatatatatatata	ta	920145	tgtcattgttgttCTTTCAACCA	60.426	Aaacacacattctctctctcccc	60.888	aagaaaaaatgtgatacacattttcatcatttgatattcatttacatttttttgtcattgttgttCTTTCAACCATCTATTTACTTTAGGTCCatgtaactatatatatatatatatatatatatatatagagagagagagagagagagagagagagggggggggggagagagagaatgtgtgttTATTCTAGAGGGGATTATTGTAAAGGACAGGGTGGGGTTGGTAAA	134
agagagagagagagagagagagag	ag	925862	CCAAAAATTGAGGCTCTCACTAA	59.78	TTGAGTGAAAGTTTCctgcattt	60.156	AGAactcaaagagagaaaaacataaatatgGCACAATTAATCGTAGTTAAAAAGCTCAACCAAGCCCAAAAATTGAGGCTCTCACTAAACAACatatgtaagagagagagagagagagagagagaaaatgcagGAAACTTTCACTCAATTAATCTTAATAtcattttatttaaatgaaaatatgcTCATGTCCAGTACATGTCTGCAATAGTATGGCGGAATTA	83
atatatatatat	at	926316	AGCTGCACCATAGTTGTAGTTCC	59.73	AGCATTTTCCTTCACCCTCTTAC	60.018	AAAGATGTGGCTGCATCCTGGGCCACGATCTCTGGGTTGTTCAATCCATCGAAGCCAATGGCCTGCCCAGCTGCACCATAGTTGTAGTTCCTgtgtttgcatatatatatatgtcaatgtCCCAATGTAAGAGGGTGAAGGAAAATGCTTGAAAAGCAAGTCAGAAAATTAAGGAACACACGGCAGTCTTTACTCTTCAATggaattgtttt	81
tatatatatatata	ta	929971	CCCTTACCAAGTGGTTTGgtatt	60.369	TCTGATAAATGCCGATAATTGCT	59.973	CTGGTTTTTGACCCTTACCAAGTGGTTTGgtatttaccaatttctctctctttttctctctctctctctctctctctctctctctatatatatatatatatatatatatatataaacatttacTTAGCATAAGCAATTATCGGCATTTATCAGAGTTTGATTTGAGAACTCGCTATTTTTGTGAGAGCGAGTTGAGTGCACCACTTGGTGCGCG	143
agagagagagag	ag	931314	GCTGCACCATAGTTGTAGTTCCT	59.73	AAGGATTGTTAACCTCATGCTCA	60.014	ACGATCTCTGGGTTGTTCAAGCCGTCGAAGCCAATGGCCTGCCCTGCTGCACCATAGTTGTAGTTCCTGTGTGTATCCTTTTAAAGTTAGAGagatatctagagagagagagaatttggtggcattttaaaacaaacaaataaaaaggtCATTGATCGTCGATTTAGTTTCTCTGTGAGCATGAGGTTAACAATCCTTAACAAGAACCTTGC	153
tctctctctctctctctctctctctctctctctctc	tc	941711	TCACCCGACCATCATAGTTGT	60.248	gagagagagaaagtgagacgTGG	59.677	CCTCGATACACCAAAAATAGCTCCAAACCCTGGAGGGAGATTCAGCCTTTCACTCGGGCAATCGGATCTCCTCACCCGACCATCATAGTTGTGCcacatgtctctctctctctctctctctctctctctctctctctatatatatatatatatattgagccTTTTACTCGGGCAAAAAGATCTCCATCATAGGTGTGCCAcgtctcactttctctctctctctctctctctctctc	149
tctctctctctctctctctctctctctctctc	tc	941821	AAAGATCTCCATCATAGGTGTGC	59.5	AAGGCCAATTAGCACAAGAAGTA	59.362	tctctctctctctctctctctctctctatatatatatatatatattgagccTTTTACTCGGGCAAAAAGATCTCCATCATAGGTGTGCCAcgtctcactttctctctctctctctctctctctctctctctctatatatatatatatatatatatatatatatatatatatatataaaagatcttTTTATACTTCTTGTGCTAATTGGCCTTTTGCTTAGGTGGGGAaggat	147
tctctctctctc	tc	942538	GTTGAAGTTGTTTTCCCATTCAA	60.243	TATATTTCCCTGCACTCCTGAAC	59.515	TCattgtaatttctttcctttttgctgaTTAAATTTCCAAGTTATGAAATTTTGGTTGAAGTTGTTTTCCCATTCAAAATGTAGTGACATCCcaatgaaatctctctctctccccacgtCTCTGGCATGCActcctgcacacacacacacacacagaatgTATTTGACTTGCTGTGGGGTGCAGGTTGTTCAGGAGTGCAGGGAAATATACG	156
ctctctctctctctctctctct	ct	942904	TTAATGATCTGGCCATTAGAGTTTT	59.474	AGGAATTTGATAAGCGTCTGACA	60.143	GGAAGCATTACATTTGCAATTTTGTATCTTTTTTAATGATCTGGCCATTAGAGTTTTAATATAAATAGCTTCTTAAAACAAGAGTCAACAAAAAtcctagctctctctctctctctctctctccatctatctgtctctctctgtgccTGTGTGCGCGTGTGTATGTCAGACGCTTATCAAATTCCTCCCTCATCCCCATCCATTGAAGATAGACCAATAATT	154
tatatatatata	ta	944786	CGCTGGACAGCTAGAAGATTAAC	59.594	TGGTGAACAAGTGTAAGACatcc	59.018	TGATGACATGGGCATGACTCAAGGCCACATCCCAACGCTGGACAGCTAGAAGATTAACTAAGAGGAATGAGTACGATCATCTAGACCCATTcaattctcttatatatatataagaggatGTCTTACACTTGTTCACCAGTATCCATTTAATTATTTACAGTTTTATGTGGTGATGCCTAGTGCAAATTCCTCACTCCTTTTAAATTATCACA	103
agagagagagagag	ag	945202	AGTGAAAGAGATCGCAAGGAATA	59.407	ATGAAAGAACCACAAAAGAAGCA	60.156	caacctaaaaaagaaagacatcttcACCCCTAGGTGCAGTGAAAGAGATCGCAAGGAATATATAGAGGCTCGAGTAATAGCTTTGACCAATCCAtggaacagagagagagagagatacctcaTACCGTTTTCAgtactttctcttcttcttcttttatacGAATGCTTCTTTTGTGGTTCTTTCATGCATCTCGTCTTCAAAAGTCATTCATTA	149
tctctctctctctctc	tc	951036	AAACTCCAAGGTCGATCAGGTA	59.998	GCTGAAATATCCTGTGCTTCATC	60.116	AGACGAAAAGCTCAGACAGCTCGTGGAGCAATACGGCCCTCAGAATTGGAATTCCATCGCAGCCAAACTCCAAGGTCGATCAGGTACATGCTGttgaacatctctctctctctctcttgcaaaaGTTCTTGCAGAAGTTGGTATTCTTCATCCTTTATGAACTTCAATAACAAGTGTTGAAATCAGCAACATGATGAAGCACAGGATATTTCAGCC	151
atatatatatatatatatatatatatatatatat	at	951683	GTAAAATTTGTGTGGGCAAGTGT	60.195	TTTAGCAATAATTCATGGTCGTTTT	60.136	atatatatttataaaatatggACATATCAATAAATAATTTAAGTAAAATTTGTGTGGGCAAGTGTCCAAGTTTATAAAATATGGACTCATTaacatattaatatatatatatatatatatatatatatatatattaagtggataaaaattaaaaatctattatTAAAACGACCATGAATTATTGCTAAAATTATTATAATTCATGTATTGTACCAAGTCATGCTAATGCATCTG	147
ctctctctctctctctct	ct	952302	CACTGAAACGACTGGCATCAT	61.112	TAGCGTGAAATCGAGAGAGAGac	60.165	GCTCTCATCTCTTCGTCGGTCGGCAAGAAGCTCGTCCGTCCACCGCTTGATCGCGCGTTGCCGGCCACTGAAACGACTGGCATCATTTGGCGGtgcttccctctctctctctctctctgtcttgtCTCTCTCTCGATTTCACGCTATCTTGAATTTAGCAATGTGATTAACAGTTTATGGAATAGAGCTCTGGAGTGGGGGGAATTGTGTGCCTTTCT	81
tctctctctctctctc	tc	956971	AAAGTGGACGTTCTTCGCTAact	60.678	TTTGAAGACCAGGCAAATAGTGT	60.048	AATTCAACTAACTCTTGCAAATTAATATATCTGCTTTCTATgaatttttggtttttctgtttctttgaCAAAAAAGTGGACGTTCTTCGCTAactttttgtctctctctctctctctaatgcaGTCCGCAGACTTTGGTCCGCTGTGTGAGGTAAGACACTATTTGCCTGGTCTTCAAAGGAGTAATGGTTAGACAGGTCACTTGATGTCATTGTG	107
tgtgtgtgtgtgtgtgtgtg	tg	966620	TCATACCATGTCATAGGagcaaa	59.488	GGCATGCAAATCTTCACTATGTT	60.385	TCTACCTAAACTGGCTAAAATGTTGTAAAATACGACCACTGTATGCAGTAGAAGGTTCCAATTTTACGTTTATCTTATCATACCATGTCATAGGagcaaatgtgtgtgtgtgtgtgtgtgtatacatacatTATGAAGACACAAAGTGGAACATAGTGAAGATTTGCATGCCAATGAAATAGAATACATAAACAGTCTATTTGtacataattaatatata	95
tctctctctctctctctctctctc	tc	971247	AAGTTGTTTTCCCCATTCAAAAT	59.982	ACCCAACAGCAAGTCAAAtacat	59.818	attgtaatttctttcctttttgctgaTTAAATTTCCAAGTTATGAAATTTTGGGTGAAGTTGTTTTCCCCATTCAAAATGCAGTGAGCATCCcaatgaaatctctctctctctctctctctctctgtctctctctctccccccccccctccccctctttggcatgcacacatgcacacacacacacacaatgtaTTTGACTTGCTGTTGGGTGCAGGTTGTTCA	156
acacacacacacac	ac	971321	tctctctgtctctctctctcccc	60.647	ACCCAACAGCAAGTCAAAtacat	59.818	AAAATGCAGTGAGCATCCcaatgaaatctctctctctctctctctctctctgtctctctctctccccccccccctccccctctttggcatgcacacatgcacacacacacacacaatgtaTTTGACTTGCTGTTGGGTGCAGGTTGTTCAGGAGTGCAGGGAAATATACGAGAGCTATTTTGTAGATGGGCGTCCACCCAAGCCTGCTTTTGTT	94
tatatatatatatatatatatatatatata	ta	972413	ATCCTAAACCACCTTGAGAAAGC	60.018	ACGTTGAACGATTTCTCTATCCA	60.014	AAACTAAGCAAGTGATTGATTAGTTGGTTTGAAGCTATTAAGGTTAGCATCCTAAACCACCTTGAGAAAGCGAAGAAACTCAACAATTTTATTTgaggactatatatatatatatatatatatatatatatccttatgaatttttttcttctggGTTTGGATAGAGAAATCGTTCAACGTTTTATAATGCCGTATGCATCAGGTGGCCATGATTGGATGGAGCTCAAGAC	132
tctctctctctctctc	tc	972755	GATTCAAGACTCGATTTCCACAT	59.478	ACCAAGGACTAACCGGAAAAGT	60.267	GGCACTACGGGTTTAATACGAGGTCTAACCCGATTCAAGACTCGATTTCCACATCCTGACACTCTGACAGAGAAGGTCGGTCGCAGCTAagcctcttccttctctctctctctctcgcgcgcgcgcaAAGCCCTCGTACCGTCGACGGTCCACCGTGTGCCGAAGACGACTTTTCCGGTTAGTCCTTGGTGACTGGTAGTTCTACCTCTGTTGCTG	159
cttcttcttcttctt	ctt	984706	CAAACGAACAGCTTCCTACTGAC	60.341	GGAATTTGCAGGATTACGACC	60.687	TGAGGGTGATCAGTCCGGCTAGCAGACCGCAGGCAACGATTGTCCCCACCGTCCAAACGAACAGCTTCCTACTGACGATCATGCACCCGAGATCCAcatacttcttcttcttcttctcggtCGGGCCGAGGAGCCAGCTCTGCTGGGTCTCATCAAGCTGCCGGGAGAGAGCACCACGGTCGTAATCCTGCAAATTCCGGCTCCGATCATCGTCG	145
tgtgtgtgtgtgtgtg	tg	988378	CCACACATAGTGTTCTTGCCATA	59.934	TATGAACCATCGATTAAACTGCC	60.214	TGAGAGACCTCAATTTAATTGTCATTGAGAGCCACACATAGTGTTCTTGCCATAAATATAGCATAACCTAATGTGATATATAAATTTTGTTAATtgataatgtgtgtgtgtgtgtgcatgcttATGAATATGTGTGTATGTAAATGAGGTAATTGTATGGGCAGTTTAATCGATGGTTCATAAGGTGACACATATTCaattacttttaaaatatta	151
agagagagagagagagagagagag	ag	991585	TCAACCTTTTGTGGAGTAGTTGAA	60.069	GGAACTTCTTGTCTGCGTTCTTA	59.941	TTCATGTCATCTTCCAAATGGGAGGTGATCCTGAGTTGTAGTGGAAGGTTTATGACTCATGAGTATCAACCTTTTGTGGAGTAGTTGAAGTAAAattggtagagagagagagagagagagagagacgataaaattggtagagagagagagagacgataaaattggtaaagagagagagagagaaaaagagagtcGATAAAATAAGAACGCAGACAAGAAGTTCC	159
agagagagagagagagagagagag	ag	991762	GAACGCAGACAAGAAGTTCCTTA	59.941	ATGTTGGTTGTCATGTTTTCTCA	59.392	gagagaaaaagagagtcGATAAAATAAGAACGCAGACAAGAAGTTCCTTAGACACAAGAACAAACCTAAAATGAAGTATAAAGTAgaatgaatgagagaaagagagagagagagagagagagagtaccaaaTATGAGAAAACATGACAACCAACATACAATATTTCATAGTGAAGTGTCCTTGTGACAAGTAACTtgtcaagagagagaaaatgtcaAATATGA	129
tatatatatatatatatatatatatatatatatatatatatatatatatatatatatatatatatatatatata	ta	992140	TATATGTGGGCTGTTGTGAGcat	61.648	AGAAATTCTAGGCAGATGGGATg	60.793	GTACCAGTTCCTTCTCAAGAGAGTCCTCAGTTTGTAAGAAAGAGTTACGCAATCTATATCAAACTAAGGACATATATGTGGGCTGTTGTGAGcatttgcctatatatatatatatatatatatatatatatatatatatatatatatatatatatatatatatatatatatatatgctcccATCCCATCTGCCTAGAATTTCTGGCGCGGCATTGTAAGAGAAGCCTACTAACACTGGTTGACCAATAAACAttgagaaaataagaaagtaGCG	131
acacacacacacacac	ac	1002375	aagaaaggaaaggtctgaaggtG	60.148	TAACGTAGGAAACATGAGTGCAA	59.698	aagaaaggaaaggtctgaaggtGTAGAACTATGCTGTTTAaagtttgatattttaaaaatattctaatgacttaaaaacttttttctcattgtatcccttacacacacacacacacaagtttTTTGCACTCATGTTTCCTACGTTAATACCTTCCAATTAAATGTTCAAACTACTAAAATCATTTGATGAGAAGGGTACTATGTATATTGGTACGA	146
ctctctctctctctctctctctct	ct	1007052	ATATGAGCACtggaaggaaaaca	60.014	CCAAATATGTGAGATGAAGGCAT	60.218	TCCGAACCATATGAGCACtggaaggaaaacaaaaaaaatactgaaGCCGCAGACCTTGTTTGGTTAAGAAGTCTGCGGGATCGGACCGACTATttgacacctctctctctctctctctctctctgcgctcTCACTCTGAGCTCATGCCTTCATCTCACATATTTGGTATCTGCTCAGAGATCTTCAGGCACCGACCGAAGCTCCATCATGTCAAAAACCACAAG	158
atatatatatatatatatatatatatatatatatatatatatatatatatatatatatatatatatatatatatatatatatatatatat	at	1017123	GATTCAAATTGTAATTGACATCCG	59.629	tgaatccagttgactttcaaaatg	60.375	GGAATATGGGAGAGATGTATCAATATATCCGATCacatatagaaaaaaattaataccgATTAAGGATTCAAATTGTAATTGACATCCGATCAGattgtggatatatatatatatatatatatatatatatatatatatatatatatatatatatatatatatatatatatatatatatatatatatatataaacaatcaatttgatttagattcagattgaatttagtttttaataaaatattgtatatctattgctcttacattttgaaagtcaactggattcagttta	221
CAACAACAACAA	CAA	1021114	TACCTGCAAATCTAAGGACAGGT	59.209	ATGTGATTTCATGTCACAGGTTC	58.831	AATCTACATTTAACAAGAGCAGCAAGAGATATAGAACTTaaataaggaaaatgaaatagaaagaCAGATACTAAAGTACCTGCAAATCTAAGGACAGGTGCAACAACAACAAATAATCGGCCTTCTTGGGGGTTAGCAAATCTCAGATCAATCTCTGTGCCACCAAGGTCTGCAATCGACACAGGAACCTGTGACATGAAATCACATACATT	131
tctctctctctctc	tc	1022921	GAAGCCCTCCTTCTAGCTTCTG	60.973	ctcttcttcccacttcgtttctt	60.273	CCGTAACTTGCGGACCATGGACAAACGCGGAGGCGCGAACTCCTGAATTCTTCCCGCCAAAACGAAGCCCTCCTTCTAGCTTCTGCCCGAatcctctctgtctctctctctctcctctgtaACAACCATTTCCTCTGAGtaatcacctctctctctctctctctctctataaagaggaagaaacgaagtgggaagaagagaagggagaGGCTAG	137
GTTGTTGTTGTT	GTT	1023310	ACTCTCTCGCTATCCCTCTCAGT	60.054	CTGAGATCCTTTTGGAAGCAGTA	59.9	CAGGTTACGGAGACGAACATTTCTGCTTCCATCGGTGGGTCTTTGTTCCCACTCTCTCGCTATCCCTCTCAGTTAGGTGTTATTGGAGAATTCTTTTGGGGTTGTTGTTGTTTTGCTTATTACATTGTTCATTTATTGTTCCATTTGTTCTTTCCGGGTTTGACTCCTATATCTTTCCCACTTACTGCTTCCAAAAGGATCTCAGGTACCAG	155
attattattatt	att	1030007	CCATGATAGCATTTTAGGGACAG	59.871	TCTTAAAAATGCAGCCACAActt	60.173	GTACTTCTCCATGATAGCATTTTAGGGACAGAAGTGGGTAGATCTCTCTCAAATCAAGGAGATATTGTCATCTATCTCAGTCTAATTgggttttattattattattattattgaagTTGTGGCTGCATTTTTAAGATAGGCTCATAGCTGGTATTGTCGGACGGTTTGGGGGAGACCGGCGTTCTGGGGTTGCGTTCACCAGTGAGGCCAAG	128
tacatacatacatacataca	taca	1033885	TGGGAGAAAAACACATTTGAATA	58.531	AGTTTTCTGGATCATCAGTCACA	58.709	TGAGTTGTCCAGTCTTGCACACCTAGTTAGATCACCGGTTCATGGGTTATTGGGAGAAAAACACATTTGAATATGAACACTTTATGTATGCATGTATcagtacatacatacatacatacatatagagatTCTAGTAATGATCCTTACATTAAGCAATAAATAGAATAGCTAATTTATGTTACAATATGTGACTGATGATCCAGAAAACTCCAATATGGTA	159
gaagaagaagaa	gaa	1039792	AAATGTGGCAACTTGCATAAGAC	60.416	ATTGTACTTCAGTGGAGCGttgt	60.109	ATCTTGTCTTGCTCAAAATGTGGCAACTTGCATAAGACATTTTGATAATCTATAGTCTACGTGTCAATTAAGAAGCATCATGCTGCCCATTaaatgagatgaagaagaagaaacaacaaCGCTCCACTGAAGTACAATCCTAAAGAACCAAAATAGGGAAAGCGGAAGTAAGTTCATCAATCTTGTCAAGTTCAAAATCTGCAAATTGGTTA	123
gaagaagaagaagaa	gaa	1039997	CCATAGTGCTCACTAAATgtggc	60.91	ATAGAGTTTGGGACATCCAGCTT	60.373	TTGGTTATATAAGTGGTCCTAATAGCCTAAAACTACGTGTTAAGAAGCACCATAGTAAAACTACGTGTTAAGAAGCACCATAGTGCTCACTAAATgtggcgaagaagaagaagaacgacaACTAAACTCCACTGAAGTACAAACCTTGTCGCCAGAGACATAAGATAGATTCTCCATCATGAAAGAAGAAAGCTGGATGTCCCAAACTCTATTCG	135
agagagagagag	ag	1040718	cttcctcttcctcagattcacag	59.511	CGTTATTTTCTTCAACGGTGTTC	59.926	GATGGGCTCTGGTGCAGTACAATGGCGCCGACGAAGAAGCCCTGGCCCTGGTGTTGCTTAGGGCCTTCATCTcccacttcctcttcctcagattcacagtagagagagagagggagaaagataCGGAGCGAATGAGAGAGATCGTTCGGAGTGGCCAGGGAACACCGTTGAAGAAAATAACGGAGATACTTTGAAACTATCCATTTTAATAT	106
cacacacacaca	ca	1042611	CTTCATGTTTCAACTTGATCGCT	60.656	TTCAATTAGGAGGAGCTGCAAT	60.224	AACCTTCATGTTTCAACTTGATCGCTTGGCCACtctataattaaaaaaaaagaaaaaatctcttaCTAACTTCAttagaatacaaaaaaaaaaaaagcctcacacacacacatggccCAAATGTGGGCTGTTATGGGACGATTGCAGCTCCTCCTAATTGAAAGTTTAATATGAACAGAACATATATATGACACAATATGTTACCATTGAAA	159
tatatatatatatata	ta	1048788	TACCCATTCAAGAAGGAACCATA	59.724	CCCTTAAAGATCCCTCacatctt	59.854	GTCCAAACCCTTACCCATTCAAGAAGGAACCATATTTACTTCTAGAGACAGCctcttaaaagttctttatttttaaatagaaatcttaaatatttattcttatatatatatatatattgtaacactccagaagtttagtcccgtatcgaagatgtGAGGGATCTTTAAGGGCTTATAATgggaggctattaatgagatgattgtcctggttcctag	160
atatatatatatatatat	at	1052557	ACCACACAATTCAATGCATCATA	60.131	CTTTATATTTTATTGACCCGCGA	59.428	gtctggATTTAAACAGAGAAATCCTGTAACTTTTATAACACACCACACAATTCAATGCATCATATGACCATGATTGCAAGAAGGTCAAGATGGCtggatgatatatatatatatatatagaacaaaaTATGACTCGCGGGTCAATAAAATATAAAGCTAATATGAATGACAAAAGTAACAGTTCCACTTAAAACTCACATTCAATGCAGTCACTAATT	115
atatatatatatatatatatatatatatatatatatatatat	at	1057609	TGTACGGACATGATTAAGCACAC	59.94	CAATTTAAATGTAACCCccaaaa	59.086	GCCGCCCGATGCATGACATTGTACGGACATGATTAAGCACACGACCCGATGCACACACGGTGTTTGAGTTTTGAAGACTGCTTCAAAACTtatttttgagatatatatatatatatatatatatatatatatatatatatatctttttggGGGTTACATTTAAATTGTTCTATTATTTTTAGGTTAAGGCTCCTTCAAATACCATCCTGCTCAATGGGCTTGTTCTTTCATAAGCATGGTAC	148
atatatatatatatatat	at	1058293	tccacctctctctctctctctctc	59.903	tatggTTTTCGTTTCTGACCTGT	59.92	CAGTCTGCCGAactccacctctctctctctctctctctctctctctctctatatatatatatatatatatatatatatatatatatatatatatatatatatatatatatatatatataaatcaaactAACAGGTCAGAAACGAAAAccatatgatatttaaagtttttttttgaagtataaccttaccaatatgatcttaaagattacttacatgaa	139
ctctctctctctct	ct	1058707	CCTGACCTAAGTGTCTCGTCCTA	59.818	tcctctctcctctctctctctctc	59.128	tatttaaaatattttttaacggTTTTTAAATGGTTTGTTTTCATTCCATACCTGACCTAAGTGTCTCGTCCTATTTTTAACaagttctctctttctctccctctctctctctcttatatatatatatatatatatatatatatatatatagagagagagagagagagagagagagagagagagagagagagagagaggagagaggaagaCAGAG	156
gagagagagagagagagagagagagagagaga	ga	1058771	tctttctctccctctctctctctc	59.026	aCCCAAGTGATCTGTTTGTCAGT	59.952	CTCGTCCTATTTTTAACaagttctctctttctctccctctctctctctcttatatatatatatatatatatatatatatatatatagagagagagagagagagagagagagagagagagagagagagagagaggagagaggaagaCAGAGTAACTGACAAACAGATCACTTGGGtaagaaataaaaaccaaacctcttaaattcatgttcaaAAAAAGTGTTTCAGACAAAA	150
atatatatatatatatatatatatatatatatatatatatatatatatatatatatatatat	at	1062700	GCTTCTGACTTAAATGGtccaca	60.528	GAACTCACGTTCGGTTTAAGCTA	59.841	TGGTTCGGTTTAGCTTCTGACTTAAATGGtccacatataaatatatatatgtgtgtgtatatatatatatatatatatatatatatatatatatatatatatatatatatatatatatatatatatatatatatatatatatatatatatatatatatatatcttaaaaaCGGAGTGGAATGTTTTCTCCTTTAATCaagaaacaattttttgttgcttcaaGTCGGGTTAGCTTAAACCGAACGTGAGTTCGGAGGTCAAA	240
tctctctctctctctctctctctctctctctctctctc	tc	1063453	ACCGTCGCAACACTCTCAAG	61.45	TGCTACCCAGCACAGAGAAAG	60.577	TCCGCAACTCCTCCTCCCTCGTGCCTTCTCACTGCCAAGTCTCACCGTCGACCGTCGCAACACTCTCAAGCGGCCGGCGTCGGACATTTTTCTGccggtatctctctctctctctctctctctctctctctctctctcccggtCGCTAGCTGCCCACATTTCCCCCCTTTCTTCCGCACATTTCCCCCCCTTTCTCTGTGCTGGGTAGCACCCTCAAACGCCCCCATTTTTTTCCCCC	160
tctctctctctctc	tc	1066918	GTTTCCCTTggactttctttgtt	59.908	taGACTCCGatgaagagaaggtg	59.893	GCCAGGTTACACCTGATCCGTAGGGATTCGTAATAAACGTCACCAGGGGTAGTGTTGGGGTAGTGTTTCCCTTggactttctttgtttttcttggacttttctctctctctctcccttggtGGCCCATTTGGGAAGAGCGCAACAatagggtcttcaggggcaccttctcttcatCGGAGTCtatggctcgtcttgtgcagggagatgttcatt	120
ttcttcttcttc	ttc	1067320	TATACCGCTTAATCTTCGTCTgc	59.8	ATTGTGTTCCATAGTGCTCGACT	60.075	ccacgAGATACACGATTTCTATCGAAGCAAGATCGCAAGGTTTGGTGCTTTTTCCCCGACACGATTTTGTTTTATACCGCTTAATCTTCGTCTgcatttattcttcttcttcctggtctTTTCAGACTATAAAATAAAGCTGAGTCGAGCACTATGGAACACAATCGGCACTCGGTAATATTTGCTTACTATTTACATGATGATAAAGAGTC	93
gaggaggaggag	gag	1070386	ATGGCTCAGCCGTAACAATAGTA	60.056	AAGCCAAGGTGAACCTTTTTAAC	59.933	TGGAAACACAGGGGTCTGGCCCTgcataattgaaaaaaattaggaaGTAAATAGTTAAAGGTAGCTACCAAAAATGGCTCAGCCGTAACAATAGTAgtaagaggaggaggaggcagcAGTAAGCTGCCTGTTTCCATGGTCAGACGGAAGGACATGGAAGTTAAAAAGGTTCACCTTGGCTTCCCAGAAGAAAACGTCAGTATGGCATAGAG	109
tatatatatatatatatatatatata	ta	1076238	ACAATACACCAGATACTGTGCCG	61.202	atgtGCATCGATGAAagaaattg	61.206	CAGTATACCACCCAATACAATACACCAGATACTGTGCCGCTCTTTGCATCAAGCAGCTGTGAATGGAGGGAAGGCTGAATGGCCGAACGATTTCaccacctatatatatatatatatatatatatacatatatatatatatatatattcaatttctTTCATCGATGCacattacatttatatatatatatatatatatataaatgtaatgtGCATCGATGAAAGAA	155
tatatatatatatatatatatata	ta	1076315	aatttctTTCATCGATGCacatt	59.862	AATTTCTTTCATCGATGCacatt	59.862	AATGGCCGAACGATTTCaccacctatatatatatatatatatatatatacatatatatatatatatatattcaatttctTTCATCGATGCacattacatttatatatatatatatatatatataaatgtaatgtGCATCGATGAAAGAAATTGATTCTTGAACTTTCTCAACACCAAAGTAACTTATTGCTTAATTTAATGAACATAAATGGCCATACTTTTTC	80
atatatatatatatatatatatatatatatatatatat	at	1078559	cattccctttccttttcattcat	60.514	ACAATTGCACGTCTATTTAGCCA	60.884	tTCCACTCATTTTCTCTCCacattccctttccttttcattcatattcaaccaaaaaaggaaaaagggaccCTTGTGCGTGTTTGATATCTCAAtatctcaatatatatatatatatatatatatatatatatatatatcacttacGCTTGATTTTATTGGCTAAATAGACGTGCAATTGTGCATGAAATCTAATTTAGGCCAGCTTTTGATTCTTATTTGGATATTCTCACACGTTAT	160
ctctctctctctctctctctctctctctct	ct	1079869	CCAATCCAGCTAGTCATCAGGTA	60.508	ACACATGAAAAGACTGTCGGTGT	60.881	TTTGAACAGATGTATCCCAATCAGATTCGGTTATCAAAACTGCTTGCATGCCAATACCAATCCAGCTAGTCATCAGGTACTGAATTTCTTTACcatatccctctctctctctctctctctctctctctctatatatatatatatatatatatatatatatatatatatatatatatattcctgatCAGCATGACACCGACAGTCTTTTCATGTGTCGCTGATCGCTGATG	159
tctctctctctctc	tc	1080351	CAATCTGTTCAGCAcgtcttttt	60.685	gagagagagaaaccaagcTACCC	59.908	AAAAGAGAGTCAACTTGCCCCCACAAGTTTAACGCCCACTGGGATGAAATTGAACCATGTTAAACACTGGCACGTTCAATCTGTTCAGCAcgtctttttttctctctctctctctaaaaaggTCCACTTTACGAGGCTATAAATACAACCACAATCTCCGACGGCTTCTCGGTCAAGGGTAgcttggtttctctctctctctaccttgtGCCTT	123
tctctctctctc	tc	1080440	aaaggTCCACTTTACGAGGCTAT	59.595	TCTTCTGATCAAGACCAAGAGGT	59.379	AcgtctttttttctctctctctctctaaaaaggTCCACTTTACGAGGCTATAAATACAACCACAATCTCCGACGGCTTCTCGGTCAAGGGTAgcttggtttctctctctctctaccttgtGCCTTTCTTGGGGACCTCTTGGTCTTGATCAGAAGACATGGCAACCGCCGGTCAAGTTATCCGATGCCAGGGTAATCACCTTCTCAAAccat	128
tatatatatatatatatatatatatatatatatatatatatatatatatatatatatatatata	ta	1081692	ATAACTCACAACGAGGGCActta	60.069	GGACGTCTCTAATCAGGTGACTG	60.181	CCTAATTGTTATTATTCTTCAAAGAACAACTTTACACACACGTAGTATGTGAATTATCAATAAAATTTACTAAATAACTCACAACGAGGGCActtagtgttatatatatatatatatatatatatatatatatatatatatatatatatatatatatatatataaaactctAGAATCATCAGTCACCTGATTAGAGACGTCCATATGAAAGAGGTAGAAAAgtgagagaaaacaaaaaaagagaaaaaaaaagtgtgaactatA	129
tatatatatatatatatatatatatatatatatatatatatatatatatatatatatatatatatatatatatatatatatatatatatatatatatatatatatatatatatatatatatatatatata	ta	1081966	GATGGTTGGgtaattttgaaaca	59.977	GAGCAGCTTTGATTAGATGGCTA	60.023	TAATACTCataagctttttctttttgtttttttcttaacttttcATCATATTAAATCATATAACTCTATTTAGATGGTTGGgtaattttgaaacaaaaagtatatatatatatatatatatatatatatatatatatatatatatatatatatatatatatatatatatatatatatatatatatatatatatatatatatatatatatatatatatatatatatatataagaatgctGATTTTAACTATCTAAAGTTACCTAGCCATCTAATCAAAGCTGCTCATATGATATAGATGgattgttgagagaaaaatataaaaaaaaatgt	212
tatatatatatatatatatatatatatata	ta	1082314	CACCATGATAAATCCAACCATTC	60.306	TGCATAAAATTAATGTAAGGGcg	60.218	acaaaaatagcaatcatatttttctcttagcCAACCACCATGATAAATCCAACCATTCTTATTAGATGACAGAATAACTTTAGAAAATCAGAgtcacaattatatatatatatatatatatatatatataagtctaattcactttttttttaatgtttcgCCCTTACATTAATTTTATGCAAATGCAGGGGCAGACACCCATTTTCCCAAGAATCCTTGGTCATGAGGCT	146
atgatgatgatg	atg	1083636	CCTCTGCCCTTGAATTTTTAGTT	60.014	GACAAGAAAACGAATGAATCACC	59.87	actaatCTTTAAAGATgtacaagtaaaatttttattttctaaaaagtCTGCAACCCCTTCTTGCCTCTGCCCTTGAATTTTTAGTTGCAGGAGCCGAtcaatgatgatgatgttttgccgACATTTTCTAGCCATTGGTGATTCATTCGTTTTCTTGTCCCCAACTACAGTTTCAAAACCTTAACAgaagttaaaatataaattttcaattg	96
agagagagagagagagagagagagag	ag	1085912	CTCTGACAGGAACATTCTATGGC	60.144	CAGAGGTGCCTATTAACGATTTg	60.03	GAGAAAACTCTGACAGGAACATTCTATGGCAACTACAAGACCCGCTCCGACATCCCTGGTGTCGTTGAGCTCTACATGAAGAACGTACGATTTCcaacctagagagagagagagagagagagagagaagaatacccAAATCGTTAATAGGCACCTCTGAAACAGGTTGACGATCAAAGAGGGAACGGGAAGAAGCCGCTATCCAATTCATGAACATATATGCACAT	151
gagagagagagagagagagaga	ga	1086047	CATATATGCACATCTgaagcagg	59.644	CCTCTTTGATCCTCAACCTTTTT	59.992	cAAATCGTTAATAGGCACCTCTGAAACAGGTTGACGATCAAAGAGGGAACGGGAAGAAGCCGCTATCCAATTCATGAACATATATGCACATCTgaagcaggagagagagagagagagagagaagaaaacccAAATCGTGAACAGGCACGTCTGAAAAAGGTTGAGGATCAAAGAGGGAACGGGAAGAAGACACCAACCAAATCATGaacatatatgcacatg	98
gagagagagagagagagagagagagagagaga	ga	1086175	AAGACACCAACCAAATCATGaac	60.144	CCTCTTTGATCCTCAACCTTTTT	59.992	cccAAATCGTGAACAGGCACGTCTGAAAAAGGTTGAGGATCAAAGAGGGAACGGGAAGAAGACACCAACCAAATCATGaacatatatgcacatgaagcaggagagagagagagagagagagagagagagagaagaatacccAAATCGTGAACAGGCACCTCTGAAAAAGGTTGAGGATCAAAGAGGGAACGGGAAGAAGACACCATCCAAATCATGAATATATATGCACATC	128
agagagagagagagagagagagagagagagagagagagagagagagagagagagagagagagag	ag	1086470	AAAGAAGACACAAACCACATCGT	59.957	TGAACACAAGTCGTCAGTACCAC	60.126	CCAAATCGTGAATAGGCATATCTAGAACAGGTTCAGGATAAAAAAGACAATGGCAAGAAAAGAAGACACAAACCACATCGTGAATATGCACATataaaacagagagagagagagagagagagagagagagagagagagagagagagagagagagagagagagagggagggagggagggattAATTAATATGATGGTGGTACTGACGACTTGTGTTCATGCATGTTTCTGCAGGAGATTGAGGTGGATAAGTTCGTGACTCATCG	159
tctctctctctctc	tc	1088510	TCGTATGCAATCAAGAGAATTGA	59.734	Acttgaagaaggtgaaggagagg	60.279	TTCGATCCATCTGTGAACCAAGTCACTTAGGAAAGTATTTAAACGTTTGTACTTTGTTTTTCGTATGCAATCAAGAGAATTGAATTTCATTTGccaagtttctctctctctctcctcacgtctctctctctctctcatgtgcccccttcctctccttcaccttcttcaagTGCCGGCCTTGGCTGGTTTCTTCCCTCACGCAAGTCTCTCCATA	111
atatatatatatatatatatat	at	1090435	ATTATCAAAAGACGTGGACGAGA	60.014	CATAAAATGGACCTTTACCGACA	60.115	GCTGTTGGGAAGCGTCTAGACTTATTCCAGAGCCAGGTTCTACCAGTGCTCCACTTGTGAGGTAAATTATCAAAAGACGTGGACGAGACAGAAaaagttgatatatatatatatatatatatgaccaaaGTATCTGCCGTAAcctccaaaaaaagaaaaaaaaaactggattCATGCGTGAAAAAATTGCTGTCGGTAAAGGTCCATTTTATGGACATTAGG	148
tatatatatatatatatatatata	ta	1092759	CTTAACGTGAAGGAACATGGC	59.623	AACATTGGCAACTAAATCtgtgg	60.282	TGGGGGACTTCCCTTCCTCACAAGACCCTCCCCCATCGTCAACTCCTTAACGTGAAGGAACATGGCAGCCAACAGTTGGGCTGCTTCCCCTcaaaaatgttatatatatatatatatatatatacccacaGATTTAGTTGCCAATGTTAATGCTTGGGATTCCGATCAATGTAAGAGTTTTCGAATTTAATACAAAATTGGACAATTTAAATTCGTGAAAAGTT	103
ttattattatta	tta	1098043	AATGAATCATCCCATTCCAAATA	59.416	tttttgcctatgattttgtgaaa	58.708	AGGTTGCCCGGCTATTTGTACAATGAATCATCCCATTCCAAATAATGTTTATACTTCCAACCTAtataatgtttaattttgtcAAGTCAAATAGGacctcttattattattatttttttaagttgattttttttcacaaaatcataggcaaaaaataattatgaaGATAAACATTAATGAGACATTTGATTTCTTTGGTAATGAGttaatcg	133
atataaatataaatataaatataa	atataa	1101242	TGATCTACAGTGCCTTGTCAAAA	59.799	GCAGTCAATGAACTAGCCCttta	59.806	CGCGTAGTCAGGTATCTGAGCACGACACCCAAGCTTAACTAGATCTGTAGAAGGTGATCTACAGTGCCTTGTCAAAACTTTTGAGAATTTATGAAGTctgatataaatataaatataaatataaataaatatatatatatatatatatatatatatatttatatttatatttatatttatatttatatctaaaGGGCTAGTTCATTGACTGCATACAAAAACTT	158
attattattattattattatt	att	1103383	gCGAGCCTTTTTACACAACAAT	60.527	TTTGAACTGTAAATCTCAGCCGT	60.176	attaatttatatattaaattatatttttatttgttattttaatgtatttttaaatttaatcaaggCGAGCCTTTTTACACAACAATTATGCCTATAAgccattattattattattattattcttttttactCCAAGACGAGGTTTAAGGGAAAAGCAAAATCGGCAAAATGGACGGCTGAGATTTACAGTTCAAACTCACCTGATTTGAAGACGTCAGCGC	131
atatatatatatatatatatatat	at	1104420	GAGCAATGTTGAGTAAAACCTGC	60.183	CGTTCTGCATCAACCTATTATTCA	60.374	attaacatataaaatttaatGATTTGATAATCGACCTTGTAATTTGGCTTCATTAATTAATATTAATTTTGAGCAATGTTGAGTAAAACCTGCtaagatgatatatatatatatatatatatataagccagaCAATttaagttttatatttaaagtgAGTATTTTACAATTTAACCTTAATGATATGATCTGAATAATAGGTTGATGCAGAACGTATATTAAGC	144
tctctctctctctctctctctctc	tc	1104766	AAGTTTTAAGGGTTTggcatctt	59.472	acgGTTTTGAAATTCTAATAGACTGA	58.793	tttataaatatattaagatgtttatatttatttaaaatattttttcctaaaaaaattaaaggttcTGTTATTTGGTCAAAGTTTTAAGGGTTTggcatcttctctctctctctctctctctctcttgactATGTGATCAGTCTATTAGAATTTCAAAACcgtatatatttttaaaataaaagtgaaTAAATTGtggcttttttaaaaaaaaaatcttttattct	84
tctctctctctctctctctctctctctctc	tc	1110234	CCTAACTTTCTTCCCGTCTTTGT	60.044	aaagaacttgACAACTGAAgtcca	59.363	TGCTGTTCAACTACTGTAGAAACATGCCCACCATTTGTCGTCTTTCTTCCTAACTTTCTTCCCGTCTTTGTCGCCACTTCACCACGTACTCCAactaaattctctctctctctctctctctctctctctcaagccagtataactaaattttaaaatggacTTCAGTTGTcaagttcttttcctttcttttattatcatttataaaaattaagatGATAATTAAGATGAtt	131
atatatatatatatatatatatatatatatatatatat	at	1111089	CAGTATGTTTTAATCATGTTTGCca	60.171	CACCTCATGATAGAAGGGTCTTG	60.005	taattgtatatCTTTGGATTTCTTTGTTTGGGTTTGGATAGAAAAATCTTTCTAATGTATTATATAGGGCAGTATGTTTTAATCATGTTTGCcatatgcaatatatatatatatatatatatatatatatatatatataaaatggtgaCTCTCAATTTTTAGAGTCACTCAACTATTTAATCAAGACCCTTCTATCATGAGGTGATCAACATTTTagttatttaatattagttctcac	135
cacacacacaca	ca	1112153	TACGCAATTTCTAAAGGTCCAAA	60.013	TGAGACCTGGTTTTTATGCCTTA	60.01	ATAGTACGCAATTTCTAAAGGTCCAAATAATATAAAACAAAGCAACCTGGATAACTTTTGGACGATCTTTTGGCAATAGTTTCAAAGGTGGCTTTtctgtcacacacacacatatatatatacacccccCCTATATAAGGCATAAAAACCAGGTCTCATAAGTTCATGGTAAAAATGGTTTCAAACTAAAtatatgaaccttctaatgtgtt	154
tatatatatata	ta	1112544	accCAAGTGATCTGCTTTTATCA	60.014	TCAAATACTTATGCAActgccaa	59.674	ttagttttcaaaaaaaatttatttttagtaattaatatcaatatatctgatttttgtttcttaccCAAGTGATCTGCTTTTATCAATTTccttttatatgtatatatatatatccaaggAGTAGTAAAAGCAACCTACATATTGAAAAAAGCACATTcagaaaacatatttaaaaaatatttggcagTTGCATAAGTATTTGATTATTAAGC	141
ttcttcttcttc	ttc	1115632	AAAATTAGCAGATGGGGACAAAT	60.089	CCTATGTTTTTGACGAGAACAGG	60.042	TTCCTTCTAGCATCAAAATTAGCAGATGGGGACAAATTGGCTTTTCTGGGAGCCTGTCTATAGAAGTTCTCATGAGTGATATTCTCTTGGCTTTCtcccattcttcttcttctggcgGCTCATGTACTCCAGGACCTGTTCTCGTCAAAAACATAGGCTCATCTCTTGATGATGCAATCCACAAAGCCATGTCTCTGACGACACAATGCATC	143
atatatatatatatatatatatatatatatatatatatatatatatat	at	1118232	atTTGACCCATGAAACATGAAAC	59.979	TGGATGCCAGATCAACTCACTAT	60.89	TCCCTCAGtgatatatataattttttctataatgatTTGACCCATGAAACATGAAACAGTACTAAACATATTGTTACTATTGACAAACAACTCattagtaatatatatatatatatatatatatatatatatatatatatatatatattcctcgGAGTGTATAGTGAGTTGATCTGGCATCCATGCATCGCACATGGAGAACCATGCATGCCAAAAGTTAAGTAGCAGTTGGTCAGTTTGGTATGACA	149
tcatcatcatca	tca	1139295	CTCGTCGTGCCTCTTAGTTAATC	59.467	TTCCACTGCTGTCAATACAACAC	60.088	AGTGTCCTCTTATTAAACCAGTCCAGATGGTCCTCGTCGTGCCTCTTAGTTAATCCTCCAGCTGGCCAGTGTTGGGACGTGACTGTGGGTCATGCccatgtcatcatcatcatggaGGAGGCTTCCATTCATCCTTGGTGATGTTAAAAGTGTTGTATTGACAGCAGTGGAACGACACCCTTGATTCACTCTGCGCAGCAGGTTCACTAGCA	140
tatatatatata	ta	1142025	tcgaTTCAACGTaaccttaataaaaa	59.438	aaaaattaggtgtggGTGCG	59.861	gatcgagttttcattgatatatcgaTTCAACGTaaccttaataaaaaaaaagtttaaaaatatagaaaaatataattacttatataacaaataacatatatatatatatatacacacatttatttatatttatatgctcTTGCCGCACccacacctaattttttttagaactttCCACATCCCGTACGGGCACCTGCACCCGCACAAGCACC	142
atatatatatat	at	1151949	TGGAATCTTTACTGCTAACCAGC	59.806	CTTTCTGCACTGTATCATTGATCTC	59.342	TACATAAATCATCTAAAGGGGTCTCGATTGGAATCTTTACTGCTAACCAGCCTAGAAAATCTAATGAACTaggcaaaaaaagaagacactatatgaaaaaatatatatatatttgtttcagTGGAATTAATTCTTTCGTTCTttattttgattgaaaattCAGAGATCAATGATACAGTGCAGAAAGTAGAATAAGCAACAGATGTTAGATT	159
ctctctctctctct	ct	1152505	ACATGGAAGGCACAATAAGTGAT	59.781	TGCTTCCCAACTGAAGAAACTAC	59.812	AGGAGAGCTGAGAGTGCTAATTGTTCCGGACATGGAAGGCACAATAAGTGATACTTCTCCCCTCTCCTACTAAATTCCTCAAATTCTTAAGAACcagttcctctctctctctcttctacaTTTATGAAGAGGTAGTTTCTTCAGTTGGGAAGCATTGTGAACGAGTGCATAAATAGGCAGGTCCACCATCATGAAATGCATAAGATATCTGATG	125
gagagagagagagagagagagagaga	ga	1153909	AGGAAGATGGTGGTAGTGGTTTT	60.155	AGGAAGATGGTGGTAGTGGTTTT	60.155	gaggAGGAATTCcatatgagaaaataaatcaggCGGGGGAGTTTATATAGCATTGAGGAAGATGGTGGTAGTGGTTTTGCTTCAACGATGCTGCctttgtgagagagagagagagagagagagagagcagtctctctttctctctctctctctctctctctaaaaggcAGCATATTGAAGCAAAACCACTACCACCATCTTCCTCAATGCTATATAAACTCCCCCG	149
agagagagagagag	ag	1163963	taaagcttcttcaccagcaaatc	59.912	TTTTTGCGTCTTATTTTGAAACc	59.565	ctccccacaatgagaaataaagcttcttcaccagcaaatcttgatgcaaatgaagaaaatctctCATTCGcacgtctcttgcagtgtttagaaacaagaaagagagagagagaggagcatagGTTTCAAAATAAGACGCAAAAAAGGGGGCCATCGggcccctttttcattttactccTGCAtcttacgatacgggggtgtatcacATGTATCG	127
gaaaggaaaggaaaggaaag	gaaag	1166088	TGTTAATTTCCTTCTTCGCTCTG	59.906	tttcctttccttctctaTCGGTC	60.082	TCGAACCATGTACCTCGCCTTGCATTTTTGTCGTGTGTTAATTTCCTTCTTCGCTCTGGTGGAAATTCTTTTACAAAGTGTGTTTGGCTGCGagaggagagaaaggaaaggaaaggaaagggaaggattGTGTAGTATAAATTCAATTCCTCCCAAATCGGACCGAtagagaaggaaaggaaaggaaaggaagaggaagagtaTTTTTATTTCCACACTA	148
aaggaaaggaaaggaaagga	aagga	1166159	aaggaaagggaaggattGTGTAG	59.888	tggatagaaaggaaagcaAATGA	60.082	TACAAAGTGTGTTTGGCTGCGagaggagagaaaggaaaggaaaggaaagggaaggattGTGTAGTATAAATTCAATTCCTCCCAAATCGGACCGAtagagaaggaaaggaaaggaaaggaagaggaagagtaTTTTTATTTCCACACTACCCCTCCCATTCATTtgctttcctttctatccaaataAGCTTTTAAAtcatctctttcctttcctttccat	141
agaagaagaagaaga	aga	1166858	CTATCAACAAACAAGACGAcggt	60.45	TATATTGTGGTGGAGGTTCTTGC	60.25	catatattaaagcTGTAAATAAACCATAAATGCATGCGATGGCTATCAACAAACAAGACGAcggtttaaaaaaataatcaatacaaaacaagaaagggtgagaagaagaagaagatcatcaTACATTGAGAAGCCGGCGCCGGGAGGGAAAGCGCAAGAACCTCCACCACAATATACAAGTATGAACAGGTGATACGGCCTAGGCGAAGTGGGAT	134
cttcttcttctt	ctt	1169444	ATTTTGAACCACCATTTTCTGAG	59.403	TCCTCTAATCGTGTGTTTCTAGGT	58.416	TAAAGgacaaggggaaaaaaaaagtgaagcacCAGGAGCATCACACTTTTCAATAATTATATTTTGAACCACCATTTTCTGAGTTCATCATCATCTtgcacttcttcttcttttacattCAGATATCATAGACAGTCATATAAATAATCAGTACCTAGAAACACACGATTAGAGGATACTTTTAAAATATGTGATAATTTACAAGGAATGAG	116
tatatatatatatatatata	ta	1173118	ggatAAATAAATGAGGCTGGTCC	60.057	aggaaatgaaaatcaatgatcACA	59.722	tttgGATCACTTATACTTTTCccactaattttcttttgtttatttatatatggatAAATAAATGAGGCTGGTCCTgcctatatgtggctccgccactgtttatatatatatatatatataaggtgaTCTATTGGAatgtatcatgtttttttcagtGTTTTTTTCTGTgatcattgattttcatttcctATGTAATGCATCTATATGAAATGTATACTAA	138
tctctctctctctctc	tc	1173993	gaagagaaagtacGGAAAACGGT	60.05	AGGTACAATGAAAGAGATCGCAA	60.143	atgaaTGATAGAGAGTTGATAATGAAATGAGAGGCAAGAAAGAATCACAAAAGAAGCATTGgtataaaagaagagaaagtacGGAAAACGGTAtgaggtatctctctctctctctctatatttttatatatatgttgcctGGATTGGTCAAAGCTATTACTCGAGCTTCTATATATCTTTGCGATCTCTTTCATTGTACCTAGGAGTgagatgtct	132
atatatatatatat	at	1177312	TAATACATTATTGTTGCCAACGG	58.858	TATTTCTTACCCAAGTGGTTTGG	59.316	TCTTAACTGTGCCACAGTTTTaatattaatctctttctctgttATCTAAAACATGATAATACATTATTGTTGCCAACGGCGTAGATACCAGAGCacagggatatatatatatataatgattggTACATACCAAACCACTTGGGTAAGAAATAGAAACCATATAAACAGTAATTAAATATAaatcagtttatatatatatatatatatatctatt	96
aataataataat	aat	1177674	AAccataaggttagattgcaaaaa	58.277	agagagagagagagagagagactgg	58.364	taaaaacattatgtaagaaaaaaaactactaACTTAAggtatgtttctcatcaaattactCTTAAATCATATCCATAAccataaggttagattgcaaaaaaataataataataacaatactTGATTTTAAGGGGTCTGTTTTTTCCCTTTATCTAACTGGTCTAGTTCTtaccagtctctctctctctctctctctctatatatatatatat	120
tctctctctctctctctctctc	tc	1177749	tTGATTTTAAGGGGTCTGTTTTT	58.188	CAGGTGTTGCTTTATTAGGATCA	58.335	TAAccataaggttagattgcaaaaaaataataataataacaatactTGATTTTAAGGGGTCTGTTTTTTCCCTTTATCTAACTGGTCTAGTTCTtaccagtctctctctctctctctctctctatatatatatatatatatatatatatatatatatatatatatatattacaacaCAAATTTGATCCTAATAAAGCAACACCTGAATAGGCAGATCCACTT	160
tatatatatatatatata	ta	1179020	ATGCTTTTATGCACCCATGTAAA	60.593	TTTTTGGAGATTGGTTTTGTGAT	59.745	TGGGTCTATACATAATTTTGATATTGTTACCCAATGCTTTTATGCACCCATGTAAATTGAGATTAGATTTTGTTATTCTACATTCAATACAAATTaatcgtatatatatatatatatattaaattaagtCATCACAAAACCAATCTCCAAAAAATAACTCAGTGAGcaaattgaatttagatttgggcTATCTAGATCTAATACAAATTAATTTTAGA	120
acacacacacacacac	ac	1182907	TGCTGAAAGAGAAATCCAGAAAG	60.008	atttgtatgtgtgtgtgtgtgtgtt	59.182	TCTAAAAAGGTGCTGAAAGAGAAATCCAGAAAGAATATTTGCCTCGACTGTTAACTTGAACTAATTCACAGATCATAAGTTTACATCTGCAGAGgacaatacacacacacacacacaaacacacacacacacacatacaaatatacatatacatatatatatatatatatatatatatatatatatatatatatatgtatatacatatatacacat	132
atatatatatatatatatatatatatatat	at	1182973	AGgacaatacacacacacacaca	58.897	AGTAATGTTGATAAAGAACAAtgcaa	58.343	CACAGATCATAAGTTTACATCTGCAGAGgacaatacacacacacacacacaaacacacacacacacacatacaaatatacatatacatatatatatatatatatatatatatatatatatatatatatatgtatatacatatatacacatatatatatcattgcaTTGTTCTTTATCAACATTACTCATTTTCACTAAATCACATTCTTACTATTTTAGCTAATGATTTC	160
atatatatatat	at	1183744	TAAAGACAGCGTCATTTTCACAA	59.808	CTTAATCTCATTCCCTTCaccg	59.96	ATCATAAAGACAGCGTCATTTTCACAAAGAcgtaaagaaaaaattagaattAATATAATTTACATATTCAAATAATTAGGAATCTTCTAAAAAagactacatatatatatatgtgtgtgtgtgtgtgtgcggtGAAGGGAATGAGATTAAGGCCCCGTTTGATTGTTGGGGGAAACACTGTGCAGcaggtgaaaaatgaaaaaaacgtacAA	147
tcttcttcttct	tct	1184674	GACATTGTTCTCAATGGTGGAAT	60.11	AAAGGATCACAGAAGAAGCATTG	59.776	GAATCAGGATTATACAAAATCTAGAGTCTGCATTTGACATTGTTCTCAATGGTGGAATCCAAGAACAAAAACTTTTCCTCAAACCATTTTCTGtactttatcttcttcttcttttatacCAATGCTTCTTCTGTGATCCTTTCATGCCTCTCATCTCCAAAACTTATTCATTATCAACTCTCTAtctttcatcttgttttttttcctttagg	107
tctctctctctctctctctc	tc	1189337	ACAGCCTTCTTCATGATCTTGTC	59.771	TGTAGTTTCTTTGGTTTGGAAGC	59.695	GAGTCATCGGTCTCTTCGTCACAGCCTTCTTCATGATCTTGTCCAGGGAGCTTCTCCTACCCTCTCCTactaaatttttcaatttgtaaaaaccacttgttctctctctctctctctctcacttttatATTTATGCAGAGGTAGTTTTTTCATAATGCTTCCAAACCAAAGAAACTACATGTTCATTTATGCATACCTTTACAATGCttcctaataaaaa	159
ctctctctctct	ct	1192695	GGTGTTCCTCCTACCCTCTCATA	60.718	TCTTAGGCATGTAGTTTCTTCGG	59.801	AAGAGTCATCGGTCTCTTCGTGGAGCCTTCTTCATGATCTTGCCCATGGTGTTCCTCCTACCCTCTCATACTAAATTCTTCAATTCGTAAAAACcacttgctctctctctctttccctctctcttttatatttatgaagAGATAGTTTTTTCACAATGCTTTATAACCGAAGAAACTACATGCCTAAGAGTAAAATTCCAAGTGCATACATG	142
taataataataa	taa	1195042	TTTGGAACAAAAGCCAACTATgt	59.926	CTACCGACCATTGTGATTTTCTG	60.755	TGAATCGTGATTGTTAACCTACTTACAAAACATAATAGTAGTTACGAACCAAATATGATTATCTTTCCAATCTTTTGGAACAAAAGCCAACTATgtatagtaataataataaaaaaaaagaaacatgcatCTATGTGAGCCATCGAAAGACTTCTGTTGCAGGAAATTAGTTAGAAAACTAGTGGCACAGAAAATCACAATGGTCGGTAGGT	137
tctctctctctctctctctctc	tc	1195644	ggtctgttCTTTGTCATTGCTTT	59.688	TGTGGGATCACTTGATGCTAATA	59.488	taaatatattaagatgtttatatttatttaaaataaaaaattttaaagaaaaattaaagggtctgttCTTTGTCATTGCTTTAAGGGTTTGGTttttacttctctctctctctctctctctctatatatatatatatatatatatatatatatatatatatcttacgAGAAGTAATTAAAAAACTTAACCATTATTAGCATCAAGTGATCCCACATGTAAAT	156
tatatatatatata	ta	1196111	TTGTTATCCGCAAGAACATATCA	59.507	aAGTGGTTTGGCTTTTACcaact	60.304	GGAATTCAAGCTGAACTTCTATATTGTTATCCGCAAGAACATATCATCTAGTTTTGCTAGACAATATGTATTTGTTGGTAGTgatagaaaggaaaatgagtatatatatatataagaaagttgGTAAAAGCCAAACCACTtgagtaagaaacaaaaaccagacctattGAAATTACTTATAAAAATAATTCTTTTGTAATCTAACGCCATAGAT	118
atatatatatatatatatatatatatatat	at	1196511	AAAAGGtcgtttttatccctgac	59.779	ATACCTTTTATGTGTGCCTTTGC	59.47	CAAATACATTAAATGggtcatattttgtttaaaatactttttaacatAAACTTAAAAGGtcgtttttatccctgacccaATTGGTATGGTATCtaccaaaatatatatatatatatatatatatatatatagatatagatatatatatatagattggtCGACATCGACCCCATTCAACCATTGCAAAGGCACACATAAAAGGTATCACCTTGACTACGTGATCAGTCTAT	152
tctctctctctctc	tc	1202383	CACAATTTGTCGTCTTCGTCATA	60.046	AAAGGAAGGAACAAAACTTGACA	59.205	TGTTCAACTACTATAGAAACATGCCCACAATTTGTCGTCTTCGTCATAACTTTCTTCCCGTCTTTGTCGCCACTTCACCACGTACTCCAactaatctctttctctctctctctcaaactctCTCAAGCCAGTATAacgaaattttaaaatggaattcAGTTGTCAAGTTTTGTTCCTTCCTTTTATtatcatttataaaaaataaaataatcaa	158
atatatatatatatat	at	1203303	ATGCATTAGGTGGTTATGATTGG	59.983	TTTTcattagatggttgggtgac	60.102	TTTCTAATATATTATACGTGACAGTATATTTTAATCATGTTTGTTAATGCAATGCATTAGGTGGTTATGATTGGATTGAGGTTTCGATAAAGAtctcaccatatatatatatatataaatggtgACTGAtttttttagagtcacccaaccatctaatgAAAATCGTTCGATCAAACATGATGGACGACTAGAGAAAAATAAGGTGAAAAAGATGAT	111
atatatatatatatatatatatatatatatatatatatatatatatatatatatatatatat	at	1206523	CCCCGCAGTAAcacatataattt	59.224	CATGGATGCCAGATCAACATAC	60.221	ATGCACGTATTTACCTCAAAAGTTACTAGAtatatgaaacaataacatactTTTACTGTTACCAAACAGCCCCGCAGTAAcacatataattttttctaacatatatatatatatatatatatatatatatatatatatatatatatatatatatatatatatttctagcAGTGTATAGTATGTTGATCTGGCATCCATGCATTGCACATGGAGAACCATGCATGCCAAAAGTTAAGTAGCAGTTGGTCAGTTTGGTATGAGA	130
atatatatatat	at	1223022	TGGAATCTTTACAGATAACCAGCC	60.693	CTGCACTGTATCATTGGtctctg	59.811	CACTTCATAAATCATCTAAAGGGGACTCGATTGGAATCTTTACAGATAACCAGCCTAGAAAATCTAAAAAACTAGGCAAAAAAGAAGACActatatgaaaatatatatatatttttgtggaattaacttttttcatactttattttgataaaaaaaattcagagaCCAATGATACAGTGCAGAAAGTAGAATAAGCAACAGATGTTAGACTT	151
agagagagagagagagagag	ag	1224974	aataaatcaggTGGGGGAGTTTA	59.962	gagagagagagcagaggaGGAAT	59.753	AGAGGAGGAATTCtatatgagaaaataaatcaggTGGGGGAGTTTATATAGCATTGAGGAAGATGGTGGTAGTGGTTTTGCTTCAACTATGCTgccttttagagagagagagagagagagatttctcaTATGAAATTCCtcctctgctctctctctctatcttctctcCTATTCAATGAACTTGAATCCCGCTCCCAAAATTTTATCGGGATTGTgagct	134
ctctctctctctctctct	ct	1227545	ATGAAAGAACCACAGAAGAAGCA	60.289	CAGTGAACGAGATTGCAATGATA	60.145	GAGTTGATAGTGAATAAGTTTTGAAGATGAGAGGGATGAAAGAACCACAGAAGAAGCATTCttataaaagaagaagagaaagtacaGAAAACGGtatgagctctctctctctctctctccctatgtTCCCTGGAATGGTCAAAGCTATTGCACGAGCCTCTATATATCATTGCAATCTCGTTCACTGCACCCAGGGGGGAAGAtgtctttatttttta	152
atatatatatatatatatatatat	at	1230079	tattttccttccacCAAGATTCC	60.514	aaatttgaaatgatgGGAGTGtg	60.102	aattttttaaattttgtcttttcccttcttttttattttccttccacCAAGATTCCATATtctcttattatttttctttaattcttgATTATTcgtgtggatatatatatatatatatatatataatgcatatattcatatacaCACTCCcatcatttcaaattttctaaaatcaccatacccatacccatgtacCTGCTACTTTACCCCTATAtctaaatttt	132
atatatatatat	at	1244515	TGGAATCTTTACAGATAACCAGCC	60.693	CTGCACTGTATCATTGgtctctg	59.811	CACTTCATAAATCATCTAAAGGGGTCTCGATTGGAATCTTTACAGATAACCAGCCTAGAAAATCTAAAAAACTAGGCAAAAAAGAAGACActatatgaaaatatatatatatttttgtggaattaacttttttcatactttattttgataaaaaaaaatcagagacCAATGATACAGTGCAGAAAGTAGAATAAGCAACAGATGTTAGATTT	151
agagagagagagagagagagag	ag	1246444	aataaatcaggTGGGGGAGTTTA	59.962	gagagagagagcagaggaGGAAT	59.753	AGAGGAGGAATTCcatatgagaaaataaatcaggTGGGGGAGTTTATATAGCATTGAGGAAGATGGTGGTAGTGGTTTTGCTTCAACTATGCTgccttttagagagagagagagagagagagatttctcaTATGAAATTCCtcctctgctctctctctctatcttctctcCTATTCAATGAACTTGAATCCCGCTCCCAAAATTTTATCGGGATTGTgagct	136
ctctctctctctctctctctctctctctctctctctctctctct	ct	1249036	ATGAAAGAACCACAGAAGAAGCA	60.289	ATAGCTTTGACCATTCCAGAAca	60.014	GAGTTGATAGTGAATAAGTTTTGAAGATGAGAGGCATGAAAGAACCACAGAAGAAGCATTCttataaaagaagaagagaaagtacaGAAAACGGtatgagctctctctctctctctctctctctctctctctctctctctctctatctctctctctccccctatgTTCTGGAATGGTCAAAGCTATTACGCGAGCCTCTATATATCCTTGCAATCTCGTTCACTGCACCCAAGGGGgaagatgt	151
GATGATGATGAT	GAT	1253467	GAGCAAAAGGTATTTCTCACCAA	59.659	CACCAGCCATAATACAAATGACC	60.484	CCAACTCTAAAATTTAAGAGAAGGCACAAAAACTAGTTCAGAATACTTTTGTAGAGCAAAAGGTATTTCTCACCAATTAGCACTGGCATCAAAACCAATGGATGATGATGATCTGGTCATTTGTATTATGGCTGGTGTACCACCTGGAGAATATAGGTGTCTTAGGACTGCATTAAAGACTAGGGTCGACCCTATTACTTTGGAAGATTTGC	84
tctctctctctc	tc	1257790	GATTCCTTGAGTTCTCcagaggt	60.123	AGGAAGATGGTGGTAGTGGTTTT	60.155	AATCATTCGATATGATTCCTTGAGTTCTCCAgaggtctctctttctctatgacCATCAAGTAGATAATCATTCGATATGATTCCTTGAGTTCTCcagaggtctctctctctctatctctctctctctctctctctctctctctctctaaaaggcAGCATAGTTGAAGCAAAACCACTACCACCATCTTCCTCAATGCTATATAAACTCCCCC	113
ctctctctctctctctctct	ct	1260248	AAGAACCACATAAGAAGCATTCg	59.68	TTGCAAAGATATCTAGAGGCTCG	60.017	AGTGAATAAGTTTTGAAGATGAGAGACATGAAAGAACCACATAAGAAGCATTCgtataaaagaagaagagaaagtacaGAAAATGGTATGTGGTatatcactctctctctctctctctctatgttgctTGGAATGGTGAAAGCTATTGTGCGAGCCTCTAGATATCTTTGCAATCTCTTTCACTGCACCTAGGGATgaagatgtctttcttttttaagat	142
tatatatatata	ta	1267485	ccttccacCAAGTTTccatattt	60.441	CAGGTACATGGGTATGGTgagtt	60.047	ttaaaattttgtcttttcccttcttttttattttccttccacCAAGTTTccatattttcttattatttttctttaattttttattatttgtgtggataattatatatatataatgcatatattcatatacaCACTCCCATcgttttaaattttctaaactcACCATACCCATGTACCTGCTACTTTACCCATATAtctaaattttctaaaat	145
agaagaagaaga	aga	1270549	TTCAACACAAAACTTGAAAgggt	59.935	GCTGAGAGTCTGGGTTGAATAAA	59.776	CATAAAAAAGTTGCCGGAGCAACGATGAATGGCAAGAGCAAGCAACTAGGTCTGGAAAAGAGATTAGAGATGACGTTTCAACACAAAACTTGAAAgggtgagaagaagaagatcaacatACATTGACATTGAGAAGCCGGCACAGGGAGGGAAAGCGCAAGAACATCCACCTCCTTTGCACCCGTCTTTTATTCAACCCAGACTCTCAGCGA	134
tcttcttcttcttct	tct	1271219	AGTCTGGGTTGAATAAAAGACGG	60.726	GTTCCAACACAAAACACGAAAgt	60.341	TTCGATCACCGAGAGTCTGGGTTGAATAAAAGACGGGCGCAATGGAGGTGGAGGTTCTTGTGCTTTCCCTCCCGGCGCCGGCTTCTCAAATGTAtgatgatcttcttcttcttctcacacTTTCGTGTTTTGTGTTGGAACGTCATCTCTTTGCTGATTAATCTCTTTTTTAGGCCTAGTTGCTTGCTCTGGCCATTCATCGTAGCTCTGGTGAC	128
cttcttcttctt	ctt	1273242	GAACAGCATCACACTTTTCAACA	60.204	AATTGTTTTGGAATGCGGTTAC	60.115	AAAggacaagggaaaaaaaagtgaagcacCAGGAACAGCATCACACTTTTCAACAATTATATTTTGAACCAGCATTTTCTGAGTTCATCATCATCTtgcacttcttcttcttttacattCAGATATCATAGATAGTCATATAAATAATCAGTAACACCAACTGGATGTAACCGCATTCCAAAACAATTGTGCCCTTTTCTCAAACAATGACT	156
aagaagaagaag	aag	1273433	TCCTCCTGTTGGTGTTACTGTTT	59.95	ACCTCCATTTTCTGAGTTCATCA	59.99	CCCTTTTCTCAAACAATGACTACTTCCATTAATCACTATGTCCGTCCTCCTGTTGGTGTTACTGTTTATTTAGATGACTATCTATGATATCTgaatataaaagaagaagaagcgcaAGATGATGATGAACTCAGAAAATGGAGGTTCAAAATATAATTGTTGAAAAGTGTGATGCTGTTCCTagtgcttcatttttttttccttgtccttTA	101
aagaagaagaag	aag	1275078	AGGCATGAAAGGATCACAGAATA	59.979	TCCAGggaacatagagagagaga	59.47	cacaacctaaaggaaaaaacaagatgaaagaTAGAGTTGATAATGAATAAGTTTTGAAGATGAGAGGCATGAAAGGATCACAGAATAAGCATTCgtataaaagaagaagaagagaaagtcCAGAAAATGGTAtgacgtctctctctctctctctctctctctctctctctctctctctctctctctctatgttccCTGGATTGGTCAAAGCT	136
ctctctctctctctctctctctctct	ct	1275140	tcCAGAAAATGGTAtgacgtctc	60.366	GTGTAGTGAAAAAGATCGCAAGG	60.176	AGAGGCATGAAAGGATCACAGAATAAGCATTCgtataaaagaagaagaagagaaagtcCAGAAAATGGTAtgacgtctctctctctctctctctctctctctctctctctctctctctctctctctatgttccCTGGATTGGTCAAAGCTATTACTGGAGCCTTTATATATCCTTGCGATCTTTTTCACTACACCTAGGTGTgaagatgtctttctttttttagat	138
taataataataataa	taa	1276023	CACACTCCATTAAGCCTTCAAA	59.267	aaaaagaccccTTAAAATCAActact	58.363	CACACTCCATTAAGCCTTCAAATTGACGACTAACTTAAGGTATGTTTCTCAACAAATTAATCGTAAAATCATATTAGAAccataaggttagattgcaaactaataataataataaaagtagTTGATTTTAAggggtcttttttttttctttatctaacTGCTCTAgtttttaccaatctctctcgagagagagagagagagagagagattggtat	142
gagagagagagagagagagagaga	ga	1277522	CATCAGGTCAATTACCAACCACT	60.158	GTtcaggtttgaccccttacctA	60.604	GTTGCCGCGCTCTTCCCAAACCTTCCACCAACAACAAAAGAGCCAAGACCATCAGGTCAATTACCAACCACTGCTGACAGAGCGGATGGtaaagaaaagggagagagagagagagagagagagaatggtgaAAACTCAACTACACTAGCTACCAACTAGTAAATCTCAAAGCAACCCGCTTaggtaaggggtcaaacctgaACTCAATCATGGCAAACCCATGC	154
atatatatatatatatatatatatatatatatatatatatatatatatat	at	1279985	ttgtgcatgaaaatttctcttttt	59.233	gagaaagaaggttTTGGAGAGAGA	59.546	tttaacttttcatatatatatataaatatatgtttatgtatatgtatattgtgcatgaaaatttctcttttttatttaaccttttcttttatatactttcatatatatatatatatatatatatatatatatatatatatatatatatatgtgtgtgtgtgtaaattaTGTGTATATTCTACTCTCTCTCCAAaaccttctttctctcttatttaaaatcttctcttataaGTTTTCACATAcgtagaca	158
acacacacacac	ac	1280132	CTCTCTCTCCAAaaccttctttct	58.775	gaaataaaaagaaagagaaagggaaa	58.909	tatgtgtgtgtgtgtaaattaTGTGTATATTCTACTCTCTCTCCAAaaccttctttctctcttatttaaaatcttctcttataaGTTTTCACATAcgtagacacacacacacatatatacatgtatgtctctctttttgttaaaatatttattttatttcaatatctctttccctttctctttctttttatttcccttggcttaaaatcatt	160
ctctctctctctctctctctctctct	ct	1283971	CATAACTGTTCCTGTccaactcc	59.914	tataaccaggttgCTTGTGTCCT	59.941	CCAAATTCTTCCTCGGTTAACGATCTGGATATTCCATACAAAAGCCACACaacaatcattttttatttccactATAGACATAACTGTTCCTGTccaactcctctctctctctctctctctctctcttaacaaTCACATGTTTGCTACACTCACATGGTATTCTATTAGCTTCTCAACATCTAGGACTTCAAGGACACAAGcaacctggttatatgcatagGCCTGC	135
tctctctctctctctctc	tc	1294599	CCGCCATACTATTGCAGACAT	59.996	CAGATAGAGGCTTTCACTAAACCA	59.014	CTCCTAATTCCGCCATACTATTGCAGACATGTACTAGATATAAGCATGttctcatttaaataaaatgATATTAAGATCAACTGAGTGAAAGTTtcctgcatctctctctctctctctcttacatatGTGGTTTAGTGAAAGCCTCTATCTGTGAGTTCTCTCTCCTACATATGTGGTTTAGTGAAAACCTCAATTTGTGagcttggttgatcttttta	142
tctctctctctctctctc	tc	1294750	TTGTGagcttggttgatcttttt	60.156	ATGATGATATTTGTGCACTGTGG	59.766	TGAGTTCTCTCTCCTACATATGTGGTTTAGTGAAAACCTCAATTTGTGagcttggttgatctttttaaCCACGGTTAATTGTGCCACATTTATGAtccggtctctctctctctctctcacacacacacacagttcTGGAGGATGTCCACAGTGCACAAATATCATCATTAACAGTTTATGCTGCTTTACTTTCATTCTCTGTGAAACTTTCGACTGAT	125
tctctctctctc	tc	1298211	TCCGCCCTTCTCTTACTAAATTC	60.101	TCGACTTGCCTATCTATGATGGT	60	ATCAAGAGTCATTGGTCTCTTCATGGCAGCCTTCTTCATGATCTGCCCATGGTGCTCCTCCGCCCTTCTCTTACTAAATTCCTCAAATTCAAAaccagtttctctctctctcttttatatttatgaagAGGTAATTTCTTCAGTTATGAAGCATTATGAAGGTATGCATAAATAGACAAGTCCACCATCATAGATAGGCAAGTCGACTCATA	148
tgtgtgtgtgtgtgtgtgtgtgtgtg	tg	1300168	TTTTGGGTTTTGATTAttgaacc	59.161	TATTGGCAACATTCACTTGTTTG	59.918	ATGTTATGCCTTTGGGATGCACATTGCAAGTTCGCACCCTGCTAAACAGATCATATAAGCATCTTTTGGGTTTTGATTAttgaacccaaaaaagaaaaaatgtgtgtgtgtgtgtgtgtgtgtgtgtaaactTTACGAAATCTACATGAAAACTCCTTGGGATGCGAATGAGAAGTATTAAAGAACACCAAACAAGTGAATGTTGCCAATAAGCACGGCAGCTGAA	148
agaagaagaaga	aga	1302979	acaatacaaaacaagaaagggtga	59.014	TTGAAGGATTTCTGGTTCAGGTA	59.987	gatatatacatatattaaaaagcTGTAAATAAACCATAAATGCATGCAATGGCTATCGCGAcggtttaaaaaaataaacaatacaaaacaagaaagggtgagaagaagaagatcatcaTACATTGAGAAGACGGCGCCGGGAGGAAAAGCACAAGAACCTCCACGAACAAAGCGCCAGAAAATCGATACCTGAACCAGAAATCCTTCAAATA	132
gagagagagaga	ga	1303382	AATAAAAGCAGCACCTCACAGAG	59.961	cctctctctgacGATTGAGTTGT	59.93	GCGCATTCTTTCTGTTCAGTAACAACAGTTCTTAAAGTTCTTAAAGCACACAGAAAGCAACCGAATAAAAGCAGCACCTCACAGAGCAAAGTAAaccaacgagagagagagacagaacgATGCGCACCTCAGAGCTCCAATTAATGGCTTCCCTTGGAGTTAAAGAAGCCTGGAACAACTCAATCgtcagagagagggagagagagaattga	134
tctctctctctctctctctc	tc	1303866	CCCATTCACATCTCAATTCTCTC	59.954	GAATAAAAGCAGCACCTCACAGT	59.839	CCCATTCACATCTCAATTCTCTCTCTGACGATTGAGTTGTTCCAGGCTTCTTTAACTCCAAGGGAAGCCATTGATTGGAGCTCTGAGGTGCGCAtcgttatctctctctctctctctctcgttgtttTACTTTGCACTGTGAGGTGCTGCTTTTATTCGGTTGCTTTCTGTGTGCTTTAAGAACTTTAAGAACTGTTGTTACTGAACAGAAAGAATGCGC	158
tctctctctctctctctctctctc	tc	1306530	tgataatgaaatgagaagcacaaaa	60.019	AGCTCGAGTAATAGCTTTGACCA	59.594	gatcgagagatgataatgaaatgagaagcacaaaaaaaataaaaaaagagcattgatatcaaagaagaagaagagaaagtacaGAAAACGGTAtgaggtatctctctctctctctctctctctctatgataCCTGGATTGGTCAAAGCTATTACTCGAGCTTCTATATATCCTTGCAATCTCTTTCATTGCACCTAGGGGTgaagatgtctttcttttttagga	151
tctctctctctctctctctctctctctctctc	tc	1309317	tctctccctctctttctctcgat	60.102	ttcccgtttttgatgaaatagaa	59.838	agagaagagaagaagcgTGAAAATAAAGTCCGCGAACTCCCTGGGTCCAGCAGAGccctccttctctccctctctttctctcgatcAATGATGgattgattctctctctctctctctctctctctctctctcggggcTCAAATGTGAGCTACCGTTTGCTGCTGGAAATACACTGGTCAGGAGgaatttttctatttcatcaaaaacgggaaaagaaaaggaccGTTGGGTG	150
tatatatatatatatata	ta	1311838	CTCAACCCGATTAAAttcaaagt	58.621	AAGCCTTGTTTGACTCGATAAGA	59.445	TAAACCCAGTCCAGCTCAACCCGATTAAAttcaaagtttatttttaatgtaaaatactatataaatataaataattgtaataaaatattataattataattatatatatatatatatatgttaatgaaaTTAACATTGAAAAATCTTATCGAGTCAAACAAGGCTTAGTCAAGCCCACCCGAGCCGGCCCCgacacctttttttttgggcccgAGTTG	152
aataataataat	aat	1313549	AAccataaggttagattgcaaaaa	58.277	GCCTATTCAGGTGTTGCTTTATT	58.771	atttaagtaaaaaaataacCACTAACTTAAGGTATGTTTGTCACCAAATTACTCTTAAATCATATCATAAccataaggttagattgcaaaaaaataaataaataataataatagttgATTTTAAggggtttggtttttttttttttctttatgtaagTGATCTAGTTACAACACAAATTTGATACCAATAAAGCAACACCTGAATAGGCAGA	141
cacacacacaca	ca	1314748	ATTATAGGGGCAACGTTAGCAAG	60.697	CTTTCACCTTGAAAAGATCGAGA	59.879	AAGATCCTATCAAAtgagtaaaaattaaaaatcagtCGCTTAAATATGGTCATTATAGGGGCAACGTTAGCAAGTTTGTAATGCTTTTAGTGACAgacttcacacacacacatatatatatataagaaattggTATATGACAAATTATCTCGATCTTTTCAAGGTGAAAGGTTAAAggaaaattaatgagaaaaaagagataGAATATTTGT	119
atatatatatatatatatatatatatatatatatatatatatatatatatatat	at	1314974	GGGTCATGCATCTAAGTGTCAA	60	ggttgggtgactctgAAAAACTA	59.552	ATTGAAAATGAATAACAATATGATGCCTTATGGGTCATGCATCTAAGTGTCAAGTACCTATCAATTTCTTACTCTTTCTCACACACTCAcacatttatacatatatatatatatatatatatatatatatatatatatatatatatatatatattggtgacTTTCTAGTTTTTcagagtcacccaaccatctaattaGGGTCATCGATCTAACATAATAGTAAGtcaaaagaaatcaaagaaagaagTTATGga	157
atatatatatatatat	at	1316182	GATGCCATCTAGTGAACCCAC	59.425	GCCCAAATTTTCAATCTCTTTTT	59.854	GGCGAGCCTCTTTGTGGACAATGCCCGGCGCATGGCCTCGATGCCATCTAGTGAACCCACCGGCAACGGCTGGGAGAACTGCACCGCTGGGAGaggataaatatatatatatatatgtgtgtgtgtgtgagagagagagagagagagagagagaagaggggaggGAGGGAAAAAGAGATTGAAAATTTGGGCTGTTCCATTTTAGATCAATAGTTC	153
tatatatatatatata	ta	1316523	GATTGAATTGATGTTCCTAAGCG	59.983	CCATTTCTTGCTTTTATCCAGTG	60.01	taaatgtttttaaacagATATGCCCCAACTaatttttctagctccgccTTTGATCCTGATTGAATTGATGTTCCTAAGCGTATAGGAACAACAGagtcagtatatatatatatatagactctGTTTCTAGGCACCCATTTTGAAACGAGCTCAAAACTAGTATTCCTGTCAACGAACACGGGCAAGCCCGTCACTGGATAAAAGCAAGAAATGGCT	157
gagagagagagagagaga	ga	1335212	CTCATttccaccatacattcaca	59.738	CCTCCTGGTTgaacttttctctt	60.148	AACTACACTCTCATttccaccatacattcacatgtaaatgaaaaaccaagcaactatgcatggataatatatagacaattattcaaggaaagaaagagaggagagagagagagagagaggttgatggaaagagaaaagttcAACCAGGAGGGAGGTTATGATCTAACTACGAAATGATATaacatctcatctttccatgctcccagtgcacttgagca	142
acaacaacaaca	aca	1335784	ccatggaaagatgaagatgagag	60.082	ACCAGGAGCATAAGATGATGAGA	60.11	gtaaaaagagattgagtgctatcttctttggccatggaaagatgaagatgagagaaaaataggAGGAAGCAAAACAAGtctatattcaagaaaggaaaggacaacaacaacaagattatatttgaaaaaatgaataacatgatttaattatAAAGTGAAACATTATCTCATCATCTTATGCTCCTGGTGCTCTcaagtatagcctcttgact	157
agagagagagagag	ag	1336105	GAATATCcccttgaatgaagctc	60.285	GTAAGAGTGGTCCTCGTGAAAAA	59.682	tttagagaaaatgaacagcTTAGCTTGAATATCcccttgaatgaagctccatgatgatgcctccaagagagttATAGTCTTtttcaagttggagaagaaaagagagagagagagaaagacaaaaacCCTAAGTCTTTAAGTGAGAAATACTCTAGGGTTTTTCACGAGGACCACTCTTACAAgaggggtgggggggggggttaGGGAGggtggg	154
atatatatatatatatatatatatatatatatatatatatatatatatatatatatatatatatatatatatatatatat	at	1338327	AGGTCTGTTTCTaccaatttttca	58.317	taccaatttttcacacacacaca	58.906	tattaggatgtttttattttgtttaaaatatcttttaagcAAAAATTTAAAGGGTCTCATTTTTATCTCTGATCTATAGGTCTGTTTCTaccaatttttcatatatatatatatatatatatatatatatatatatatatatatatatatatatatatatatatatatatatatatatattatatatgtgtgtgtgtgaaaaattggtagaaaccagaaCTATAGGTCAGAGACAAGTCAAACCCTTTAAACatgatatttaaagttttttttaagaTCT	132
atatatatatatatat	at	1338888	ccaaattctctctctctctctctctc	59.82	TTGGAAGCCAATATAATATCCCA	59.575	TTCTaccaaattctctctctctctctctctctctctctctctatatatatatatatatatatatatatatatatatatatatatatatatatagatatagatatatatatatatattctcgtGTATGGGATATTATATTGGCTTCCAATTATAGTCTCAAGGGTTCAGATTTATGGTGACAGTTTGTAACTTGAGCTTCAATAGTTGGAGTCGTTG	143
atatatatatatatatatatatatatatatatatatatatatatatatatatatatatatatatatatatatatatatat	at	1339994	AATTTGAGTTTTGATGAattggc	59.39	TCTTCCAAACGAAGTGATATTCAA	60.004	TGCAAGCATACCTTAAAGAAATTTGGATTTGCGTACCAGTTGGAATTACTTCTCTTATGTCTCGTATCCTAATCTGAATTTGAGTTTTGATGAattggcaatatatatatatatatatatatatatatatatatatatatatatatatatatatatatatatatatatatatatatatatccgacTTCATAAGTTCTCAAAAGTTTTGAATATCACTTCGTTTGGAAGACAAGGCACTTTAGATCTGTTTCTACACGATCGTCTAAGTGGGTCGAGGCCG	153
atatatatatatatatat	at	1341041	agccaagcatttcattaattttg	59.549	ttcactcactcactctctccctc	60.044	GAAGATTGGCTTTGAGCCGagccaagcatttcattaattttgtttttttttaaaggaagaggTATCACATGACTTGAAAATACTCAAttcaaaaccatatatatatatatatatatatagaaagagggagagagtgagtgagtgaatgatgataACAAGGGCAGTTTGTTTGAAACGTATAgttattgagagaaaaataggaagaaaaaaatttaaaa	127
tctctctctctctctc	tc	1342117	CCGGTCTCTAGAGTTTTGTCGTT	61.021	ACAACGCGATGCATTTAATTTAC	60.266	tttaaaaaaattaagtgccGCCGGGGCCCATGCGGGCCCCCCCTTTCGCCCATGATGCCCGGTCTCTAGAGTTTTGTCGTTAGTAAATTTCTTtgtcagttctctctctctctctctagctatTTTGAACACCATAATGAAGATTAAGCATCATAATTGAGATCGTTGTCGTAAATTAAATGCATCGCGTTGTTAGCAATTTCAAGATAACATAAA	135
atatatatatatatatatatatatatatatatat	at	1343585	TGCCTATTCAGGTGTTGCTTTAT	60.036	acctggtctggtttttaccaatc	60.49	CATTTAAAACATCATCTGATGTTATATTCATGCACTTCCACACACACAAGTGCATCTGCCTATTCAGGTGTTGCTTTATTCAGATCAAATTTgtgttgcaatatatatatatatatatatatatatatatatatagagagagagagagagaaagagagagattggtaaaaaccagaccaggtagataaagaaaaaaagcagaCCCCTTAACATCAactattgttattattatta	126
ttattattatta	tta	1343707	tggtaaaaaccagaccaggtaga	59.914	aCTGTCAAATCATATCCATACCCA	59.506	atatatatatatagagagagagagagagaaagagagagattggtaaaaaccagaccaggtagataaagaaaaaaagcagaCCCCTTAACATCAactattgttattattattattttttttgcaatctaacattATGGGTATGGATATGATTTGACAGtaatttggtgagaaacataccTTAAGTTagtaggtttttttttcttaaataatgt	118
atatatatatatatatat	at	1343977	CAAGCGGTCTGGGGTAtcta	60.088	ACCAAACCACTTGGGTAAGAAAT	60.031	gatttcttttacaaaaatacttaaactaaagcatgatttatattaaattagcaTTTATatggtttttatcccttactCAAGCGGTCTGGGGTAtctaccaatatatatatatatatataaactgattTATcctaaattagtgtttatatgGTTTCTATTTCTTACCCAAGTGGTTTGGTATGtaccaatcactatatatatatatatatatatatata	102
tatatatatatatatatatatatatatatatatatatata	ta	1344069	CTTACCCAAGTGGTTTGGTATGt	59.227	TATTGTTGCCAACGACGTAGATA	59.567	AtctaccaatatatatatatatatataaactgattTATcctaaattagtgtttatatgGTTTCTATTTCTTACCCAAGTGGTTTGGTATGtaccaatcactatatatatatatatatatatatatatatatatatatatatccctgtGCTCTGGTATCTACGTCGTTGGCAACAATAATGTATTCTCATGTTTTagataagagagaaagagattaatattAAAACTGTGACACATTTAAG	109
tatatatatatatatatatatatatatatatatatatatatatatatatatatatatatatatatatatatatatatatatatata	ta	1348249	aaaatcacacaCTGCAGAAGCAT	61.085	CTGACTAAGCCTTGTTTGACtcg	60.461	AAACTATGTGTTCAGCTTTCTACATAATTCTAAACCAGGTTGTCTAAACTTGtgtaataaaaaaatcacacaCTGCAGAAGCATGCCATGCcacatgcattatatatatatatatatatatatatatatatatatatatatatatatatatatatatatatatatatatatatatatatatatatatcaatgaaattaatattaaaaaaaaatcttatcgaGTCAAACAAGGCTTAGTCAGGCCCACCCGAGCTGGCCCCAATGCCTTTTTTCAGGTCCGAGTCGA	180
ctctctctctctctctct	ct	1348532	GCTCAATTCATTTAAGCCTGTGT	59.685	aaCTCGACTTGACTCGTGTCTTC	59.974	CGAGCCAGGTACCCGATCCGACACCCAGCCATaagctcaactcgagttcgGCTGGGTTATGTATTGCTTGGCTCAATTCATTTAAGCCTGTGTTacttgactctctctctctctctctttttaatgGAAATGAAACCATGGAGAGtgttaaaaattcataaaaaaattatcggCATACAAAGATTAACAAACAGGGAAGACACGAGTCAAGTCGAGtt	148
tctctctctctc	tc	1351354	GATGACTCCCATTGTGATAGCAT	60.229	CCAGTTATATTTGGTTCGTTtgg	59.667	GCTGGTTTCCAATTCACATCTGATGACTCCCATTGTGATAGCATGTTAATTGTTACCTAATTTCGacttaattaattaaatctTCTCCTAttgctctttttctctctctctctgtctctctctctctctctctatatatatatatatatatatactaccaAACGAACCAAATATAACTGGTCTGCTAAGGGATGAGATTGGCTTCCTTATTA	159
ctctctctctctctctctctctctctctctctctct	ct	1351887	GATTTTAAGGGgtttggctttt	59.743	TTGGGATCAAATTTGtgttgtaa	59.262	ggttagattgccAAAATAATACTAATAATAACAATAGTTGATTTTAAGGGgtttggctttttttctttatctaatTGGTCTAATTTTTACCaatcacacactctctctctctctctctctctctctctctctctctatatatatatatatatatatatatatatatatatatatattacaacaCAAATTTGATCCCAATAAAACAATCTTGCCTTGTCCGTGTGGAAGTGCATAAA	159
tatatatatata	ta	1355656	GCCTTGGATccagattaattttt	59.721	TTGACCGACCTTATCCTATTTGA	59.851	TTTCCATTTTCTAACTACAAAACTTTGGACAGCAGGCATGAGGGGGCAGAGCCAAGCGGGGCTCACATGGGCCTTGGATccagattaatttttttcaatttatatatatatatgagattttgaattgagCATTTATTATGCTGTCCTATCTTTTGACAGTCAAATAGGATAAGGTCGGTCAAAACACAtaaaattcaatgaaacaaaggaTA	112
gcagcagcagca	gca	1356686	ATCTCTCATCAAAACAGGTCCAA	59.99	AGGTTCATAGGAACACTCATGGA	59.878	ACATGTCCTGTTTAGCAGGTTTTTGTTTGCTCCATCTCTCATCAAAACAGGTCCAAAATTTATGAACTGATGAAAAACGGGTTACATTAAACGTCGTttggcagcagcagcaagaacACTCCATGAGTGTTCCTATGAACCTATTCTAAATATTAACGTAAAATCTTGTAATACTTTAACTATTGTTCCTGAAATATGCTTTAATTTATGGA	109
atatatatatatat	at	1357019	ACACCAAGCTAGCCCAAGAA	59.875	GTCcagcccgattaaattaaaaa	60.507	AGCGGGTACTCGGTACTCGGACCCAAGCCAGGAAAAAAGGACACCAAGCTAGCCCAAGAAAGCCGACTGGGTccgataaattttttaatattttttatcaatatatatatatataatattttattactattaattatatttatatattattttagattaaaaatatgttttttaatttaatcgggctgGACTCGTTTTTTTTATGGCTGGACCA	151
atatatatatatatatatat	at	1357798	AGAGGCTTGCACAAAactagaga	59.725	ATTCTTCAAACTGCAGGCTACAA	60.302	TCATAAAGCCTCCCTTTTGGAAAAacggagagagagtgtgagatcaaagagggagagagagaaggggagagtagAGGGAGAGGCTTGCACAAAactagagatatatatatatatatatattaaagaggGGAACAGAGAAGGGGAGAGTAGAGGGATAGGAGAAGTAGAGAGCAAGAGGGTGTACCTTAGTGTTGATGTTGTAGCCTGCAGTTTGAAGAAT	142
tctctctctctctctctctctctctc	tc	1358689	TATAAGAAACCTGCTGGAACTCG	59.801	TGGTCAACATTTCATTTTTGGAT	60.445	GCAGGATGTTGTTTCGCTAGGCCTGGGAAACTAGCTAAACAAAGTTGTCATTTGCTTATAAGAAACCTGCTGGAACTCGTAAAATCCACactgaattttttctctctctctctctctctctctctctttaaaaatttttggagTCCATAAGCATTGGATCCAAAAATGAAATGTTGACCATAATTGCATCTTTCttataacaaaaacatggtaCTATTGAAAGACG	124
cacacacacaca	ca	1363398	ATACTCTTTCGGCGACTCTTTTT	59.818	tttttgatGGTTGAATGAGGAAT	59.708	AGTCACTAATACTCTTTCGGCGACTCTTTTTTTAGCcataaactttttaatttttagtcatccgACAACATTTAATATCTCAAGAGCTCCCCTAgttgtgcacacacacacatgcaaatATAACTGGTAGAGATCTATTTAATTCCTCATTCAACCatcaaaaaaactaaaattatcATAAAGATCACTAATATCAAATCAGATTGAACACC	156
cacacacacacacacaca	ca	1364168	tgggAAATTTAAGACTAGCCATTT	59.463	GCTTCACAGGTACACTTTTTCTCTT	59.448	ATCTGGTGGTCAAATCgagtttttttaaatcatgggAAATTTAAGACTAGCCATTTTACTTTCTTAGCTTATAAAATCCAAGTTAGACATTGTATttatccacacacacacacacacatatatatatatatatatgaaaaatattgtattGGTGAAACTAGAACAGTAAGAGAAAAAGTGTACCTGTGAAGCTTTTGCGTGATTGATAGAGTTCTCCT	160
tctctctctctctctctc	tc	1371704	ctTTGAAGAAGAGAGGCATGAAA	60.008	GGTTCGAGTAATAGCTTTGACCA	59.68	tgaaagagagttgataatgaatgagctTTGAAGAAGAGAGGCATGAAAGAACAacagaagaaacaagaagaagagaaagtacaGAAAACGGTAtgaggtatctctctctctctctctccctctctctctgttcccTGGATTGGTCAAAGCTATTACTCGAACCTCTATATATCCTTGCGATCTCTTTCACTGCACCTAGGGGTAAAGATGTCTTCCTT	138
tctctctctctctctctctctctctctctctctctctctctc	tc	1372685	cctccatctctttctctcaatcA	59.835	GAGATAAAAGGGCGTGAAGTTTT	60.02	ACagcagaagagaagagaagaagcatgAAAATGAAGTCCGCGAACTCCTTGGGTCCAGCAGAGCcctccatctctttctctcaatcAACGATGgattgattctctctctctctctctctctctctctctctctctctctctctgggctCAAATATGCACATGAGTGAATATCAATTAAAAAACTTCACGCCCTTTTATCTCTCAAATGGTGGGGGCCACTCACTTGTTTGCCACGGtattcg	137
tatttatttatttatt	tatt	1376256	tgatatcattcatttctccttgaaaa	60.193	ggtctagaatgctatgtgggacc	61.085	gaagagagagatgcataaatgtttctcttttcctaagtttttagttatgatatcattcatttctccttgaaaattattttttcatttaattgggagaaaatatttatttatttattttttttaaatggggggAGTggccctggggggctcttgaccacacgggctaggtggggcccacacgtgggtcccacatagcattctagaccgaattagatc	159
tatatatatatatatata	ta	1377548	GCTCAAATCTAGTTCAGCTctgc	59.824	tgatacacacacacacacacaca	59.436	AAAACCCAAGCTCAAATCTAGTTCAGCTctgcccgattaaattaaaaatttgttttttatgtaaaatattatatagatataaataattataataaaatattatatatatatatatatatgtgtgtgtgtgtgtgtgtgtatcaatgaaattaatattaaaaaatcttatCGAGTCAAACAAGGCTTAGTCAGGCCCACCCGAGCTGGCCCCGATGCCT	134
atatatatatatatatatatatat	at	1379002	GAATACATTATTGTTGCCAACGG	60.472	TTACCCAAGTGGTTCGGTATGTA	60.506	TCATAAATGTGTCACAGTTTGaatattaatctctttctcCGTTATCTAAAACATGAGAATACATTATTGTTGCCAACGGCGTAGATACCAGACCacggggatatatatatatatatatatatatagtgtttggTACATACCGAACCACTTGGGTAAGAAATAGAAACcatataaacactaatttaatataaatcagtttatatatatatatatatatatatata	100
tatatatatatatatatatatatatatatatatata	ta	1379100	CACTTGGGTAAGAAATAGAAACca	58.674	tttatcccttactCAATGGTTGG	59.277	ggatatatatatatatatatatatatagtgtttggTACATACCGAACCACTTGGGTAAGAAATAGAAACcatataaacactaatttaatataaatcagtttatatatatatatatatatatatatatatatatatatgtatatatatattggtagaTACCAACCATTGagtaagggataaaaaccatATAAAtgctaatttaatataaatcatgctttagtttaagtatttttgta	134
aataataataat	aat	1379397	AAccataaggttagattgcaaaaa	58.277	agggagagagagaaaaagagagatt	58.801	aaaaaacattatttaagaaaaaaaactactaACTTAAAGTCTGTTTCTCACCAAATTACTCTTAAATCATATCCATAAccataaggttagattgcaaaaaaataataataataacaatagcTGATTTTAAGgggtctgttttttttttctgtctagtttttaccaatctctctttttctctctctccctatatatatatatatatatattac	113
tatatatatatatatatata	ta	1380167	GAGCCTAGGTTTCAGGTCTCG	60.388	aaacaaactcaaatttggtggag	59.441	GCCCAGATTTTGGGTGTCAAGCCAGGCTCGAGCCTAGGTTTCAGGTCTCGGGCCAAAATGGCGTAGCtgcatttaaataaaaatcttaaatatttattcttatatatatatatatatataagtgctccaccaaatttgagtttgtttaaacaagtatCCCTCCAGCTAATTTTTTCCTGTGTCGGCTGGCCCAAGCCCAACTTTTTATCGAATCGGCTTA	118
agagagagagag	ag	1381605	ATCACGAACAAACAAACCAAGAC	60.309	ttttgaaaggtgTTATTGTGATGG	60.141	CACTCGTTGTCGAGTTTTTGAACATTCGGTTGTTGCGCTCTTCCCAAACCTATCACGAACAAACAAACCAAGACCATTAGgtaataaagagagaaaagaaagagagagagagggaaaaaaaaggtaaaaacttTACCACATTAGCTACCAATTAATAACTCTCTTAGTACCATCACAATAAcacctttcaaaaaaaatattaatccAAGAAA	142
atatatatatatatatatatatatat	at	1382045	TTTGGTGACAGACTTcacacg	59.779	aacctttcaCCCTGAAAAGATAGA	59.563	TCAAAtgagtaaaaattaaaaatcaatagattaaATACCATTATTATAGGGGCAACATTAGAAAGTTTATAATGTTTTTGGTGACAGACTTcacacgcacatatatatatatatatatatatatataaattggtaTATAACGAATTATCTTAACAGTCTATCTTTTCAGGGtgaaaggttaaaaaaaaattaatgagaaaaaaaaagatagaaaagtaCCTTTCAC	104
ctctctctctctctctctctctctctctctctctctctct	ct	1382514	TTGATTGAATGACTTTGAATAGCC	59.525	AATTcaaatccacacacacacac	59.676	ttttatcatctaatatattttaaactttttcttttttatttttcttttaatatttatatgtttcaaATTGATTGAATGACTTTGAATAGCCAGtcattcactctctctctctctctctctctctctctctctctctctctatatatatatatatatatatatgtatatatatatatatatatatgtgtgtgtgtgtgtgtgtgtggatttgAATTGAGTATTTATTATGTTGTCGCTATC	148
gtgtgtgtgtgtgt	gt	1382604	tcattcactctctctctctctctctc	59.094	TTTGTCAAAAGATAGCGACAACA	59.808	CAGtcattcactctctctctctctctctctctctctctctctctctctctatatatatatatatatatatatgtatatatatatatatatatatgtgtgtgtgtgtgtgtgtgtggatttgAATTGAGTATTTATTATGTTGTCGCTATCTTTTGACAAACAAATAGGATAAGGTCGGTCATAAATTCACGTGAGCTTGTTTCCTCACTCATCT	157
tctctctctctctctctctc	tc	1387615	ACgcagaggaaagagaaagagat	60.035	ATTTTTATAGCACAGACAacggg	59.465	ATGCTTTAAAAAGATATCAGAACgcagaggaaagagaaagagatggtaCAACTGTAGATAGAGTCATAGAGCACAGTGGGCCAATCCCCATACTtgctgttctctctctctctctctctcctcccccgtTGTCTGTGCTATAAAAATTAGATAGTGGCGGTGAATGtcctctccccttctctccacacacactctctctgaGGGTCTATAAAACTGGAAG	126
ctctctctctctctctctctctctctctctctctctctctctctctctctctctctctctctctct	ct	1388050	TTGCTACTCTCTCTCTGCGTTTT	59.854	TCGTCGACATTGTTGTTtatttg	59.918	TGCAGAAGAAGAACGAAAAGTGGTGCAGCTGTACTTGCTACTCTCTCTCTGCGTTTTCCGTGGAGTTGCAGTGCAGAAGAAGCCATTAGAACAgcagcatctctctctctctctctctctctctctctctctctctctctctctctctctctctctctctctctctccaaataAACAACAATGTCGACGAGACATAACCCTCCGTTGGTCTGCCTTCTCTTCCTGCActcttccctcctcctcctcctcctccttgttCTCCCCTC	156
cctcctcctcctcctcctcct	cct	1388183	AACAATGTCGACGAGACATAACC	60.296	CATGAGAGGAGGACTTGAGCTT	60.016	tctctctctctctctctctctctctctctctctccaaataAACAACAATGTCGACGAGACATAACCCTCCGTTGGTCTGCCTTCTCTTCCTGCActcttccctcctcctcctcctcctccttgttCTCCCCTCAGCTTCGGGCACCATTGCCACCACCAACCCTGAAGCTCAAGTCCTCCTCTCATGGCTCCAGTCCGTCGACTACCCACCACAGGAGCTC	144
atatatatatatatatatatatatatatatatat	at	1398189	GGTCCATTTTAACCTGAGTagaaca	59.832	ATTGATTGTAAAGTCTTCACCCG	59.424	GCAAACATGACAAATTGATAGGTCCATTTTAACCTGAGTagaacacacacatatatatatatatatatatatatatatatatatatatatatatatatatatatatatatatatatatatatatatatatatattatttctcGATTCGGGTGAAGACTTTACAATCAATATTTGATTGATGACAATTCTGTAACCCTAACAAGAAACTTATACTGGCAACGCACATGGCCCTGA	149
ctctctctctctctctctctct	ct	1407931	actATCGATGTTGGAGTCTGTGC	60.572	CCAAATCTTTGGACAATCGATAC	59.729	TGCAATGAATGATAATGAGTCAAGTAGCATGAACtatgaaaagttgaaaactATCGATGTTGGAGTCTGTGCAGCATTAAGATGTAGTAGGAGGTaagcactctctctctctctctctctcttttgatacTAAAATCATTAATACCTTCTGTCCTTCTGTGCCCACAGTATCGATTGTCCAAAGATTTGGTAGGAGGACAACTTAATGATCCGTTGCCGTAA	141
tcttcttcttcttct	tct	1410314	GCAAGTCTGTCCCTCttcca	60.386	GCTGAAccagacaaagaagaaga	60.047	GCCGCGGCCGTGGTTGTTGTGGCCTTCGCTCTCCACGAGCTTCTCCGAACGCAGCGGACGGCACCGGCGCCGGAGGTCGGCAAGTCTGTCCCTCttccactcttcttcttcttctacgtcgttttgtttttcttctgccccttttcttcttcttcttcttctttgtctggTTCAGCATTTGGTTACATGCGTTTCTGTAATTTGTCGCAGAGGCG	97
atatatatatatatatatatatatatatat	at	1411360	ATAGAGCGTTTCTTCATGTCTGC	59.933	AGACCAGTGGGTAGGTTTcagtt	60.318	GGAAAACATAGAGCGTTTCTTCATGTCTGCTGTTACTTTAATTGCAGTGTTTAGACATTCCTACATCTATAAGTCCTATTAGAGTTGACATTActcactaatatatatatatatatatatatatatatattgaaactgAAACCTACCCACTGGTCTAGGTACCCCACCTTACTCACTAAAAATAAGTATAAAGTAATAAaacccttttctttccttttgtagGCCTGCCT	149
atatatatatatatatatat	at	1412424	CATGTCAGCACACCATACACTCT	60.111	gggcatttctctctctctctctc	60.109	ACCCTGCATATCCTCCATGATGCACCTTGGCATGTCAGCACACCATACACTCTCTCCCATTTTCAATAAAGAGGTATGCAGTTTTCTAACAAGtacgataatatatatatatatatatattttgagagagagagagagagaaatgcccAAGACcagctctctgtctctctccctctgtgaaATATAAACATAGATCTCATTGTTAACATATGCATTCATG	118
GTTGTTGTTGTT	GTT	1417643	acAACAGGAGTTGAATAACCAGC	59.578	TATCATAAACAAGGTGTCTGGGG	60.116	ttgtttctttaatacAACAGGAGTTGAATAACCAGCTAAAGATGTTGCAAGCACGCTCATCTGAGTTGAACAAGAGATTAAGGTTTTATCTCTATTTTAGGTTGTTGTTGTTCTCTCATTCTATTCATGTACCCCAGACACCTTGTTTATGATACAGCCATCGAGTATGTCCTTGCAATTTGTTCATATGTCCTAACTCAAGTTGAAGGACC	141
atatatatatatat	at	1419123	TTTCTGTATTTCTCCCTCTGTGTg	59.69	GTACATGCATGCAAACAAAGAAT	59.072	ttttactagcTTTCACTTCTCCTGCCTTCGACCTCTGTTTTTCAATAAGTTTTCCTTTAAAGTTTAATCTATTTTCTGTATTTCTCCCTCTGTGTgtcggatatatatatatatgtatatgtatgtatgtatatcctACAGATTCTGTGTTAATGTAtaaaaacatgtatatatacatgtattctgTATATTCTTTGTTTGCATGCATGTACat	140
tatatatatatatatatatatata	ta	1422972	AATTGTTCATGGAGCTTTTAGCA	60.141	TCATTTCAATGTTTTTCTCTCCC	59.472	TTATAATAGGAACATTAACACATTAACCATCATTTGTGGTGCAAATTGTTCATGGAGCTTTTAGCAATAGGTTATGGTGCTTTTAGCAAAcaatttgaattatatatatatatatatatatatacatatatatatatgtatagtagAGGGAGAGAAAAACATTGAAATGATGTGCCATAAGTTTTCCTATATTTCTTACTTTGAAACTATCAGATCAAGTGGAT	127
tctctctctctc	tc	1428197	TTATTGTGGTCCACTTCCATACC	59.994	aggtacacacacacacacacaca	59.935	AGGTCTGTTTAGTTATTGTGGTCCACTTCCATACCCAGGCAAACTGCCCTGGTCTTAGTAGCGAACCAATATCTCTCCTaacaaaataatgagataaaaatctctctctctctttgtgtgtggtgtgtgtgtgtgtgtgtgtgtacctGTGTGCATGCGCAGGACTTAATTAGGCCCTAACAGATTTACATGAAAAGGACTTTCTTGATGCT	136
gagagagagagagaga	ga	1430558	GCCTATTGATCTCTTCTGAgcaa	60	TGGTAGAACACACACAGAAacca	60.493	TTTGTCTCTGAGATTGTAGTTTCCGTTAGTTGAAAACCCCAAAGCCCTATACGCCGGACTCCATTTTTTGGGAAGCCTATTGATCTCTTCTGAgcaaagtgagagagagagagagaaagagagagagagagagatgtggtTTCTGTGTGTGTTCTACCACCGGCTGCTGGACTACAGGAGGCCGGAGGTGGAGTCTCTGGCGGAGCTCTTCGGAGC	85
tatatatatatatatatatatata	ta	1437947	TTTTTCGCACAAAATATTAAGACG	59.607	ATAGTTCaagccacacacacaca	60.523	TGCATGCATAGCATTCCAAATAGCTTTTTTCGCACAAAATATTAAGACGTATCTGGAAAAATTGAAAGTGTAACCAGAATGCATATATTTGTCtacatagtatatatatatatatatatatatatgtgtgtgtgtgtgtgtgtgtgtgtgtgtgtgtgtgtggcttGAACTATTAATTTACTTGATCGTAGGTTACCAATTAGGTTTACGACAAAATCTAGAAA	148
tatatatatatatatatatatatatatatatatatatatatatatatatatatatatatatatatatatatatatatatatatatatatatata	ta	1438710	ACATGTGTATCATGTcacccttt	58.24	AAATTGTACCAACCAAAACAATCT	58.016	AGACAGTTTAACTAAGTTGGAtgacttcatatatatatatatatatatataaccaaaacaATCTAGATTGACACATGTGTATCATGTcaccctttatatatatatatatatatatatatatatatatatatatatatatatatatatatatatatatatatatatatatatatatatatatatatatatatataacatgtgtcAATCTAGATTGTTTTGGTTGGTACAATTTTTGCCAGCAGTTAAAGTAACACAACCAAAAGACTTGTGGGTCAAAGCATTGTACAACAAACT	160
agagagagagag	ag	1439818	acgCAAATTCttatctccctctc	60.108	AGATGGTGCAAATTaaatggttg	60.121	CTACGTGAATAGTTTTCAGGTCTACAATTtttgttaaatgtttttttttttaccacacgCAAATTCttatctccctctcttctcttatatatatatataaagagagagagagaaaaaaaaaaaattgaatggtgactcgagcatttttagagtcacccaaccatttAATTTGCACCATCTTATCTAATGAAATagatgattaagagaaaaat	124
tctctctctctctctctctctctctctc	tc	1440583	CTTCTTGCTTTTATCTCTCtggc	58.857	TTGATCCTcactacctctctctctc	59.563	AAAATGATCGAGACATGAACAACAGTTTCTTTGAGTTGAATTAAAGCATGAGTTCTTCCAATCTTAATAACTCCACTTCTTGCTTTTATCTCTCtggccatctctctctctctctctctctctctctctatatatatatatatatatatatatatatatatatataatatatatatatatatatatatagagagagagagagagagaggtagtgAGGATCAATATTAT	147
ctctctctctctctctctctct	ct	1442935	CTTACTTTTGAAATGATGCCCTG	60.01	ATCTCTCTGACCATGGAAAACAA	59.99	TTTGCGACTCTTCTTTCACTGATAAAGACTGCTTCCTTACTTTTGAAATGATGCCCTGAACCCCTACCACCTTCCTGAGGAACAATCCACAGGTtggtccctctctctctctctctctctctttctctctctgcttgTCGTTTTGTTTTCCATGGTCAGAGAGATTGACTGGTTCATTAGgatttattttcctttagtCGTTTTGGGTACTCAAGTTTCATC	130
ctctctctctctctctctctctct	ct	1443747	CAATTCTAATGAGCACAGGCATC	60.99	TAGAAGCATCAGCAACGTGAAAT	61.142	GATGTCTTTCTTTGCTGAAACTGCATTAGAATGAGAGGACTTTCGAGTGCACTGCTCAATTCTAATGAGCACAGGCATCGACAATCAGGATCActgtgtgctctctctctctctctctctctctcgctctctacTTTATTGATTCACGTAAATTTCACGTTGCTGATGCTTCTAGGCAGGGTGTGTGCATTTGGGTACTCGCGGTTGCAGTATAAGATTCATAC	118
gaagaagaagaa	gaa	1446068	AAGATCTGGTGTTACATGGGAGA	59.878	AACGTAACCTTGTCTGAACCTCA	60.082	ATGGCGAAAGATCTTACCAGGTGTAAACTCTGTGAGTCTATCTCTAGAACATGTAAGATCTGGTGTTACATGGGAGACACTGTATCCTGAATggattgatgaagaagaagaatcagaAGTCCCAAGTTGTCCATCAATGCCTATGCCTGAGGTTCAGACAAGGTTACGTTTCAGTCTTATCGCTGTAAAGCTTCCTTGCCAGAAAACAGCAA	116
tctctctctctctctctctctctc	tc	1446592	TGTTGGTTCTTGTACTTcattgc	59.191	GAGATTCCCAAGTGCCTAACTTT	60.018	TATAAGTTATCTAGGAACATAAATCCCATGGATTACTCTCCCTCCATTTTCGttcaattaaaaataatattcttaTTGTTGGTTCTTGTACTTcattgcatctctctctctctctctctctctctataaggCACATGCATGTATGCATAAATTTGTGTACTAATAATACACTGTAGGTTAAAGTTAGGCACTTGGGAATCTCTAGGAAGGACCTTGCTAGGTCG	126
tatatatatatatatatatatata	ta	1450500	TTATCTTCTTTGAGGGGCATTTC	60.754	TGGAACTCGAAATCcagacctat	61.181	AATATGGAGAGAGAGACCAGTTCCTTTGCTAAAGCCACTTATCTTCTTTGAGGGGCATTTCAGactttagaaaacaagtgatttttatattttacaactttatatatatatatatatatatatatttgaaacagGTAGCTACCCgctttcctatatatatatatatatatataggtctgGATTTCGAGTTCCATTCACTTTTTAGTCTGGATTTTGAGTTCCTT	155
tctctctctctctc	tc	1452336	TGAGATCCAGAAACTCATAAACCA	60.001	ACCTTCGTGTACTCAAAGCCATA	60.069	GCAATGTCCATTTATACAATtgaatttgtgaaaaaaaaacttgtaataCACATGAGATCCAGAAACTCATAAACCAAGATAAAAGTGAAAGTCataatcttctctctctctctcttcccctttctctctctctctctctctctctctctctctacatataaaaacaaaagtaaagaaTATATGGCTTTGAGTACACGAAGGTGATATGAGTACT	150
agagagagagag	ag	1454350	aaacGACTATTTGCCAACTtcac	59.594	CGCATCTACAGCTTATACCCAAC	60.056	GGGAGGTACAATAATTGGCAGTATATTCTGTATACTTTGCAGTATATATACACggatcatttgaatcatttaaacGACTATTTGCCAACTtcaccgagagagagagagagagttgcagtAGTCCAATGACACGCCATCAGAGGTATACATCTGTTGGGTATAAGCTGTAGATGCGTGCTCGTTGGTATGGAAAACTAGAGAGGTAGAGAGGG	104
gaagaagaagaagaagaagaagaagaagaagaagaagaa	gaa	1454628	AGGacgagagaaagaaggagaaa	60.009	AAGTCGTCGACCAGTTTACAGag	59.861	CAGAACGGATATTCTTTATCTAACAGCAAGAGGAAGAGATAGAGGacgagagaaagaaggagaaatgaGGGGAGGGGaacagaaagaaggaaaggaggaggaagaagaagaagaagaagaagaagaagaagaagaagaagagaggctCTGTAAACTGGTCGACGACTTTCTTGAATCAGAAGCAGTCCACATCTCCTCTCCAAGTGCAGACTCCTGCCATCCAGAAGATGAGACATCCC	126
ttcttcttcttcttc	ttc	1455408	ATGGAAAGTTAGTTTAGTCCGCC	59.919	ATTATTACTGCACCAAAGGCTCA	60.036	CTGCACTTAGCGCTTTCAACCTTTTCTTCTGAGCTTTAGCAGATCATGGAAAGTTAGTTTAGTCCGCCTCTTGGTTCCCTTGCCTTGGATTCATGGccggttcttcttcttcttcctttgttttCACTGTTTAGAGTGCCTTATCATGTTAGATCTTTACTCTCTGTATAGAATCAGTCTCTGAGCCTTTGGTGCAGTAATAATCCGTTTCATCA	159
gaagaagaagaa	gaa	1456569	CCTTGAAGCTTATGGATAACTCCTT	60.357	ATATGCACAAGGGAAAATTCTTG	59.407	tgaaaaaccgTAATACGAATTTATCCTTGAAGCTTATGGATAACTCCTTCAAATTAAATTTCTTAGTAAGAAATTTTGTTGTGACATTAAGTCatattttgaagaagaagaaaacgacTAAAATAACAATGCAACAAGAATTTTCCCTTGTGCATATGTATCTTTTACAAAAGATAATTTAATGTATGGCAAGGCGCTACAGTTAAAAAGGA	133
tatatatatatata	ta	1458029	TTAGCACTTGATAGTTGTTCGCA	59.96	ATACCTTGGCTCTGCTCCTACTC	60.287	AAGGTGCTTGCCAGCTTTCTACTTACTAAGACAATTATTAGCACTTGATAGTTGTTCGCAGATGTACTAATTGTCTTCGCatagtctctctttctctctttatatatatatatatcaactgaTGAGTAGCGCAATCAGTTGGGTTAGAGTAGGAGCAGAGCCAAGGTATGGTCTGtatgggccttggccccacctcaaaaagttttttttattt	132
tatatatatatatatata	ta	1458398	GCATGCAGTGATACACAAATATGA	59.923	CTCCAGAAATCAGTCAGTTCCAC	60.16	GTCGTTCAATGGTTTTCAACAGGTGGTTTCCTTCCACACACATGCGCATGCAGTGATACACAAATATGAATGTATGTTGTAAAAGGAGAGTGgaatgaattatatatatatatatatagtaaaataaTTGTGGAACTGACTGATTTCTGGAGTGTGAcctataatttaaaaatatattttttaaatatatttgtttttttatttaatccagaacatat	107
tatatatatata	ta	1459548	CAGTCGAACCCAATTACATGAAC	60.637	CAACTCGTATTTTGCTCAGCTCT	60.089	CCTTGCACTAAACTAAAAATCTTGAGCTTACACGTCAGTCGAACCCAATTACATGAACTACACTCGAGCAAATTTAAATAAGGTTGCTAAAACtaggttttatatatatataatatatatatagttcgtAAATAAGCTCAAGCCGCAATTCAGTCTAATGAGCCGAGCTAGAGCTGAGCAAAATACGAGTTGAGTTGATCTCGAGCTTGACT	157
aagaagaagaag	aag	1460340	TCCTGAAGTTGTCTGACAGtcatt	60.209	TGTACTGCCCAAGATAGAGAAtca	60.149	TAGATTGATATGCTTGTCTTAGTTtgctgcaacaaaaaaaaaaaataatctctTCTTCCTGAAGTTGTCTGACAGtcattttaatttcttcttttctggaaagaagaagaagataaaatctttaaaaataataataaataaataaaaatctaagagagagagagagaggaagaaagtgaTTCTCTATCTTGGGCAGTACAAGAAAAGGCCAA	144
atgatgatgatg	atg	1477863	AACCACATTGATTGATTTTGTCC	59.979	CTTGTAGAACAAGGTTGCCATTC	60.048	GTCGAGCACATCTTGTTAACCACATTGATTGATTTTGTCCTTTAAATGCATTAAGGCTGTGTTCCTTAGATTCTAGATTTTGTCTAATTTTTCAAtgattatgatgatgatgataacaaTGGTGCTTATTTGGTTGAATGGCAACCTTGTTCTACAAGCGCACTCggccatagttggcaaactcgtgaTTTGGACTTGGATCGACTGATGAT	141
acacacacacacacac	ac	1479545	aaaaacgAACTTGTTCATTGatacc	59.728	TCAAGAGCCGAAATTGTTTTATC	59.637	ATTcttatatttttaactttttgaacTCTTaagtttttcttgagaaaaacgAACTTGTTCATTGatacctaagaaaaacctcAACATAAGAACTGtacttacacacacacacacacagagagagagagagagagattggtaggtGTTTATTTAGATGCTAAACTGATAAAACAATTTCGGCTCTTGATCTTTTTCAAATCGGtagatgagagaaaa	143
atatatatatatatatatatatatatatatatatatatat	at	1480272	TGCATCACACTGCTTTCTTGATA	60.817	AAGAAAGGAAAGATATGGGCAAC	59.867	TGGATGCTTTGTTTGATTACAGAAAGGATGAGACACTCAAGATTTGATTGCATCACACTGCTTTCTTGATATAGGAAAAGATAGATAAGGCATgatgacaatatatatatatatatatatatatatatatatatatatatcttctctgtcttttcttgttctttaagTGTTGCCCATATCTTTCCTTTCTTTACTGGAAAAattcttctcttctatttttcaGCAATAGTTGACAGTGTT	143
tatatatatatatatata	ta	1482582	CAGTAAAGAGGGCGAAAATGTTA	59.687	atCACAATGGGATAAAAgaccct	59.965	GCAACACGTCAGTAAAGAGGGCGAAAATGTTATAGAATTTAAACTCAAATGGCTTTTGGTGCAAAGAACAACACCATTTCAGTGCATGGCTTctgataattatatatatatatatataaagggtcTTTTATCCCATTGTGatgaatgattgagaaaaaaacttaaagaaaaaagtgataaacatttttatcatttaccatGAATTCATTAAAACATTT	133
tatatatatatatatatatatatatatatatata	ta	1482771	TTTTCTCAACTACCTCTCATGGC	59.776	tctctctctctctctctctcccc	59.851	tcatttaccatGAATTCATTAAAACATTTTTGTGTCATATTTTTTCTCAACTACCTCTCATGGCAGGCAACTCATGATTTTCAAGAGTGAACTgtgtcattatatatatatatatatatatatatatatatatagaggggggagagagagagagagagagagagagagagggaaaaacaCACTGAAGTGTCATCATTGAACATCTTAGCGATTGAACCTGCTGGCTTATATATA	120
agagagagagagagagag	ag	1483053	CTATACTAGCAAAAGCACGGGAA	59.829	CAGGCAAGAGAAGTTCAATGTTT	59.812	AACGAGATCAAACTTCCTATACTAGCAAAAGCACGGGAACATGACATCACAAGGACCCACACCCAAGTGTGGGGCTCTAATTACTTCTCGATGCagttgcagagagagagagagagagcatttcAGGAGAAAACATTGAACTTCTCTTGCCTGCAATCGTCAGCCCAACTCAACAGAGagaccaagagagagagagggcattGAATTTCTGTTGCCTG	137
agagagagagag	ag	1483137	agcatttcAGGAGAAAACATTGA	60.122	ATCTTCAACTTCTCATCACAGCC	59.771	TTCTCGATGCagttgcagagagagagagagagagcatttcAGGAGAAAACATTGAACTTCTCTTGCCTGCAATCGTCAGCCCAACTCAACAGAGagaccaagagagagagagggcattGAATTTCTGTTGCCTGCAATCGTCATCCCAAGACAGTGACACGGGCTGTGATGAGAAGTTGAAGATGGAAAAAAGGCTGCCATGCCTCCTTCAC	152
tatatatatatatatatatatatatatatatata	ta	1484468	GTTAAGATTTCCATGACTCGACG	60.014	GCATATATTTTGCAtggcattct	60.205	CGATCGGCCAGTGATATAATGTTGTATGGTACAGCTATTCCTAATTATGATGCTTGGTAGTTAAGATTTCCATGACTCGACGGATTCTCGAAAtgatggctatatatatatatatatatatatatatatatatatgtacacagagagagagagagagagagagaatgccaTGCAAAATATATGCACGCGTGTTCACAAGCATGACATGCCCCCATCTTCGAGCTTTCATGCGTT	125
tatatatatatatatatatatatatatatatatatatatatatatatatatatatatatatatatatatatatatata	ta	1484729	GCGttggtctctttctctctctc	61.035	TGCACCACAGGATATTAGAAACC	60.25	AAGTTGCAGCTGGATGATCTGTAGGGCGttggtctctttctctctctctctacatatatatatatatatatatatatatatatatatatatatatatatatatatatatatatatatatatatatatatatatatatatatatatatatatatatatatatatatatatatatatatagcttttaGGAAATATTAGTTTGACTCTGTCTAGCGTGAATTTCAAGGCACCAACAAAGGTTTCTAATATCCTGTGGTGCATCATATCAAATGAATATAAG	233
atatatatatatat	at	1484986	TTGCTATGccaagtttctctctc	60.035	ccTCAGCACCAATTACCAATtta	60.238	ATCATATCAAATGAATATAAGCAGAAATTGCTATGccaagtttctctctcctcccgaGGAGCGTCACGTATatcaaatgaatatatatatatatatatatatatatatatatataaaagcataaATTGGTAATTGGTGCTGAggctttctctctccccctccccccttTATATGTGCATCATATGGAACGAATATCCATGTTTTGAAGGGGAAA	117
tatatatatatatatatatatatatatatatatatatatatatatatatata	ta	1485657	CTGAGGtaagtgtgggcagtt	59.267	CACATGACTTGAACACCTTCCTA	59.156	ctttttttgcctttttctttatgacacAAAGTAATTAGAGACCGACACGTTCAAGGCCACCAAGCAGGGCTGAGGtaagtgtgggcagttgcctacacggtatatatatatatatatatatatatatatatatatatatatatatatatatatgtatgtatgttgtgaCATATTTAAATTGTTCAGATACAACCATTGCTTACTAGGAAGGTGTTCAAGTCATGTGAGTGATTTTAGTTCTTATTGtctgga	157
tatatatatatatatatatatatatatatatatatatatata	ta	1486414	TCAGCTTGTCGATAAATTGGTCT	60.143	ACCGGTGTGAAAGGGTACTATTC	60.509	GCTCGAGTCCCGCCCGAGTTCGCTCGACCTGTTATATATCCCCATTCATAATCAGCTTGTCGATAAATTGGTCTATATATTGCAGGTAATCAtaaacaagtatatatatatatatatatatatatatatatatatatatatagatatatatatgtgtgtattcGCCTCCTACGGACATTGAAGTTCTAGAATAGTACCCTTTCACACCGGTGGTTGGGTGCGGCATGtcgtgaaacaaaaaa	160
taattaattaattaat	taat	1487779	CACCAGCCATTAGTTTATTTTGA	58.259	AAACTTGTTCTAAAAGGCATCCA	59.215	AAGACACCAGCCATTAGTTTATTTTGAGTGATTTAGAATTATATATAGTTAGATTATTCATTTGTTTACTATTTCCGACACAGTTTCCCTACTTTTTAggtaattaattaattaatcacTATGGATGCCTTTTAGAACAAGTTTGAAGTAAAGATTTCAGAAAATATATGTTGATTAATAGAGTAATTATAGTAAATAGAATAATTtttagttgga	140
tctctctctctctctctctc	tc	1488959	GATTTTCACGTTGgttgaatttt	59.302	cgagtcgagctttaacaaCTCAT	59.961	ttataatttttttctttatttgtatgcTTTTAAGTTCATCTAAAAGAATCGATTTTCACGTTGgttgaattttaatttcattttgaggaattactctctttctctctctctctctctctcttatcgcATTCTTTAAGTAGTAGTTAAAACATGGCGGGGGTGGCACCCCCAGGAAGGGTGAACAATGAGttgttaaagctcgactcgtgaacaagttcga	157
taataataataa	taa	1492785	GATCGAAGCACTTCTTCTTCAAA	60.014	CACGACGATATGTATACAGAGATTGA	59.499	TGCCTTCAATGATCTCCCATCGATCGAAGCACTTCTTCTTCAAATAAGAAGCTGGTTGGTTATATATGTCGTTTTTATGTATGTAATTTCATgtgttatttaataataataagaaatgtttatgattaatacaaaaaaagaaacaaaaaaaaattgaaaatttgataaaagtaaaattaaattTATCAATCTCTGTATACATATCGTCGTGA	190
tatatatatatatatatatatatatatatatatatatatatatatatatatatatatatatatatatatata	ta	1494673	ATCGACACCCACAACTTTACATT	59.688	TGCTTTAGCCAAAACTCAACATT	60.173	AATCCGCCGGTCCCGCTGTGGAACATGCAGCCTAAACACAAACCAAAGCCAACTCATCGACACCCACAACTTTACATTCAATTTCTATATATCCtacttctatatatatatatatatatatatatatatatatatatatatatatatatatatatatatatatatatatataaagagaccCACATAATTAActtctaattatatatatatatatatacatataagagagagagagagagtggatgTAATGTTGAGTTTTGGCTAAAGCAAAA	214
tatatatatatatatatatatatatata	ta	1494921	GCTAAAGCAAAAGAAAGCTGAAG	59.059	GGCCCAAAGATATATAACCCTCTT	59.971	TGTTGAGTTTTGGCTAAAGCAAAAGAAAGCTGAAGAGggtagatatatatacataaagagacctactatatatatatatatatatatatatatatatatatatatatatatatatatatatatatataaaaagcaaaagaaagctGAAGAGGGTTATATATCTTTGGGCCCCTCAAACACGTGAACTGACAAAATTAAAAGGTCTTTGGTCTGCCAAAAGAAGCAAAC	158
agagagagagagag	ag	1496003	ACGCCATTAACTCTCAACAGAAG	59.833	CTTTTCCTGCTGGTatcatctct	58.927	CTCTCAACACGCCATTAACTCTCAACAGAAGAACAGTGCGAGACGTGCTGGTATGGGCTTTCTGCAACTGACCAGGCACGGAGATGGCACCGAGatagtaagagagagagagagatagagatgatACCAGCAGGAAAAGGAGCGAAGGATTTGCCGCAGCTTCTCCTCACGACGTCGACGTTGTCCGATATCACCACAGAACCATCTGCAGCGA	131
cttcttcttcttctt	ctt	1496904	GAGCATACTCCTGACGGAAGAT	59.741	GCACTATATATCGACGCCAAATC	59.875	CACTATCTGGTCCGGCTGCTTCGGCCGGCGGTCCTTGGAGGCCGGGCTGTTCAGTTCCTCCGGCGGGTGAGCATACTCCTGACGGAAGATGGCcaacatccttcttcttcttcttcctttcaacAACAGAAACAATTGAAAAACTTCTGAGAGTGAGATCGATTCACGGGTTGTGAAGGTAAAACGAAGGGGATTTGGCGTCGATATATAGTGCG	146
tatatatatatatata	ta	1497266	CACTCTGCGTCCATATCCTTATC	60	ttaatcgagATTTGGTGTCTTctg	59.667	CTTTTCCCCCTTCCATCACTCTGTTCCCACTCTGCGTCCATATCCTTATCCGGTGAGCGCGCTTTTTGACCCTTTCGTAGAGTCAAAACCAACcctcctctatatatatatatatacacaccagAAGACACCAAATctcgattaaaaaaaaacatgttatttttctttcaattgtttattttaatatatagatatataaggTTTTTAAGTTAATAG	118
tatatatatatatatatatatatatatatatata	ta	1497724	taatGTTGGAAAAAGCTCCTAgc	58.998	TGTTTATACAAAATGGGGTGAGG	59.991	attaaaataaaaaatattttttaatcgagctctttctttctctctctttatatatatatataaaagaagaataatGTTGGAAAAAGCTCCTAgcaacaattatatatatatatatatatatatatatatatataccagactGAGCCCGACTCttatcaggccgggccggccggATGCTCAGGCCTACATACCCTCACCCCATTTTGTATAAACAATAGAGtcgggctctctctc	143
ctctctctctct	ct	1497849	CATACCCTCACCCCATTTTGTAT	61.027	ataattgttgcTAGCGGCTTTTT	60.48	atatatataccagactGAGCCCGACTCttatcaggccgggccggccggATGCTCAGGCCTACATACCCTCACCCCATTTTGTATAAACAATAGAGtcgggctctctctctctttatatatatataaaagaagaataatGTTGGAAAAAGCCGCTAgcaacaattatatatatatatatatatatatatatataataaagaaatataATATTG	105
tatatatatatatatatatatatatatata	ta	1497912	aagaataatGTTGGAAAAAGCCG	60.662	GCACATTGGTAGACTTATCTCCG	60.035	TACCCTCACCCCATTTTGTATAAACAATAGAGtcgggctctctctctctttatatatatataaaagaagaataatGTTGGAAAAAGCCGCTAgcaacaattatatatatatatatatatatatatatataataaagaaatataATATTGGATGAAGCTGCCAGCAACAATTATACGTCTTGGAGACAGACCGGAGATAAGTCTACCAATGTGCAGTGGATCAACACGTAA	147
atatatatatatatatatatatatatatatatatat	at	1500364	GGAGGCAGATAGAGTTGTTTGAA	59.776	TCACTCATTTTGCAGCTAACTATACA	59.452	TTGTGGTGGGATGTTAATTGAAAACTTCAtccatttgaatttaaattttcatgtaatGGAGGCAGATAGAGTTGTTTGAAGTTAATTTGAACTAaagctgatatatatatatatatatatatatatatatatatatagagagagagagagagagagagagagagagagagagtttttgtCTATAGTTAGCTGTATAGTTAGCTGCAAAATGAGTGATTCAATAAGAGCACTTATAG	159
ctctctctctctctctctctctctctctctctctctctctctctctctctctctct	ct	1500717	TGGCCATTCACATAATTTGATTAC	59.98	TATGAACAAGAAAAGGCAtgaca	59.639	ctaatgtaCGAGCTTCCTGCTTTTCAATCTTGTCATGTCATGGCCATTCACATAATTTGATTACGTTTTGGTTCTAGGTTCTTCTTTGAACTATtagttcctctctctctctctctctctctctctctctctctctctctctctctctctctctctcctgtcaTGCCTTTTCTTGTTCATAAAATGTTCATAAATATCTCTACTATTACTATCAGATGGCACTTGTGCATCGTCAACTTGATGCCACGGCGCGCCC	141
agagagagagagagagag	ag	1510266	TCTTGGCTCATTCAATCTTAtcc	59.585	GCCAAGATCATTACATTCTTGCT	59.648	catgttaaaaaaattacagaTCCATCCAGATTTCCAGTTTTTCTATATGTAAATATTAACTAATAGTTTAACTTTCTTGGCTCATTCAATCTTAtccagaagagagagagagagagagaaagattccCATTGACTCTCTGACTAAGAAAAGTATAATATGACAAAGGAAGAAGACCTAGAAAAGAAGCAAGAATGTAATGATCTTGGCTGTATGTATA	134
tatatatatatata	ta	1512379	TCCGGCTCATACAATATTAAACA	58.581	ctttttctttttcatgcacCATT	59.549	GATCCGGCTCATACAATATTAAACATTTATTGGTTTAtcaaagatttttcaaaatacatattttgaaattaaaaattaaaaaaataacataatatgagtttatatatatatatagagagagagagtgatatGCATGCAATGgtgcatgaaaaagaaaaagtaagaaaataagCTGATAAAACTaatttggatggagagaaagagaatagaAGCT	158
tctctctctctctc	tc	1512799	ctaaagtGAACCAAGTGTTTGGC	60.082	ATCCATTGAGTTGCTTGGTAAGA	60.014	TCGATAAAATGAATAggaattctttctttttctaaagtGAACCAAGTGTTTGGCCCATTCACTTTGATTCTGATTTGAAAGGAACAACTTATTacaaccttctctctctctctctttccttttcatgtggggactttttcttctttactcGCATTTTACTCGTATCTTACCAAGCAACTCAATGGATTCGGCCTCGGCCAAGTAATTCAATGTG	156
atatatatatat	at	1513217	TATTGTATTCATCACCAAGGCAA	59.376	aaaattaaCCTCTTTCCtcccttt	59.053	AGTTTGTTATTGTATTCATCACCAAGGCAAACTGGGGCTGTGATGAGTTAAAGAGTTGTTTATTcatgttgttcttatttttagtGGCACAtctaacaaaatatatatatataatagaaccaattattttttattaaaattttaaagggaGGAAAGAGGttaattttttatgtgttttcattcattacttttctttattccaAGTGGGACCA	160
ctctctctctctctctct	ct	1519026	CCAATATCTATAGGCTTGATTCTGC	59.576	AACAGTTGCAAAGGTCAACAAGT	60.123	TTATGCAtcaattaattgaaaatttacCCTTATCGAGTACTAATTTATGAATTCAACCTACCAATATCTATAGGCTTGATTCTGCTAATATctaatctccctctctctctctctctctcaaaccaGGTTGGGGGATTTGCAACCGAGTATGGGAACTTGTTGACCTTTGCAACTGTTAGAGGTGCAGCTCACATGGTGCCATTTGCTCAACCAGCAAG	117
atatatatatat	at	1520618	TGTTTTCTATCAGCACATTTTCg	59.307	GCAAGGGATGCTTCCTATAGATT	59.974	atgaaacatGTATACAGGATTCCTGGATTTCTTTGTCCAGGTTTGGACAGAAAAATGATACAAAACTTAGTGTTTTCTATCAGCACATTTTCgtaatttcatatatatatatgtgtgtgtgtgtgtgcatgcacgcaTGTTTATGTGTGGGGCTATGAATTTGGAATCTATAGGAAGCATCCCTTGCCAAAGGTTGAAGCTGAATGTAGTCC	117
tctctctctctctctctctctctctctctctctc	tc	1521144	AACCATAATGCATCAAGGACaat	59.627	CCAGTATTCCATCACcagtcatt	60.123	ATGCTCAAGTGTTTTGTTGCAAAATCAACATGTTAAGTCATCTAATTAAGTGAGCCTTCAATTTCCTTTACCTAACCATAATGCATCAAGGACaatggcatctctctctctctctctctctctctctctctctctttgaaagtTTGTTCTCCATTGCTTTGAATGCAAGGGAAGCAGAtgatatttttagttttttgaaaatgactgGTGATGGAATACTGGCTTTGGTACAcc	149
tatatatatatatatata	ta	1524136	CATTTGTGTCCCTAACCTAATCG	59.78	TTGAACATGATTgtgagagaaaaa	58.787	AAGATCTTATCAACAGGGTTAGATTGCAAGAAAGATATTTTAATTATCAAATTTAGTCATTTTCATTTGTGTCCCTAACCTAATCGTATAAGacacaaactatatatatatatatataatgtgaatTAAtactaaaagataaaaatgtccatcatttttttttattattttttctctcacAATCATGTTCAATTTTCTAATCATGTTTTTATGTCATG	129
agagagagagag	ag	1528521	tttttgtgtcTCTATGGATGCAG	59.28	ATATTTAGCCCCAGACCCTAGAA	59.416	GTTCTGCCAAGTAATTCTTTGAGAGTGAAGATAATACACtgacataaaaatatttttgtgtcTCTATGGATGCAGACATCGTATTATGATcatggagaaaagagagagagagcagtatAAAATTCTAGGGTCTGGGGCTAAATATTCCAATATTACTTGTAAATCAGCTGATGTCATCTGCAATATGttgaataaattttaaattggatCAT	93
tatatatatatatatatatatatatatatatatatatatatatatatatatatatatatatatatatatatatatatatatatata	ta	1539810	GTGCTTCACATGATTTAAACGCT	60.541	CCGTATACGTAAacataacacacaca	60.045	AAGACGTGCTTCACATGATTTAAACGCTTTGTTATGcacaaaatatatatcaaagtACTTAGTGTTTCTAATTCAGGTGAATCTTAGCTAGGGtcctacctatatatatatatatatatatatatatatatatatatatatatatatatatatatatatatatatatatatatatatatatatatatgtatatatatatatatgtatatatatatatatatatatatatatatatatatatatatgtgtgtgtgttatgtTTACGTATACGGATGTTGTTAAATGT	267
atatatatatatatatatatat	at	1540146	TTTAATCTGCAGTCAtcaagcaa	59.903	ttcAATGCCTTTATTTTTAAAGTGTG	59.86	TTTAAAACACCATGAACAAATTGCCTCATCATGAACCACCACTAATATTCACGTAACAGTGTTTTTTAATCACAAATTTTTAATCTGCAGTCAtcaagcaatatatatatatatatatatataaacacattaattttgatgaagatgaaatttaACATTTTAGGTTGAATTTAATTCATATTAAAGTCAATCACACTTTAAAAATAAAGGCATTgaatttat	139
tatatatatatata	ta	1540458	TGCTTAAAACACTATGTACGATTGC	59.663	ACCTAAAATGTCAAATTTCGATGA	58.967	AGTCATTGCTTAAAACACTATGTACGATTGCCTAATCATGAATCATTAATATTCACGTAATAGtgtttttaatgacaaattttttatAGTCATCaagcagtatatatatatatacacacacattaaCTTTCATCGAAATTTGACATTTTAGGTTGAATTTAATTCACATTACAGTTAATCACACTTTAAAAATAAAGGCATTGAATTTAATTCA	147
tctctctctctctctctctctc	tc	1546577	GGCTTGCAGAGGTATGTAAGATG	60.163	AGACGCACAGAAGAAACACctat	59.358	CATGGTATTACCTGTCAGTTATGCTGGGCTTGCAGAGGTATGTAAGATGTTACAATTCTTATGGAAAGAACTGAAATGATCTTGTTCCAAGacccccctttctctctctctctctctctctctgcatagGTGTTTCTTCTGTGCGTCTGCAGAATCTGTAAGTTCGTGCTTATATCTGTAAGCAATTTTTGTCCTTCTATATGAGATGCAGGTTGTAAAGAA	122
tatatatatatatatatatatatatatatatatatatatatata	ta	1547040	GTTTATGGTTCCTTCACCtcctc	60.229	AACAGATAGCCATCCAACAACAT	59.781	ACATTAATTTGCCCACCCTCTCTGATTTTGATAAGCAGGTATATCGATTCtggcttttcttttgtatatCTAGTTTATGGTTCCTTCACCtcctctcttttatatatatatatatatatatatatatatatatatatatatataggggttCTATGCTACAGTATGCTGGATGTTGTTGGATGGCTATCTGTTGATAAAGAACAGCCGTTGCTTGAGCATTAACAACAGTTTATGTTTATGATGC	120
ctctctctctctct	ct	1547285	tcaatgcttttagcaatggtttt	60.019	ATCATAGAGGTAGCCggttgatt	60.231	GGAATggtttatggtttttttttatcaatgcttttagcaatggtttttaaattttttagcaATCCTGAAACATCCGGCAGATAGCAACATGAGAtttgcactctctctctctctcgatatatatatatatataaatcaaccGGCTACCTCTATGATTGgatgtctctttctttctctctttctctcactcacactatatatatatatatatata	132
tatatatatatatatatatatatatatatatata	ta	1547379	taaatcaaccGGCTACCTCTATG	59.549	aaaatGAAAACCATCCAATCAGA	59.708	tttgcactctctctctctctcgatatatatatatatataaatcaaccGGCTACCTCTATGATTGgatgtctctttctttctctctttctctcactcacactatatatatatatatatatatatatatatatatagatatagaaatCAGCTGGCTACCTCTCTGATTGGATGGTTTTCattttgtatcactaaaaagtaaaaactgtTGCTGTCTTGCTGAAAATGCATTCCATT	145
ctctctctctct	ct	1547641	GCTGGTttcaattcctctctctc	60.727	CCATATAGTCTGCGACTCTGtgtact	60.152	TAACTAATGCACTTTTCGCAATGTTTTTTAGctacacaaaataaaaaaaacccatCCGGGCATACTGGTAGCTGGCTGGTttcaattcctctctctctctctctctctctctttatatatatatatatatatatatatatatatatataaagtacaCAGAGTCGCAGACTATATGGACTGATTATAACCCATCTAATCTTAATCAATAGTTT	102
tctctctctctctctc	tc	1548202	ATCTTAGCATGCTCGTGTTGTCT	60.337	ACGTTGAAATAACCTGAAACCAa	59.801	TttaatccttttctttttaaatgggTGAACGGCAATAGTTAGTGACTTCTTTTTAACAATCTTAGCATGCTCGTGTTGTCTCCTGCAATTAACtcttgcttctctctctctctctctgtgtgtgtgtttttcttttaatatcatTGGTTTCAGGTTATTTCAACGTGGGGGTTGCACAATAATGTTGATATCATTTCTCTTTCATATACACGTCAT	108
tctctctctctctctctctc	tc	1552169	AACCTGAACTTTGTGAATTGCAT	59.926	AGGCAGATATTTcgttgttcaaa	60.017	TTCCTTTGTCAATCTCCTATAAGCTGCCTTGATCTCTTCCAAATCTGCTTGAGCGGGCACCCCTAAAAACCTGAACTTTGTGAATTGCATGAattcagtttctctctctctctctctctcttttttttttgaacaacgAAATATCTGCCTCTGGGAGGCTACTGATTCTATATCTTTTCCAAAGATTGATATTTGATAAATGGGTGGGGATTTCTGCACT	83
tctctctctctc	tc	1555006	TTTTAGAAAAAGGACTTCACAggc	60.157	tgaacacagagaaagagagaggg	60.038	ATCAAATGGTTTTAGAAAAAGGACTTCACAggccaaaaaaaagaaaaatcttgggGCAcatcattcaaattcaactatTGACATGCAAAAACTaaatggttctctctctctcactctccctctctctttctctgtgttcaACAACTGACACGCAAAAACTCAATGGTGCTccctctcttatatatatatatatatctatgttcTCATTCACG	131
tatatatatatatata	ta	1555084	ggttctctctctctcactctccc	60.01	CCTCTTCTTTGTAGCTTGCAGTC	59.725	TGACATGCAAAAACTaaatggttctctctctctcactctccctctctctttctctgtgttcaACAACTGACACGCAAAAACTCAATGGTGCTccctctcttatatatatatatatatctatgttcTCATTCACGTCTTTAAGACTGCAAGCTACAAAGAAGAGGCTTCTCAATGGCGACTAATGCACAGAAATGTAATGTTTTTGTGTGTCTGCAC	145
agagagagagagag	ag	1555653	gaggggagagagagagatttgag	59.971	TTTTCTTCCTTGAGAAAACAACG	59.795	AGTACTGGTTCATCGATGGCTCCAACTTTCTCCTGAGTTGtgtatatatacagagagagagagaggggagagagagagatttgagttggtagagagagagagagagagagagagactaactTGAATTGGGAAACTTGAAACGGTGGGAAGAAGGGAGTCCCGTTGTTTTCTCAAGGAAGAAAATTACATTGGGTGTTCACTAAAAAAAGCATAT	121
atatatatatatatatatatatatatatatatatatatatatat	at	1556930	CTAAAACTGTGGGCTacgagaaa	59.835	GATTGGATATTTGTGAATCCGAA	60.035	ACTTTGTCTAGACCAAGTGTGAATGTTTGCGTATGTGACGTGTGTGTGTACGTATGGGTGCGAATTGTGCTTTAATTTCTAAAACTGTGGGCTacgagaaatatatatatatatatatatatatatatatatatatatatatatctagagagagagagagagagaatatgttTGTGCATACGTAAACAAGCCGACAACTTTATTGGTTCGGATTCACAAATATCCAATCGAActgcttaaaaaa	151
tatatatatatatatatatatatatatatatatatatatatatatatatatata	ta	1561997	tggaaacgtattcaaacctgatt	59.765	AAAATTCCGTTTCGAAGAGTAGg	60.014	aacaaaatgatcatccttcttaaaaaccagtttagtttggaaacgtattcaaacctgattttaaaatgaaaaaatgatttttaacaagagattgcacgtgtatatatatatatatatatatatatatatatatatatatatatatatatatatacgtaccCTACTCTTCGAAACGGAATTTTATGAAGGGActgcatgactcatgaatcatgatgattcatggctgtgttttttttttacgtaggaagattaaa	145
atttatttatttattt	attt	1563150	ttttcatttaattgggagaaaaca	58.977	CCTAGCctgtgtggtcaagag	59.915	aagagagagatgcataaatgtttcttttttcctaggttttttgttatgatatcattcattttttcataaaaatgattttttcatttaattgggagaaaacatttatttatttatttttttaaattggggggggggggggggggggagggtgTGACCCCtagggggctcttgaccacacagGCTAGGTGGgacccacacgtgggtcccacgtagcat	109
agagagagagagagagagagag	ag	1569751	CAAATCTAATggagacagagaagaa	58.176	cctctctctctagagtcTCTTTTCCT	58.65	gagaaatacatatacatatacatatttatatatatgtatatcaaagctttataaaaagaaagtatCAAATCTAATggagacagagaagaagaatttaaaaagagagagagagagagagagagattttatatAAAAGAGATTTGTAGAGGAAAAGAgactctagagagagagggagattctaaagagatagagagaaagatacacgtatatatatttatatat	107
acacacacacacacacacacacacac	ac	1569959	gacaaaggatagacagtcatgtgc	60.068	TCCAAGTTCCTTTTTGacctaca	60.022	atatatttatatatatgtgtatgagattttgtaaaagaatatgttgaatcataaaaaaagaaagacaaaggatagacagtcatgtgcatgtatacatataacacacacacacacacacacacacacatatatatatatatatatataaagcattgAAATCGagaaatgatttaaaaatatccaacttcaatttttatgtaggtCAAAAAGGAACTTGGACttatgc	156
attattattattattatt	att	1580334	GAAGCCTACTCCATGATGATGAC	59.982	TTGTGGATGTGACAGttcatttt	59.392	CTTTTAACATCATCATGGATTAGAGGAAGCCTACTCCATGATGATGACATGGGCATGACTCAAGCCCACGTCCCAATGCTGATCATGTGTTTCTAtgtacattattattattattatttaaaatgaaCTGTCACATCCACAATATCCTAAAATATCATCAAGTGGCATCTTTTATGGATATAATTATGTTTCAAAATCTCACATTTTCTTAGAAATAA	117
gagagagagagagaga	ga	1580610	CAAGTAATTGCTTTGACCAATCC	59.891	GCATGAAAGAACCACAGAAAAAG	60.156	CCTAAAAAGGAAAGGCATCTTCACCCCAAGGTGCAGTGACAGAGATCGCAAGGATATATAGAGGCTCAAGTAATTGCTTTGACCAATCCAAGGAcattgggagagagagagagagatacctcaTACCGTTTTCTAtcatttctcttattcttcttttatatgAATACTTTTTCTGTGGTTCTTTCATGCCACTCGtcttgttttttccctttaggt	123
tatatatatata	ta	1581209	GCCTTTCAATCGAAATTTTACCT	59.873	CCAAACTGGTGGGATAAtacagt	59.187	CAGCGACGTGAAGGAGCTTGGGCCTTTCAATCGAAATTTTACCTATTAAtagggtatttttgtctttaatttgAAACAACAAACTGTCTGGGCCtgacagtatatatatatacactgtaTTATCCCACCAGTTTGGCCTTGCCCTTTTTCTAGTGATACATTATCGTAGGGCCTACGAAACCTCATGTCGGGTGCATTTACATGTATAGCTA	115
tatatatatatatatatatatatatatatatatatatatatatatatatatatatata	ta	1606285	GATTTAACTTCCATTCAGCTGCC	61.276	tatacaaaagtTTGAATCCGCCA	60.687	TAGACCCAGCTAATCGATCgacctccttttttttattttcaaaggaTCAAATTATGAAAGAAGACAGTGATTTAACTTCCATTCAGCTGCCGgcttactttatatatatatatatatatatatatatatatatatatatatatatatatatatatatagcaattgGCAACATCTAATCACCTGGCGGATTCAAacttttgtatatatacatatctccATATAGAGGTCTGGCAATTGAGAATTGTAAATGATAAGAAT	136
agaagaagaaga	aga	1613107	cctccttcaacttgacgtaaaaa	59.69	GCATGAGGTGATTGCTTTAATCT	59.648	CAAAAATGAACACGGTGAGAGCGCTCCTTGCAGTTGCATctacaaaaaggtggaacctccttcaacttgacgtaaaaaatgcatttctccatggcgaattagaagaagaagactacATGAAAGCCCCACAAGGAATTAACTGTCAATCTGGACATGTTTGCAAACTAAGGAAAACTCTTTACAGATTAAAGCAATCACCTCATGCCTGGTTC	150
tatatatatata	ta	1615105	AAGTACTGGTTCATCGATGGCT	60.026	ATTGTTTCAAGTTTCCCAATTCA	59.745	TGGGGATTGCTGTGGTAGCTGACGCCATGGATGCCCAAAAAAGCAAACAGTTGAATAACAAGTACTGGTTCATCGATGGCTCCAACTTTCTCCTgagctgtatatatatatacagagagagtgagagatttGAGTTGGtatagagagagtgagagagagagagagagagagactaactTGAATTGGGAAACTTGAAACAATGGGAGGAGAAG	142
atatatatatatatatatatatatatat	at	1616522	CAAGTGTGAATGTTTGCGTATGT	59.976	cagttcgattggattcaaattct	59.493	CAAAATCAGAAAGAAACTTTGGCTAGTCAAGTGTGAATGTTTGCGTATGTGACGTCTGTGTGTACGTATGGGTGCGAAttgttctttaatttttaaaaagatatatatatatatatatatatatatatagatagagagagagagagagagagagagagagagagaatttgaatccaatcgaactgcttaaaaaaaaattaaacatgaaatGAGTTTAATATCTTATTA	158
atatatatatatatatatatat	at	1618684	AGGATGATTTGAGGAGTATGGCT	60.342	TTACGTTTCTGTCCATTAGTCGC	60.533	TTTTGAAGATAAAATTTGGCCTCatatgaaatgatattttataAGGATGATTTGAGGAGTATGGCTAAAAGTTACTATGGTTTCAATAATATtgatattaatatatatatatatatatatatgctacaAAGAAGAGGCTTCTCAATGGCGACTAATGGACAGAAACGTAATGTTTTTGTGTGTCTGCACGAGAAAAAGAAGGTGAGAGACGGTGGAACGAGA	127
agagagagagagagagag	ag	1623573	aAAATCtaatggagagggagaagaa	59.986	CTCCACAAATCTCACTTTcccta	59.64	catacCTACATaggcatatatatacatacatatatgtatataaaagctttataaaaagaaagtataAAATCtaatggagagggagaagaagattttagaaagagagagagagagagagattttagggAAAGTGAGATTTGTGGAGAAAATGagactctagagagagagagatactaaagagatagagagagatagatacaagtatatatgaatatata	80
ctctctctctctctct	ct	1629236	ACCAGATATACACACCGAGAGGA	59.899	tcacaaaatgtGGATGATTTCTG	59.853	CTCGACAGCCTCAATCCAGTGGCAACATCAAAACCAGATATACACACCGAGAGGAAACTGGATCCCAACTTCCAAAAACATAATAACCCCCAAAtgctggctctctctctctctctgtctctcgctAGACACAGAAATCATCCacattttgtgaaaatcagtatcttccatatatatatatatatatatatatatatatatatatgtgtgtgtgtg	122
atatatatatatatatatatatatatatatatatat	at	1629305	TCATCCacattttgtgaaaatca	60.216	ACCTCCTCCTTTTTGTGCAGTAT	60.404	TTCCAAAAACATAATAACCCCCAAAtgctggctctctctctctctctgtctctcgctAGACACAGAAATCATCCacattttgtgaaaatcagtatcttccatatatatatatatatatatatatatatatatatatgtgtgtgtgtgtgtgtgtgtattattgTTGGATTGAAAACAACACAGTAAAAAATACTGCACAAAAAGGAGGAGGTGAAAAGGCAACTACATTTTCTAgg	144
gtgtgtgtgtgtgt	gt	1629675	TCAGTTGCACAAGTTTGAAAAAG	59.473	TGGATTCAATATTGTAGTGATCtgag	58.655	TGACTAGTCACTAGTTGGTTGGCTAGGTACTGAGGCTCAACAGCAACCATTTTGTAACAGGTCAGTTGCACAAGTTTGAAAAAGGTCGGAAGTCAcacaagtgtgtgtgtgtgtatgtatgtatatatatatatatatatatatatatatatatatatatataaagaaagagagagactcaGATCACTACAATATTGAATCCACTATGTAACAT	142
agagagagagag	ag	1648076	TGCATAACAGAGCTTCAAGTCAA	60.068	TAAAGTTGCAGAATGATGGGTTT	59.891	AGTTGAACACAGCAGATTTCCAAGTCGTCCTTTTTATGACCAAGAGAACATAAACCTCAGAGGTATGCATAACAGAGCTTCAAGTCAAGAAAcaagaggcagagagagagagaactggtTTTTTCCCACAATTTACCCGAGTTATAGACAAATCCATTCCTAACATTTGCACCCTCAAAACAAACCCATCATTCTGCAACTTTAACCATGTA	139
TGATGCTGATGCTGATGCTGATGC	TGATGC	1655017	GCTGTGCATTCTGATCTTTCTTT	59.912	CAATTTTCTAATCATCCCCATCA	60.029	TTGTCCAACTGCAGTTGAAGCAAGCTGAGCATTTCCTAGGAACTGGGGATGCCTTAAGCTATCATTCAACAATTGCTGCTGTGCATTCTGATCTTTCTTTTGATGCTGATGCTGATGCTGATGCTGTACAAATTGCACATTAGATTGATGGGGATGATTAGAAAATTGTTGTGGCTGAACCCTTTGTATCTGCTGCTGAGGCTGCAATGCATGGTGCTGATTTG	91
tatatatatata	ta	1660612	TAAGGGAATGCATAGACGTGATA	58.665	cacatgcacacacacacataaat	59.308	TTTAAGGGAATGCATAGACGTGATATATGTGTCTGAAATGTACAATTAAAAAACGAAATTATTACTTAGACATACTTAGCAGATTTCCTTAAAAaggaagtatatatatatatttatttatttatttatttatttatttatttatgtgtgtgtgtgcatgtgtatatgTCTAGGAGAGGGGGTGAGATTGAATTTTGCAAGTGTCACATCGT	160
tatatatatatata	ta	1662073	GTCCGTTATGTGCTTTTGAAGAC	60.055	Acaagctctccctctctctcttt	59.324	GATCAGTGTCGTGTCCGTTATGTGCTTTTGAAGACAAACGTTACacaagaaatttgaaaacattaatTAGGTTAATCAAATTGCTTATATcttatgtgtgtatatatatatatattaacactaaagagagagagggagagcttgTAAAATATGTGAACTATGTAAATAGAGGCACTATATATAATAAGAAGATTGGAAGATGGgtattaagttg	133
atatatatatatatat	at	1662911	tttcaacacacacacacacacat	59.876	tgttTGTTGGTATGAATAACATTGC	60.057	ttgtctgATAGCATCCAATGTTTGGCAattttcaacacacacacacacacatatatatatatatatatatatatatatatatatatatatatatatatatatatatatatatatataactagaGACTTGCAATGTTATTCATACCAACAaacattttagtttttgttcCAAGATGAAAATATATACTACAAGATATTAATATAGTAGTATAGTTCT	124
atatatatatatatatat	at	1663768	CTCGAGTCCGCCTCAACTAT	59.454	TGTATTGgcaaacaaaccaaat	59.275	GGCTCGAGTCCGCCTCAACTATGCAAACTCGAGTTGGGTCTGattaaattaatatattttttaaatataaaataatatataaatataattaatcgtgatcatatatatatatatatattatttggtttgtttgcCAATACAAAGTATTGgacatatatattattttatacttcttgctcTTCTCTTTTAATAAtgtaaatattaattttaaatattta	139
tatatatatatatatatatatatatatatatatatatatatatatatatatatatatata	ta	1664483	TCTCTCGCAAAACTCCAtttg	60.372	tcatggctctctctctctctctc	59.477	CAGGGTGTATCGTAGACATCCAGGTTTTGAACCAGCCCTAAACTGCGAGAGCGGGGGAAGGGAGGCGGTCTTGCCTCTCTCGCAAAACTCCAtttgaatgtatatatatatatatatatatatatatatatatatatatatatatatatatatatatatagagagagagagagagagagagagagagagagagagccatgaACTCTAGTTAGACTTTTTTTGTCAtaaacaacatttttcataaaagtaacCAGACAAAT	126
ctctctctctctctctctctctctctctctctctct	ct	1688736	AATTGCAAGCTTAGATGACTtgg	59.806	gcaatctctctctctgcttcttG	59.921	aagttgatTATGGAAGTGAGAATATTCattaccttttttttgtctGCTTCATTTCTCAACGATCTTGCCAATGAAATTGCAAGCTTAGATGACTtggaccctctctctctctctctctctctctctctctctctcttgcagcAAAGATGGCGAGGCTGAAGCAAGCAAAACaagaagcagagagagagattgcagcATTTCGAGCTCAATTAGAGGCTGAGCATCAAAagaaggtc	119
tctctctctctctctc	tc	1688870	Caagaagcagagagagagattgc	59.921	TTCTTcatttggtgtgtgtgtgt	60.363	cttgcagcAAAGATGGCGAGGCTGAAGCAAGCAAAACaagaagcagagagagagattgcagcATTTCGAGCTCAATTAGAGGCTGAGCATCAAAagaaggtctctctctctctctctacacgcgcacacacacacacacacacacaccaaatgAAGAACTATAATTACATTAATAGATAGGTATCTCAATTATGGTGATTTGtataattttcaata	122
ctcctcctcctc	ctc	1696044	catttttcatttctggTCAGAGG	59.987	TTTGGAATCAGCCTTCTATCATATC	59.86	TATGTAGAATTTTATGTAGAATTTAGAAAGGTTCCGTTTCTGTGATTAATTTCACAGAAATAGAGCTGTTggtcatttttcatttctggTCAGAGGCaagctcctcctcctccatgaAACAGCTGAGCAAATAGTTATAATTGCTACAAGAAAGTGAAATTGAACTTCTTTGTTGTGAAGAAAAGATATGATAGAAGGCTGATTCCAAATAC	136
CCTCCTCCTCCT	CCT	1698867	CTAGGACCTTGGGTGATGCCT	62.648	AAAAGTTGGGGAACCTCTTTCAC	61.856	CCCCAATGCCATTGGGGATGGCCAGGAGAGCATCGCCGGTGGCCTAGGACCTTGGGTGATGCCTCACCGGCCGTTCCGGCAGCATCAGGGCCGGTGACTGCCTCCTCCTCCTGAAAAAGTGGGTGAAAGAGGTTCCCCAACTTTTTTTAAGGTCAGGGAGGCCGTTACCTCCCCTCGTCGATGTTGGCGATGGCCTCCCCAACGGcaagatt	102
agagagagagag	ag	1699283	ttaccatTTGGAAACTATCCAGC	59.407	GGAGAAAAAtccaccttctctct	59.265	TAGTATTAGCTatggatttttaaattttaccatTTGGAAACTATCCAGCATTGGCACCATTGACCTTTCCATATATCTAATTATCTATATATGTgtctatagagagagagagacagagagagagagagagaaggtggaTTTTTCTCCGGCCAGGGTTTGGTGGAGGAATCTGATGCATTCACAACATGCCTTGATGCATTGCATTCGGGCAC	121
ctctctctctctctctctctctctctctct	ct	1700395	CCCTATGTATCTTGGCTcttcag	59.295	TGAACCTTAAATTTCCTTTTCTGg	59.888	AGATATTTTTGCAGATGACTACCACAATCCTACATTTCCAGTAAGTCTATCTTCTTTGTTTGACCAATCTTTATACCCTATGTATCTTGGCTcttcagtactctctctctctctctctctctctctctctatctatatatatatatatatatatatatatatatatgttttctcCAGAAAAGGAAATTTAAGGTTCACCTTAAGGACAATTGTTTTGAGACATTTTTGTG	122
atatatatatatatatatatatatatatatatatatatat	at	1705552	tcaccaataaaaacccaagaatg	60.095	tgcgtctaatttcctttttatacga	60.352	ctcaaagattttacaaatatttttcaaaaaaaaagatgaaaaatacccaagaaaaatttcaccaataaaaacccaagaatgatatttgtggctatgatacatatatatatatatatatatatatatatatatatatatataagtcagtcgtataaaaaggaaattagacgcatattttttaaaaaaacaccagaaaataaaaaataaaaaaaggctaattatacgtgtttttttgcatat	114
atatatatatatatatatatatatat	at	1705860	caagaaattccTCGCCATATAAT	58.602	TTGAAGGTTATGGAAACcatctc	59.363	tgctgagattttttcGAGATATTCtggagatatacaactttgttgtattatacccaagaaattccTCGCCATATAATACTTGTatacgatatatgtgacaatatatatatatatatatatatatataagagatgGTTTCCATAACCTTCAAGTTATGCTCCTCTTTTGCATGTCAATGCCATGCCTTCAATTGTGATCACTTGGGATGGATGACATTCAGGCTTGT	97
tgtgtgtgtgtgtgtg	tg	1707998	GCCATCACAAAGAGTACCCTAAA	59.552	TGTTAAAAAGCACACAGACATGC	60.221	GATTGGAAACATTGAGCaaatataaaaactattttgcaGATATACATGCCAACAACGTGGAAAAGCCATCACAAAGAGTACCCTAAAACAGAAGTtgttctgtgtgtgtgtgtgtgcaactaTGCATGTCCATGTGCAAATATGTGCATCTGTACGAGTGTGCATGCAGATAAGCATGGGCGTCTAAGCATGTCTGTGTGCTTTTTAACATATTTA	146
tcttcttcttct	tct	1719945	TTACCTTCGAAATAGTCTATCaggc	59.279	AGCTGCAGAAATTGCTTACAAAG	60.089	AAAGTCGACCTGGATATGATAACAAATCAATATCACCATTAGCAAATTTTTCAGTAAGTTGGTAACAGATAGATTTTACCTTCGAAATAGTCTATCaggctcttcttcttctgtttcttcatGATTGACAGCAATGCTACAGGAATTAGGAAGTGAGAGGAGTGCGTCATGCTTTGTAAGCAATTTCTGCAGCTGATCATTTAGTTCAATTG	119
tatatatatatatatatatatatata	ta	1723870	GGTGCAACCAAGTATTCACATTT	60.163	CTCCACTATCTGATCTTATTGGCA	59.651	TATTGATGGGATTGGCATTCCGTATGTCCATAAGCTCTATAATCAAATAATTGTTATTGGTGCAACCAAGTATTCACATTTGGTGATTTATgcatgcatttatatatatatatatatatatatataggaaaacagTAGTTACCAAACACTCATATACCAGACTTAATGGGAATTATATATATCATTGATGCCAATAAGATCAGATAGTGGAGATTTATAAAGTGCA	154
acacacacacacac	ac	1724250	AGGGTTGGACAACTACCTGTTTT	60.187	gtttttagAAATTTGGCCACAGC	61.148	CAACTTAATATCTACAACCTGACCTCCTTGGGATTGATGGCCTACATGATTCACATTAAAGTATGGTATATGAGGGTTGGACAACTACCTGTTTTttcctacacacacacacacatatatatatattgaaatatgtTGGCTGGCAGATGTTGCCGGATGGCTGAATATTCAAAAGGCTGTGGCCAAATTTctaaaaacaccataaactATCAAT	126
tatatatatata	ta	1733219	tttctttgcagtgttgcagaat	59.926	TGTTGTGAGAAGCTAAAGGATTTTC	60.17	atgtgattgatacttttgttatctaatattagtttacatattttttttttctttgcagtgttgcagaatatatatatatatatatatatatatatatatatatatatatatatgtgtgtgtgtgtgtataggaTAAACTTTTATGTTCAAGTTTGGATAAGAAAATCCTTTAGCTTCTCACAACATACTTATTATTGCAAATGAGTCAAGTG	138
TGTCATGTCATGTCATGtca	TGTCA	1734004	GCTGGTTCAGTTGATTTGACATA	59.148	GAAGTTATGGACTTGGTGCAACT	59.578	CCAAACTCCCGCTCTCATGGGCAACCCTGTTTAGGTCATTCATGTTACCCAAGTTTGCTGCTGCTGGTTCAGTTGATTTGACATAAAATGTGTCAAACTTTGTCATGTCATGTCATGtcaccttttcttttgttttttatgaaatgtcAACAAAGAAGCCCACCCTATTTGGGTGGAGGTCACCATCAAAGGCTTCAGTTGCACCAAGTCCATAACTTCA	157
atatatatatatatatatatatatatatatatatatatatatatatatatatatatatatatatatatatatatatatatatatatatatatat	at	1736994	TAAGCAGTTCCTTTTCAAGAACG	59.94	TCAAGGCATTTACTgatggtttt	59.891	gaaaaagaggaaatttcTTGGAAATCTGAACTGAGTTTCCACAGTCAAATTTATAATTCAAAGACGTTGTTAAGCAGTTCCTTTTCAAGAACGtcatctgatatatatatatatatatatatatatatatatatatatatatatatatatatatatatatatatatatatatatatatatatatatatatatatgtcttgaaaataaaaaccatcAGTAAATGCCTTGAAAAACCatcaccaaacaaaaaaaaaaccacggcTAATGCACTTTTTTGTAATGGTTTttgataac	159
atatatatatatatatatatatatat	at	1737227	aaaaaccacggcTAATGCAC	60.003	AGGAATTTTGCTGCTTAATCAAA	59.326	CCatcaccaaacaaaaaaaaaaccacggcTAATGCACTTTTTTGTAATGGTTTttgataacaaaaaatgaaaaaattccaTTTAATAAGAGAagattctaatatatatatatatatatatatatatgtatatatagacaTCAATCATTAATAATTTTGATTAAGCAGCAAAATTCCTTGTAAGTAAGGTAGGAATTAAATCGCATAAGATAGAGAATTAGAAACAA	160
atatatatatatatatat	at	1737821	TTTCAATGAAGATAGGGAAAGGC	60.754	GCAATTCAACCCAAtcagtttta	60.226	AGAAGCCTTGTCTTTCAATGAAGATAGGGAAAGGCCAGTGTTGTGAACATGGAACGGGTCACCAGTGGAAAATCGACTCGATTCATTTACAagttatttaatatatatatatatatatagaattattttccttttattaatttttaaaactgaTTGGGTTGAATTGCTGAATCTGTCAATTCTTAAAGTGGCAgctcaaaattcaatttaatttcaat	155
agagagagagagagagag	ag	1739960	TTTGTGAGAACTGTGGTACATGG	59.944	GGCTTTCTCGAAATatctttttgt	59.251	CAACCCAACCAGAGAGCAAAAATACgagaaaatggtttttttttggaCAGCATCGGCTAAGTTTGTGAGAACTGTGGTACATGGCTATACATatgtagaaagagagagagagagagagggcaaaagaaattattaatttaaaactatatgaaacaaCGTAAggttattttttgaaacaaaaagatATTTCGAGAAAGCCAAGGGCACTCAATGACATG	138
acacacacacacac	ac	1743113	GGCAGATCAAAGAGGACACATAC	60.018	TGCTTAATTTCCTCGGTCAAAta	59.98	CACTATTCTATATGTAAGCATTGGCAGATCAAAGAGGACACATACATAGTGACCTGAAAATAAGCAGGCATGTGTTGCCACATGTGCGTGCAtgcacacaacacacacacacacaaagttaTTTGACCGAGGAAATTAAGCAAATGCGAAAGAAACTTCCCAACACACACAACCTCCATGCTCTTTGGTTCATAGCTTTTCCCTTTCCTTGGCA	120
atatatatatat	at	1745731	GTTGAAATTCTGTCGCATATGGT	60.258	AATCCTTGCCTCTAATTTCTTGC	60.108	ATGCTAGACTCGGATACAAAGAAATTATCGAGACCATAGGAAGATAATGTTGATAAAGAAGTTGAAATTCTGTCGCATATGGTGAGGAAATTTatcaagcatatatatatattttgagttATGCAAGAAATTAGAGGCAAGGATTGAGCCAAGAAATCAAAGCTGGTATAAGGTTATtgtctatttttaaataaaaacacttaaaaatattt	85
tctctctctctctctctctctctc	tc	1747737	CCCCAGGTTTAAAATGTTGAATa	59.179	TGTCCTCTTTGATCCACGTATG	59.993	AgtatcatttttaaattttttttatataagatacatgaaaatttatatgtaaatcaaaGGTGTGGGTCCCGCCCCAGGTTTAAAATGTTGAATaaatgattctctctctctctctctctctctcaagtgcAGTTACTTCATTAACTATTTAAGCATACGTGGATCAAAGAGGACACATATATAGTGACGGGAAGTTATGCACACATGTGTTGCCACATGTGCGT	104
tatatatatatatatatatatatatatatatatatatatatatatatatatatatatatatata	ta	1750587	ggtttgatcacaagagaaatacagag	59.623	tgtgtgtgtgtgtgttcaatttt	58.914	aaatatatgaaaggtttgatcacaagagaaatacagagaaaaagagagagaaagagattttgaaaatcataaaatcaaagatttaaaagaaatatatatatatatatatatatatatatatatatatatatatatatatatatatatatatatatatatatataattatgaaaataatgtttaaaccaagtagagaagagaagatcattttaaaaagaaagagattttaaaattgaacacacacacacacatatatatatggga	239
gagagagagagagaga	ga	1753429	CGCTTGATGTGTGTAATAGAACG	59.72	TTACTTTTTCTCAACATGCacca	59.677	CTCGCTTGATGTGTGTAATAGAACGAGCTGTGCAATTTGAATACATGATAAAGAATTGCGTTGGCCATTGTACCGGATCTGTAGATTCAAGTGGgtccatgagagagagagagagaatgtggtGCATGTTGAGAAAAAGTAACTACTCTATGTTGTTTTCATTAGTTcatagtaatatatatatatagtaactcATAGCCAAGAGTCACTGATCTC	140
atatatatatat	at	1753503	gagagagagagaatgtggtGCAT	59.899	AAGTGAGATCAGTGACTCTTGGC	59.937	GGATCTGTAGATTCAAGTGGgtccatgagagagagagagagaatgtggtGCATGTTGAGAAAAAGTAACTACTCTATGTTGTTTTCATTAGTTcatagtaatatatatatatagtaactcATAGCCAAGAGTCACTGATCTCACTTGTAAAGGCCGTCCGATCCATGGTGATGGACCAttcaagagaaaaagatttgataatttattattac	116
atatatatatatat	at	1753671	ttctcttcatttttctttcaaacg	59.004	TTAAACGGCTTTTGTTGTCAAAT	59.931	TGATGGACCAttcaagagaaaaagatttgataatttattattactccacatctttttctcttcatttttctttcaaacgATTAGACATTAatcataaataatatatatatatataatttttgaacaCATGGTACAACAAACATTAATATCGCTTGCAATTTGTACTTACATATTTGACAACAAAAGCCGTTTAATCCATCAAGATAAACAAGTG	139
agagagagagagagagag	ag	1754692	GTAGAGAGTCTTCAGACCGTCCC	60.667	GTGAAGGAAGGTAAGGCTTCAGT	60.175	GTCTTCAGGGGTGCAGACCGTCGACATTGAAACTCAGTAACAGAAGAACAGTAGAGAGTCTTCAGACCGTCCCCATTGAAACTCAGGACTGAAGaacagtagagagagagagagagagaatggctCCCAACTTAGAGCAGGCCAAAGCACTGAAGCCTTACCTTCCTTCACAAAGGAAGGAGTTGACCGTCCCCAGCGCCTTCATCCGCAAGGAATCC	121
atatatatatatatatatatatatatatatatatatatatatatatatatatatatatatatatatatatatatatatatatat	at	1756771	CCCAATCGGAGAGTAAAAGTACc	60.236	tgctctctctctctctctctctctc	59.456	CGTAGCTACAACATGCCTCCCAACCCAATCGGAGAGTAAAAGTACcagaaaatggtttttttggACAGCATCGGCATGTTCATGGGATCCATGgcagatgatatatatatatatatatatatatatatatatatatatatatatatatatatatatatatatatatatatatatatatatatatagagagagagagagagagagagagagagagagagagcaaaagaaaccattaatttaaaacTATATGCAACAAATAAGGCTATTTTTTGAAACGAAAAGAT	199
ctctctctctctctctctctct	ct	1761203	AGTCACCTCCTTGCTCAGTGTAG	59.989	AACACAGGCCTCAATCAAGaac	60.537	CTCTTCGTTGCGGATGAAGGCGCTGGGCACAGTCACCTCCTTGCTCAGTGTAGGAAGGGAACGCTTCAGTGCTTTGGCCTGCTCTAAGTTGCCagccatcctctctctctctctctctctctactgttCTTGATTGAGGCCTGTGTTTCAATGTCCACGGTCTGCACCCCTGAATACTTATAGTGTAGTCTGAATAAATAAAACGTCCAAAGTGGACCACTT	117
tatatatatatatatata	ta	1762412	agcgagagagagagagagcgt	60.192	TTACTTTTTCTCAACTTGCACTCTG	59.21	tgagagcgagagagagagagagcgttgaaaaaaatgtaactaTTTATATAAAGTGGATGTTGAGAAAAAATAACTAGTATATATTCTTCGttcttcattttatatatatatatatatattatatgagagagagaacgttgaaaaaaaaagtaactattATACAGAGTGCAAGTTGAGAAAAAGTAACTACAATATATTTTTCGTTCTtcattttacat	182
atatatatatatat	at	1763315	CGAGTCTTTTCTCAACATGCAC	59.92	gagagagagagagagagcgttgA	59.659	atatccgatttcacttttttttgtaaCTACACGAGTCTTTTCTCAACATGCACTCTCTATaatagttacttttttttttcgacgttctctttctcatataatatatatatatataatatgaagaaagaagaatataTACTAGTTATTTTTTCTCAACATCCACTCTATATAAATAGTTACTTTTTTTTcaacgctctctctctctctctctcgc	179
ctctctctctctctctctctctctctctct	ct	1771687	caaaaagcacAGTAAGCAGTAGACa	60.051	TTAATCTCGCATTCCAGACAGAT	60.109	TCTATCTGATCACGCCCGAAAGCATTTATCAAATGGCAATGCCCCTCTCTTCATTATTGtctttgaaaacaaaaagcacAGTAAGCAGTAGACagaacacctctctctctctctctctctctctctctctttctctttctctcatacAAAAATGtcgatatttttattttcctcgaGAAGATAATCTGCTGTTCTAATCTTTAACATCTGTCTGGAATGCGAGATTAAAC	159
tatatatatatatatatatatatatatatatatata	ta	1772888	GGCTATGAGTCATCatccactt	58.147	tgagagagagagagaacgttgAA	58.468	tatatatatattaaagaacGAAGAATATATAGTAATCTCAACAACATTCACTCTATATAATAGTCACTTTTTTACTCTTGGCTATGAGTCATCatccacttatatatatatatatatatatatatatatatatataacgaaaaATATATGGCAGTTACTTTTTCTCAACATGCACTACTCTGTATAATAGTTACTTTTTTATTcaacgttctctctctctctcatatatatataat	145
tatatatatatatata	ta	1780108	CTTTGATTTGTTGGCTCAAACTT	59.695	AAGAATTCTGTAGGCAATGGTGA	60.014	tttaaaatacttttaagtgcttttattgaaaaatagaaaatagccTTATACCAACTTTGATTTGTTGGCTCAAACTTTACATCTGAATTTCTtgcataattatatatatatatatatgcctgaTAAATTTCCTCACCATTGCCTACAGAATTCTTTATGAACATTATCTTCCCATCGTCTCGATAATTTCTTTGTATCAGAGTCCAGCATATTTGC	101
agagagagagagagagagag	ag	1780566	CGGACGTGACGTTTTAGTTATTC	59.946	GAAGGAAATGTTTGAGTGCTTTG	60.156	AGCATGGTCCACTTCGGACGTGACGTTTTAGTTATTCAAGCTGCACTATAAGTCTTCATATGCAGACCATCGACATTGAAACTGAGGACTCAAGaacagtagagagagagagagagagaggggaaggatGGCTCCCAACTTAGAGCAGGCCAAAGCACTCAAACATTTCCTTCCTTCGCTGAGCAAGGAGTTGACCGTCCCCGGCGCTTTCATCCGCAAC	159
caacaacaacaa	caa	1796079	agaggaaatgaaggaaccaaaac	59.874	GTGCACTAGaagcatgagaaggt	59.963	taaaatagagattagaAGACTATCTCGTatagccatggggagatgaagaaaagaggaaatgaaggaaccaaaacaagtctatattcaagaaaggaaagagcaacaacaacaagactatatttgagaaaatgaatagcatgatttaatcataaaataaaagattacttcaccttctcatgcttCTAGTGCACTCAGAAATGGCTTTTTAACTC	140
atatatatatatatatatatatatatatatat	at	1799201	tggaaaagatgggAGACTTTAAT	58.212	tcttctcccttttcatttgagtt	58.442	tggaaaagatgggAGACTTTAATATAAGAGGaatacagagaaagagagagaaagaaaaagattttgaaagtcacaaaataaaagatttaaaaagatatatatatatatatatatatatatatatatatatataagtacatataaatatatatatacacacacataagtatttgcatatgtatatgaaagcttatgaaaagaaagtattaactcaaatgaaaagggagaagaa	231
acacacacacac	ac	1801321	aaaaggagagagaaagatacacatcc	59.608	ttttcttcttcctccctatttgag	59.32	aaagagattttgaaagaCACAAAATAGAATATttaaaaggagagagaaagatacacatccttatatatatatatatatatatatatatatatatatatatacacacacacacatatatatatgtatatgcatatgtatataaaaatttgtgaaaagaaagtattaactcaaatagggaggaagaagaaaattttagaaagagagaaatttta	156
tctctctctctctctctc	tc	1803535	ACTGAAAATTTCGTTTTGGTGAA	59.906	CCATGTTCATGAGATCTGTGGTA	59.867	GGGCTTAGGGTTTAAAAATTAAGTCCAATGAAGTAACTGAAAATTTCGTTTTGGTGAAAATGGAGTAttgttcttttaaaaaaattagggtGATgacaattctctctctctctctctcatctctcatatgtatatatagaaagTCGAGGGTAATGTATAGCCATCTACCACAGATCTCATGAACATGGCTGATGCTGTCCAAAAAATCccttttttgg	153
tatatatatatatatatatatatatatata	ta	1804382	ATCGGTAGATTGAAGAGGTCCAT	60.216	GGTGAGATGAGTGACTCTTGGTT	59.659	GCGTTGGCCAGTGTACTCGATCGGTAGATTGAAGAGGTCCATGAGAGAGAATCATGAAGAAAAGTAACTATTATATATTGTTTGTTTTcattagttcatatatatatatatatatatatatatatatatagtgagtgaaTGGTGACTCATAACCAAGAGTCACTCATCTCACCCGTAATGGCTGTTCGATCCAAAGTGAAGGACCCTTTAGAGAAAAAGATGAACTTTCA	154
tatatatatatatatatatatatatata	ta	1804595	tctttcaaacaATTCCACAGTCA	59.64	TGCATTCCATCTTAATCTTTGTTG	60.355	AAAAAGATGAACTTTCATAATCTATTATTACTctgccccttttttttcttctttcaaacaATTCCACAGTCATCATAAATaaattatgtgtgtgtgtgtgtatatatatatatatatatatatatataatttttgaataCATGGTTCAACAAAGATTAAGATGGAATGCAATTTGTACTTACATATTTGAAAGCAAAAAACCGTTCAATTCATCCAGATGAACAGgtg	121
tatatatatatatatatatatatatatatatatatatatatatatatatatatatatatatatatatatatatatata	ta	1805929	GAGTGCATGTTGAGAGAAAAAGTAA	59.048	attaTGAAAGTTCACGTCCTCCA	59.885	GATCCAtatgatagagagagagaatgttgaaaaaaataactattATATAGAGTGCATGTTGAGAGAAAAAGTAACTATTACGTTCTTCATTAAttcatagtatatatatatatatatatatatatatatatatatatatatatatatatatatatatatatatatatatatatatatagtgagtggATGTTGAGACTTTAAAGAGTTACTCATTTCACTCGTAAAGGCCGTCCAATCCATCTTGGAGGACGTGAACTTTCAtaatacctttttctttt	216
atatatatatatatatatat	at	1806138	TGGAGGACGTGAACTTTCAtaat	59.885	AAACTGCATTCCAAAAGATTGAA	59.997	TCATTTCACTCGTAAAGGCCGTCCAATCCATCTTGGAGGACGTGAACTTTCAtaatacctttttcttttgaacaatTGGACACCAATCTTAAataagtgaatatatatatatatatatatttgaaacaCATGGTTCAATCTTTTGGAATGCAGTTTGTACTTGcatatttgaaaacaaaagccgATCAATCCATCACCACAGATAAGGagaaaagcaagg	123
ataaataaataaataa	ataa	1809743	TGGGGCACTGTTATACAAATTCT	59.786	AATAAATATAGGTTggcatgggc	60.291	ttttcttttgttggagGCAATGGCGGAGCCAGCAGACAGCAATTTTTTAGTTATGGGGCACTGTTATACAAATTCTCATTTCTGAAGGGGCACAAcgtatataaataaataaataattataagaaatctatgtaaaaaataaataaaaaattttgttgctggtgtgggcaactgcccatgccAACCTATATTTATTCTTGGCCGGTTAGTCCTTGA	143
tgtgtgtgtgtgtgtgtg	tg	1810106	CAAGCATAAAGGAGCTTGAGAAA	60.03	AGCATTTGTGAAAGAGGACACAT	60.054	GCACATTGCTTGCACCGAGCAGCGCATACAACTCACTCTCGTGCCCAAGCATAAAGGAGCTTGAGAAAGCTAAAGAGTTTGCGCCATATCCAgctttgtatgtgtgtgtgtgtgtgtgcggaTGCATACAGATGTGGCAACACATGTCACTGTGTATGTGTCCTCTTTCACAAATGCTTAATAAAGATTTGTGTAGTTATGAAAGGCAAGAAATGTTC	133
atatatatatat	at	1815578	ACCTTGAAAGTTTTACGCCAAAT	60.269	GGCCAAAATTAATATGTTTTTCCA	60.285	TAAAAAATATACTATTGATTCACCACCTTGAAAGTTTTACGCCAAATGTGGTTTTCTCTAAATTAACATCACTtctaattatttttcatatattattttcatatatatatatcacgtaAGTTTGGAAAAACATATTAATTTTGGCCCAATTTTTTCCTATAGTTTGAAAAGTGCCTTACCATCTGCAGTTTTTGCTAATAAAAGTCATTTTT	122
tatatatatatatatatatatatatatatatatatatatatatatatatatatatata	ta	1819304	AGCCACTATCACAAAGTGCAGA	59.943	CCTAACTTTGAGTCCAAGCACAT	59.703	attAACAATTTTTGCTACtattaaaaacaacaaaataaaaatcaattggTATTGCTTATAAAATTTCAAGCCACTATCACAAAGTGCAGAACTggaattttatatatatatatatatatatatatatatatatatatatatatatatatatatatatacttgctTGCCGCCTTACCAATGTGCTTGGACTCAAAGTTAGGGATTTAAAACGAATGTATGATTAACCATATCTACTTTTTGAATATGTGTATATTAGGA	132
tctctctctctctctctctctctctctctc	tc	1831949	CCATAACAGTCACCATCTCCATT	60.123	GATGCACTCATTATGCAACTCCT	60.525	GTGACCATCTTCAATATTCAgatagaaaattttttgttagaaTCCATAACAGTCACCATCTCCATTAATGCTGGAACACTCATGTACTCAAGGTagctaatctctctctctctctctctctctctctctctgtgccaaTTATGGCTTAGCTGGCTGGGCAGGAGTTGCATAATGAGTGCATCTCTTGTTCCATTCCCATGGGCACTAACTCTCATGTTGGCATTGAGAGA	139
ctgctgctgctgctg	ctg	1833520	TTTTCCTTCATTACAGGTTGAGC	59.659	ATTGGCAAGATTCCAGACAATAC	59.389	GTAGTTTCTTTTGATTAAATAATGGGCTGTCTTTTGATTAATCAATTATTTTCCTTCATTACAGGTTGAGCACGGGCAAGAGTCAGAAGGTTAACTtttactgctgctgctgctggatTAGCTGTATTGTCTGGAATCTTGCCAATGATGCATAACAATGGtggagaaaacatttttttcctgTCTTAATTGGTTTTAAGAAATGTAGAGACATT	98
tctctctctctctc	tc	1833987	GCTCCTGTTTCCATTTGATTATG	59.857	actgagagagaaggagagggaga	60.138	GCTCCTGTTTCCATTTGATTATGATTTCGTTGGGCATCTTTTTGACTTCTGTTGCCATATGATTATGAAATTTGTTGGTTGTAAATTGGATTCaattggatctctctctctctcccttactcttctccctctccttctctctcagtAGTAGTAGTAGCAGTGGCAGATAAGTGAAACATTAGCCGGATATAATTGATTTCTCACTATATATAAG	146
GTGGTGGTGGTG	GTG	1846457	ATCATGTTAAGCTTGGCTGAGAG	59.926	TGATCTCTCCTCTGATCAGGTTC	59.832	AGTTGAGCCCATGCTGGTCTGGACCGCCCAACAAAGTTGCTCATCATGTTAAGCTTGGCTGAGAGTCGACATCTTGACAGGAGCACTGTACTTAGCAATTGTGGTGGTGGTGTCACTGGTGTGTGAACAGCATAGGTGGAGGAACCTGATCAGAGGAGAGATCACCAATATGAATGCTGTCACTATGGTTAAACAAAGCAGATATGGACATT	122
atcaaatcaaatcaaatcaa	atcaa	1848087	CATCCTGAACATCAACTGCAATA	60.011	ACAATGTTGGTTAATTGCTTTGC	60.284	CAAGCTTCTTTGCGTTCTGCAGTTTATCATCCTGAACATCAACTGCAATAATCTCACTAGCGCCAAAGGCTCGTGCAATCTGCAAACAGCTGAGCAAAccatcaaatcaaatcaaatcaacaGGCAAATAAGCTGCTAAAGTGATTTTTCTGTTATACAATATAGCAAAGCAATTAACCAACATTGTCACACCAAAGGACCTGGAAATCCTGGGAACTAT	160
tactactactactac	tac	1851912	CAGATAGTATCACCTGCGACTCC	60.165	CGCCAAGTCTTTGAGGTTTTAAT	60.824	TCGCGGTGGCCGTTGATCGCCAATTGTCGACCCAATCTTTTAGAGTGCTTACCCACCATGGTTGGCAGATAGTATCACCTGCGACTCCCACTACTACTattactactactactactctctctctctctctcttcaagcTGAAAATGAGAAGGATATTTCAACAATTAAAACCTCAAAGACTTGGCGCATAGAATCAGAGATGCGATAAACGGATC	121
agagagagagag	ag	1852303	CTTTCATAAAACCGTCACTCGTC	60.048	CATGATATTTCTTGGTGGTGGTT	59.994	TTGACTTTCATAAAACCGTCACTCGTCCATCCTCTAAAACGTAAGAACACAGACAACGGAAACCCAGAAACAAATCAGAATAAAACCATAccaacaaaaaagagagagagagacgtagaATTTGATCACCACGGAACTTAAACCACCACCAAGAAATATCATGCCACTCGAAGAGAACGGCAAGAAAACCAAGGATGGATGCCTACCAACCT	159
cacacacacaca	ca	1853674	CCATCTAGCATCTACCTACCAGC	59.321	AGGCTTAGTTGGTtggttctctc	60.175	tgtttttttttttgtttttgtttcagctGTTGATATGAAAAAACTCAAAGGCTAAAATGGTTCTTTATCCATCTAGCATCTACCTACCAGCTAtcaatttcacacacacacatatatatatatatatataaagagaaaaggagagagaaagagagaaccaACCAACTAAGCCTATTCTTCCATTTTTTGGTCTTTCTATAatgattcaagaa	105
atatatatatatat	at	1854902	AAAGAAACCATCGTCTTTGGAAT	60.224	tGGACGTGCTAATTTTATTCTCC	59.533	GAGTTTTCAAAGAAACCATCGTCTTTGGAATACGGATTTGATATATTTTGGAACCAAATCACACGGATGGGACGAGTAGGAGAAACACTTTAtaaacacaatatatatatatataacatccaGGAGAATAAAATTAGCACGTCCaattatattattttagttttttttaatttggatcAGTTCAAAAGTGGtagtcatttttatttttttaaaa	137
ttcttcttcttcttcttcttcttcttc	ttc	1857724	ATGGTCGCCAATAATAGGAAAAT	59.959	CAAAACTAGCAGATCAAAACGCT	59.965	cctcttcttccatttccatATTCGTGTTTTGCACGTTGCCCATTCCGTGTTCCCCGTACTCCGTGCCAATGGTCGCCAATAATAGGAAAATCGcagctctttcttcttcttcttcttcttcttcttctttagttTCGGGCATTCTGATTTGCCCattttgattgcaaatttgAGCGTTTTGATCTGCTAGTTTTGCTTGCATTTGCAACCATTCTTCGGTCATGTGA	127
tctctctctctctctctctc	tc	1858273	AAGGGTCAGTGTTCTGGTTCTTT	60.426	GAGCAAGACGGTGTAAGAGAAAA	59.941	AGTCTCCAGACGAAGACCCAGCTACCGGCAGCCGTCGATGCTGTAAAACCGGCCGGATACCGGTTGCAAGGGTCAGTGTTCTGGTTCTTTTGAagtttaatctctctctctctctctctcccccaccaATACCAGGCTGGGTGATCTCTCACCGGCAGTCCATCCCTTTTCTCTTACACCGTCTTGCTCAACATTGGAGACaaaccatcttttttttgtc	122
tatatatatata	ta	1859061	ATAAAATGCAAGAAATGGCTGAA	59.986	ATGACATATACCTCTCCCGGTTT	59.984	CTAGAATGTTCTATGAATGCAAATAAAAATTGGTTATAAAATGCAAGAAATGGCTGAAAACATACAAAAAGTACCTAcatcataaatttttatgaggaattatatatatataggttctGCATCAATAAACCGGGAGAGGTATATGTCATACCCTAGCTTGCCCAgtggaagaaaaagacaaaatttgGACGGCTTTTCAAGGCTCTAGTAAA	114
tatatatatatata	ta	1859792	TGAGTGTTgagtttgtgtgtgtg	59.744	tgttaaatTCGAAGCTTAATGTGAC	58.851	GCTGCATGTGCACAGAAAAAATCACTTTGAGTGTTgagtttgtgtgtgtgtctctctctctctctctatatatatatatatatatatatatatatatatatatatatatatatatgaaaggatTTATATCAACCTATTAGTATTAGCACTATATGTCACATTAAGCTTCGAatttaacattatttttatggATGTTATATGCTTCATGATATTG	152
agagagagagagagagagagagagagagag	ag	1861883	TCATCTGCCTCAAATTCCTAAAA	60.082	AATGGTGAGAAGGTTCCACATAG	59.402	aATATGTCCACTGCCGGCTAATTCTCTGTCTGTTTGCAGGATGGATCATCTGCCTCAAATTCCTAAAATTAACATCATTTTCCTCATTgcatagatagatagagagagagagagagagagagagagagagaatggaagCGAAGGCCCTATGTGGAACCTTCTCACCATTGACAAGGCCACCATCTAGAACCCAACCATCCATTCTGTTCAAGATAGAAACCAAGAACTCC	124
ctctctctctctctctctctct	ct	1862665	TTTTACTGGAAATAAATGCCAATG	59.337	CCATCATTAACCACCATCAAGTT	59.994	ctattatttttatgttaatattttgtaatttgtaccGTTGGTAACTCATCTTTTACTGGAAATAAATGCCAATGTTAttataaaaacttatttttcatccctctctctctctctctctctctatatatatatatatatatatatatatatatatatatatacacagacaCAACCTCTGTTTGAACTTGATGGTGGTTAATGATGGTAGGTATTCATTGTTAT	155
tcttcttcttct	tct	1869686	GCCACATAAAATCCAGATCCATA	60.055	AAATCCAATGTGAATGGTGTTTC	59.979	CTGCATTTTTTGGGTAGGGTTTGCTGCCGCCACATAAAATCCAGATCCATAATTTGCATCAGTTTAACAGCTACATATGGATCCTATCAGTTGGatcttatcttcttcttcttttattctcATATGTAGATCTCGTCCGCATGCCAACCCAGATTCCGGAAACACCATTCACATTGGATTTTGTTTACCAAATCTTCGGTGCATATGACTGA	153
tatatatatatatata	ta	1876411	CAGCCATAATTGTTGTGTAGCTG	59.72	GCTCTTTTTGTCGttcttcctct	60.404	TgcctgttgttttttttttttttttcatcaaacgaACAGCCATAATTGTTGTGTAGCTGCTacaaattatttattattatgtAACAAGTcaacttttctttatatatatatatataaagagaaagaaatagaggaagaaCGACAAAAAGAGCAGacataaaatgagaaaagaagtATCCTAGTTATAATAATAAaccgtaaaaaaaaaacaaaaga	116
tatatatatatatatatata	ta	1876959	ATAACCATTGATGCGTTTAGCag	60.387	ttttattcagtCAACGCCACC	59.989	ATGCTTTTCGTAACTATAACCATTGATGCGTTTAGCagcaaattataatattttcaatgacggttttttaatttttaatcacatgacaactttcaaaaattatatatatatatatatataatcgtgAAATATGCCAGATTTTGGGGTGGCGTTGactgaataaaaaataaaaaatctgacACCAAAAAGTAGTTTCCCAAAAGCATTAGTATCGTGAAAT	150
atatatatatatatatat	at	1877520	AAATGTAGTCTGAATGGTCCTGC	59.539	tttctcctctcctctctctctctc	59.026	GGAAAATGTAGTCTGAATGGTCCTGCCCATCAAATACCCCGCCAGGGTCCTGAGGAGGTAGGTTGACCTTATATCCATGAAAAGtgagagtcaccattcaatatatatatatatatatagagagagagagaggagaggagaaaatgttaaaaattaaaatttcatcactaaaaaaaaatcaatacattGACAATGGTTTAAGTAACAATTTATTCAAT	140
atatatatatatatatat	at	1877683	tcatctgttaattttcagtcattcg	59.569	ACACCACCTAAAATCTGGCATAA	59.786	atcactaaaaaaaaatcaatacattGACAATGGTTTAAGTAACAATTTATTCAATgatggttttttaatttttaatcatctgttaattttcagtcattcgatatatatatatatatatgtgtgtgtgtttgtgtgcgcGTGCCCAAAAACTTGAATTATGCCAGATTTTAGGTGGTGTAGACTggataaaagtaaaaaaaatctgacaCCAAAAACAT	103
tatatatatatata	ta	1878798	CATGACCGAGGAGGAGGTTA	60.065	tttaaggaacaGTCACAGTTGATACA	59.201	TGGGAAAGCCTGACCCAACGGCCAAGCTCCGCTTCCATGACCGAGGAGGAGGTTAACCTTATATTTACATCTATGAAAAAGTGACAGTCACCAttcaatgtatatatatatataaaaaaagaggaagagagaaaatagcTACACTATGTATCAACTGTGACtgttccttaaaaaaaaaaaaaaaaaaaggcagtgcGGTCGCTCGACATCTTGc	137
atatatatatatatatatatatatatatatatatatatatatatat	at	1879000	GCCGCTACGCATTATTTACTATG	60.046	gcatttcttttctctctctctctctc	59.834	TCGACATCTTGcctgttttccattttttttaacaaacaGCCTTCATATATTGGGTAGCCGCTACGCATTATTTACTATGTAGTGGCTTACTTTtcccataatatatatatatatatatatatatatatatatatatatatatatatagagagagagagagagagagagagagagagagagagaaaagaaatgctaaaagttaaaatttcatcactaaaaaaaaatcagtacatTGACAATGGTTTA	137
ctctctctctctct	ct	1879544	AAATATGTTGTCGGGGTTCTTTT	60.001	TAGCTCTGATGCTGGTTTCTTTC	60.035	TAACCTTTCGACAACATCTAGCATCTGACATATCCAAATTCTCCGTATAAACCTTGGTATAAATATGTTGTCGGGGTTCTTTTGCACACGGCAAtttaacctctctctctctctacacacaggCACACATGCATGAACACACACATGGAAAGAAACCAGCATCAGAGCTATAAATGTAGGAAATTCCACACTTTGGAATCCAGTCCGGTACGAG	110
atatatatatatatatat	at	1880877	AGATGAATCGTTCGTGAATTTGT	59.891	TCTTGTTTGCAACATCTTTGAGA	59.912	GAAAAATCGGTTCTGTGCAGCCGATTTGGTGAACAGGCCGAGTCACTGGTTTAGATGAATCGTTCGTGAATTTGTTAAGTATactgaaaaaataatttaaatatatatatatatatataatatatataattaaattaaaaaaaatagtgaatGAGACAAAAAAGGCAGAATCTCAAAGATGTTGCAAACAAGAATTATAAGtacaaacaaatttttta	141
ttcttcttcttc	ttc	1884786	gagaaagaagtggaGAGTAGACGC	60.082	AGATCCCTGAACTCGTTCGTT	60.125	TTCTTGGTCTgggaggaaggagagagagagagagagagagagaaagaagtggaGAGTAGACGCGGTGGTGTTCATCTGTAAGAGCGAGGGAGAGCtagggttcttcttcttctctttgggAGTGCTGCCGAGCTGCGGATGTGGGGGGAAGAACGCTGGCTGAACGAACGAGTTCAGGGATCTGGCGGACGTCGCTTCACGAATTCGTCATT	144
ttaattaattaattaa	ttaa	1899795	TGGCTCCAAAATGAtgtattgat	60.561	ATCGAGGTGGACTCGATTAAGAT	60.342	TCAAGTCGAGTGAACTCGAACCAACTTGGCTCCAAAATGAtgtattgattttttaaaatatttaacttgtttttttaattaaaaaattcatatattaacgttaattaattaattaaatttttacaaaagctcATTTAATTTATAGAATCTTAATCGAGTCCACCTCGATTTATAATAAAGTAATAGTCCCCATATTCAAACAGGTTAGTCGAGTTC	143
cttcttcttctt	ctt	1900096	ACTAAGGCAGAGATAAGGCCAAC	60.16	TCCTAGAGTTAGACCCGTCATtg	59.661	GATCGAGTGTAAATTGCAAAGAAAATTGTAAGTTCATCATTAATTAAAGACAAATATCACATAATGTTAAACACTAAGGCAGAGATAAGGCCAACCatcgcttcttcttcttttttttttttctagtaacaaatttttaaatatctaCTACATAATTGAATTTGTTTAtcataaattttattaatttaacaATGACGGGTCTAACTCTAGGA	140
tatatatatatatatatatatatatatatatatatatatatatatata	ta	1901155	GATGACATCAGCCATAACaatca	59.843	aatttgagCGGTCGTAGAAATAA	59.224	CAATGATATTTTCGAACTCCTATCGAACTTCGTaagtgattatatatatatcggcATATATCGGATGACATCAGCCATAACaatcacacacatatatatatatatatatatatatatatatatatatatatatatatatatatatatattgttgcaTCCCCTAGAATTATTTCTACGACCGctcaaatttcaaaagaatcCTCTTCTCCCACGTTCTTGGCCACATAATATTCAATTGAAGCTATTAT	126
tatatatatatatatatatatatatatatatata	ta	1903941	GGAAACAAGATAAGCCATCCAC	59.841	Tgacaaaatctctctttctctctctc	58.904	AGAAAGTTTCAGGTCCATTCATTCTCCTGCATCTTTGTGGTAGTGATAGAGCCACAAGGTGGAAACAAGATAAGCCATCCACGGTCCACCAAtaatctcttatatatatatatatatatatatatatatatatagagagagagagagagagagagagagagagagagagagaaagagagattttgtcATAGATTTTTTTAggaatttgatatattttaatattgttAATGCTCA	128
aataataataataat	aat	1904307	CCAATAAAATAGCGCCAAATGTA	60.218	ACATAGGCTGTCGATTCAATGAT	59.876	CGACTGGAATCGATTCGACTCATCGGCCAATAAAATAGCGCCAAATGTAATAAATTATTGATTATTTCTTGCTCTTGGAATAACTTTAAAGTTGCtatacaataataataataattgtaacaataataatatttttattcataGTTGATTCAGCTGATCAATCATTGAATCGACAGCCTATGTCATGGGCACACTTTTTTCGTCCGGTGTGGCCT	157
tctctctctctctctctctctctctctctctctctc	tc	1906110	AGTTTTAGGACGACAGGGTTTGT	60.311	AAGTGCATATAAGCTGCCACACT	60.222	TTGGTCTTAAGAGTATGGATTAAGGGTGTAATCCTCCGGAGTTTTAGGACGACAGGGTTTGTGGTTCTCTCCTTCCCCACCCCCCAACATCCCCggcccttctctctctctctctctctctctctctctctctctcactcttacAATAGTGTGGCAGCTTATATGCACTTTTTTAAAGCTCATATGATGTGGATGAGGAAGACTGTACCAGAAACTGATAAAAATTTTCTGATTCC	131
atatatatatatatatatat	at	1906471	TTTTCGACATTTCAAGTCCATTT	59.871	GCAAGACAAAATTCTCTATCCCA	59.622	TGTCAACTCATGATGAAGtcagattttcctttttttttttttcttttccttccagCATTTTCGACATTTCAAGTCCATTTGTGTGCGTGTAGGgtgtgcaatatatatatatatatatatcaagtacCTTGTTGGGATAGAGAATTTTGTCTTGCAGAATTTGTTAAGAAATTCTCATGTATCTTTCCTTGTTCATGCTGACAAAATTTTAAACTGGGGA	98
tatatatatatatatatatatatatatatatatatatatatatatatatatatata	ta	1906885	tttttcttttctcccactttaagc	59.381	TGCCTCCATAACGAGGTCTAGTA	60.156	TTCAGTCCTTATTGCCTGAAGGTACTTGGTTGATCCCGAGAGCTAATTGTATTGCCGAATACTTTCGACtgcatagtttttcttttctcccactttaagctatatatatatatatatatatatatatatatatatatatatatatatatatatatatgggccaGATCAAATTCTTATCCTTCTTCAAATTGTGAAATATGAACTGCAGATACTAGACCTCGTTATGGAGGCAAGTGGGTCGTAGACTCCGGGATAT	156
tatatatatatatatatatatatatatatatatatatatata	ta	1910465	AGGAACAAACACCATGTTCCTTA	59.791	cctctctctctctctctctctctctc	59.364	TGCCGATATTGTTCTTTGTCTATTGTTTGACAGTTGTAGGAACAAACACCATGTTCCTTATGTTCAACATTTGTTTTATCTTTAAATGTTTAtctttatctatatatatatatatatatatatatatatatatatatatatagagagagagagagagagagagagagagagaggatagagagaaagagatcatcaattcattaaaaaaataatttttgctaTTTATATAAAAGCAATTACAT	137
tatatatatatatatatatatatatatatatatatatata	ta	1912363	GAGCCACAAGGTGTAAACAAGAT	59.578	Tgacaaaatctctctttctctctctc	58.904	AGAAAGTTTCAAGTCCATTCATTCTCCTGCATCTTTGTGTTAGTGATAGAGCCACAAGGTGTAAACAAGATAAGCCATCCACGGTCCACCAAtaatctcttatatatatatatatatatatatatatatatatatatatagagagagagagagagagagagagagagagagaaagagagattttgtcATAGATTTTTTTAggaatttgatatattttaatattgttAATGCTCATAAAAT	140
tatatatatata	ta	1918636	GTTTGTCCTGtccaatgtttgtt	60.178	TGCATGCAATTATGAAGAGTTGA	60.633	tttgttttttctttatttatattgtTTGTCTTGTTTGTCCTGtccaatgtttgttttttggAGTCTCTTGTTCCATTATAAGATTACTCAAAGGaagtgctatatatatatatttgctatTTATATAAAAGCAATTACATTGTTCATGAATTATCAACTCTTCATAATTGCATGCATAAATATAAACAACCTTCTAGCTGTTTCCCTATACT	144
acacacacacacacacac	ac	1926910	GCAcaaatgatgatgaaatgctA	59.984	CAAGATCCGACTATCTCCTACCA	59.623	TGAGAGAGAGCAGATGAGCCGCTTTTCCTGATTAGGGCTACAGATGTGCTATGTAATCCTACAATTGCGCAcaaatgatgatgaaatgctACGtatgcaaacacacacacacacacacagagatgtGTACCAGGATATGGTAGGAGATAGTCGGATCTTGATGAGCTTAAGCGTGAGAGCCAAAGAAATCATGGTTGCCAGCAGCACTAAAGCGAGAA	92
atatatatatat	at	1927458	ggtacacacacacacacacacac	59.787	GAGAGACGTGAGGCTGAAGATTA	60.033	AACAATAAGAGTCCCATTGGTTAATAATTTCAattcctctctctgtcttttggtacacacacacacacacacacacacacacacacacacacacacacacatatatatatatactcaaaatGTGCATTGTGGCTTGGATAATCCAAGGCGAAcctttataaaaaatacatgcatGAAAGAAGCTTTTGTAATCTTCAGCCTCACGTCTCTCA	160
tatatatatatatatata	ta	1929724	CTGCTAGATCGAATGgtctgatt	59.76	CGTGGGAGATGAAGAAGTTTATG	60.008	gaaaaaaaaaaacaaatacattaatattaaatgatgaaaatatctatctttttttatattttcactcAGTTATTCATCCTGCTAGATCGAATGgtctgattatatatatatatatatattgtgccACCCTTTCAATTATTTCTACAACCGCCTAAATTTCAACCGATGCCGTGTTCACATAAACTTCTTCATCTCCCACGTTCTTGGCCACATAATAT	122
tctctctctctctctc	tc	1930659	TGAAGCTCATACTCCTTTTGCTC	60.035	CCCTTGTGTAACacccataaaaa	60.024	TCAAGCTCTTTTGCTCTGTGACCTTGAAAAGGCTCCAAATCATAATCATGTTGAAGCTCATACTCCTTTTGCTCCTTGTACCACTGGTaactctctttcatctctctctctctctcccttatcTGCTGCATAAAGCCAATGCGTCtcgtgtttgatttttatgggtGTTACACAAGGGGcaaaactaagaattttttgtaaGGAGGGTCAAattat	127
tatatatatatatatatatata	ta	1931459	taaaaatgagttGGGTTGTTTGG	60.128	GGAAGAGTATTATCAGACATTCCGtt	60.149	TTGGTTGAGGTGTGAGAGAGTGAGTTACATGCACCAAAGTACcactagaaaaataaaaatgagttGGGTTGTTTGGgaaaattttaaagaagaaatgttttatatatatatatatatatatattcactagtttttcttgtttttataaaCGGAATGTCTGATAATACTCTTCCTTTTGATAAAGAAGTGAGAATATTTCATCATACcaccaaagaaaaaaga	120
tctctctctctctctctctctctc	tc	1941220	TGTTATTGCATCATTTGGagttg	59.882	GCAATGGTTTTCTTCTCTTGATG	60.122	tgaatcatGGGATTATATTTCGGTTTCTTATTTCCACTGTTAAAGTTTTTGACTTCACTCCCATTCTCCATCCATTGTTATTGCATCATTTGGagttggttctctctctctctctctctctctcgttcgcTCGCTCGCTCATCCCCCCTTAGCTGGTGTGCGGGAGCATCAAGAGAAGAAAACCATTGCTTCGTAGGGATTAACAATTCTTATGAGCTGCATGG	114
ctctctctctctctctctctctctctctctctctctctct	ct	1942271	GGATCCTTAatcccctctctctt	60.275	aaatatttattttggtggtgggg	60.064	TTGTAGGTAAAAAATCACCTGTAGTAGGAAAcctgttggattttttttttcagtataaGGTAGTGAAATGAGATGGATCCTTAatcccctctctctttctctctctctctctctctctctctctctctctctctctctctccccccccccccaccaccaaaataaatatttcaagcATTTTGTTGCAATATCTGTTATTTGCTCTTGTTCTGCTACCTTTGGATTATTTTCTTGTAGATC	97
ttattattatta	tta	1944214	TGAGGCATCAATATGTTGTCAAG	60.011	GCAAAAACTTTTATGTATCcccc	59.972	ATGCAGCTATCATCTATTGAGAGTGTATGTTACTTGCTCATTGAGGCATCAATATGTTGTCAAGTTAATGGTCGTTTTGGTACTTCATGGTGTAATccagttattattattattttttggggGATACATAAAAGTTTTTGCAGGAGACACTTCGGTGTAAGTATGGCACCTCACATAATATGTAGCCAACCATTATGGAGAACAGAACCTTA	100
tgtgtgtgtgtg	tg	1945028	AATTCCAACCACAGCTTGTTTTA	59.926	GAAGGGTTTAGCCTAGACACAGA	58.97	TGCATTATTACCATGTTGTATGGATGCCGACacaattttttatgtgaaatatGGGAAAAAATTCCAACCACAGCTTGTTTTATGAACCTGGacgtgtgtatgtgtgtgtgtgagagagagaaagagagagagagagagagagagagagagcaccttTATGACTAATCTCTCTGTGTCTAGGCTAAACCCTTCGATGTCTCCAAGTGTGGAAG	133
tatatatatatata	ta	1953631	TGATACTCCAAAAATCcatctgc	60.326	AGcaggaggaaagaaagaaaaga	60.011	TTTTCACATCTGCTAGGTTGAAGAAGGGCGAAGTGTTGTACGTTGAAACACATTCAAACAGGTTCAGTACAATCATATGATACTCCAAAAATCcatctgctatatatatatatatgtgtgtgtgtgtgtgtgtgtgtgtgtgcgcgcgcgcattttcttttctttctttcctcctgCTATTGATGTTGACTGCAGAGTTCTTTCAATGTGCTGG	101
caccaccaccac	cac	1957208	ATTGACGATGAGAAACAGcagat	60.152	CCAAGAACGAATCTCACCATTAG	60.008	TAGATGTTGGAAAAGAATGCCTTAATGCCAACCTTCCATACGACTATGCATTGCAGAAGACTATATGCTGCCTGGGAATTGACGATGAGAAACAGcagatcaccaccaccaccggcGGTGGTGGGGAGAGCAGATGTAAAGAAGAGGCTACTAATGGTGAGATTCGTTCTTGGCAACTCTGCATCCTTGCCTTTTCAATGGCTTCGGGCGGG	96
agagagagagagagagagagagagagagag	ag	1957749	GGTCTGCCAGAAAAAGAGGTC	60.24	ggcaggtctctctctctctctct	59.917	TTACAGGTGCAGCAAGCCCTCCCCTGCCAGCCGGAAAAGAGGACGTTGAAGTCATCTCCGGTCTGCCAGAAAAAGAGGTCTCCAGCCGTCTGTGtgtctcagagagagagagagagagagagagagagagaaagagagagagagagagacctgccAGACGACGCCGGCGGGGATCGTCGTCCACCCGACCTGAGAACTGAGGATTTCTTGCCAGGTCCGCGGTTGTCGAA	96
ctctctctctctctctctct	ct	1958289	AATGTTcaatttttctttgcttttt	58.8	aaatatttgtttGAATGTTGGCA	58.474	GAAATTAttgcattttctgtttcttttacaTTGATGCATGACACTTTACTAAAATAAGCATCATTCTTAATGTTcaatttttctttgctttttttcccgcctctctctctctctctctctgttacaGTTGAACTGGTACATGTATATAACGaaagacatttttttcattagaaatGTTCCATGCCAACATTCaaacaaatatttcaaaatctcTTGAAAA	136
agagagagagagagagagagagagagagagagagagag	ag	1960642	TGCAACTCAAGAAAAACATGGTA	59.677	CACAACAGTTGCTTGTTTGATGT	60.124	TATTTGCGAAAGCAGCTGGCTTGCCTCACCGCCCTGTTTGCAACTCAAGAAAAACATGGTATTCATATTAGTTTGTCCCCATAATTAGACGTacaaataaagagagagagagagagagagagagagagagagagagagaagggaaggaaggaatGACATATACACTTACATCAAACAAGCAACTGTTGTGACAGTGTATCCAATCATGGTTCCCCAAAGATTTGCATGCTGTGCAACT	152
gagagagagagagagaga	ga	1962824	Tcatgattttagaaagagagggaga	59.759	aacatgTTTGCATGGTTTCTTCT	59.926	GCTTCATCTTACAGAACTAAAGGAGGAAAAGAATAAGAACCCATACAATcatgattttagaaagagagggagagagtacATGAAAAAAGTACAtacaattgagagagagagagagagatttaaagtACCAAAGGAAAAGCTAGAAGAAACCATGCAAAcatgtttatgtgtgtgtgtgtgtgagagagagagagagagagagagagagagttacatGG	116
tgtgtgtgtgtgtg	tg	1962892	GCTAGAAGAAACCATGCAAAcat	59.685	TTGTCCTTGTAAAGTCGCTTGTT	60.208	ggagagagtacATGAAAAAAGTACAtacaattgagagagagagagagagatttaaagtACCAAAGGAAAAGCTAGAAGAAACCATGCAAAcatgtttatgtgtgtgtgtgtgtgagagagagagagagagagagagagagagttacatGGAAACAAGCGACTTTACAAGGACAACACCATGAAAAAACTTGAGCAACATTTTCTATGCTGGTAC	104
acacacacacac	ac	1974522	AAGCAAATAGCCAGAAATCCTTC	60.108	aATGCCATATTTACTGTTGCAGG	60.264	ATGAAGCTAAGCCGTTAAAATATGTAAGTAAAGCATGACATGTGAAAGCAAATAGCCAGAAATCCTTCATCTGTTGTTTCTATGGATGAAACATcaacagacacacacacacatacacacagcgtatttcattcttatttttatcCAGAATAGTTCCTCCTGCAACAGTAAATATGGCATtcagatcaatttttttatagtaTAATTTTTCA	136
acacacacacacac	ac	1985984	TAAACATGGAACCAGATTGACAG	59.007	tttgtttgtgcatgaaagagaga	59.912	AAGAGATACAAAATGAGTTCATAGAAGAATCATCTCTATCATGGATCACAATGGTAAATAAACATGGAACCAGATTGACAGCACAGCACAACCACagataacacacacacacactctctctctttcatgcacaaacaaaaaaaatctgcaaTCAGCACCCAGTAGGCAACTAATGCAACAATATTGGCGTCAAGTTTCGGCCAGTTCACTGACT	81
tatatatatatatatatatata	ta	1987521	TCTCTACCAGACAAACATGTCCA	59.648	TAGTGAATGAGTGGGCTGACTTT	60.178	TCCTCTACATGCAATTCGTCTGTTTTCTCTCTACCAGACAAACATGTCCATTATACAACGTTATTGTCAATTAAGGGTTCTACATAGTCTCGagttcaattatatatatatatatatatataaatatatatgtgtgtgtgcacgagTGCGCGCTATACAAAGTCAGCCCACTCATTCACTATATAGAAATTTTGGTTGAAGGAGCACTAATTAAACAACTTT	154
tctctctctctctctc	tc	1988359	ATCATCATCTTCAAAGAAAGCGA	60.218	GGAGATTGGAAAGGAAAAGTTGT	59.874	CATTAAGTGGATCTAACTCAAGTCCAACACATCCAATCGTCCTGAATCATCATCTTCAAAGAAAGCGACGGAGCCAAATCCCCTATGAACCACAAcgacgtctctctctctctctctaataatAGAAACATGACTATGAGCATCACATCTGCCGGCCTCTGTTGATCATTTCTGTCATACAACTTTTCCTTTCCAATCTCCATTATTTTGGGCACC	156
tatatatatatatatatatatatata	ta	1988606	CTTCTCTCAACAGCAAGCCTAAC	59.725	GATTATATGGCAGAGCCTCAAAA	59.621	CCTCCATCATTTGCTTTCCCCCTAATCCTCCTTGGCTTTTGCTTCTCTCAACAGCAAGCCTAACGAAGGATCATTTCCTTCGTGCCTTAgattctctctttatatatatatatatatatatatataactttggCTTTTGAGGCTCTGCCATATAATCAGAACCATTTGATTCATTATGAtgaacaattaaaataaaaacaacaaaaaaatgtgatggacatttttt	116
tatatatatatata	ta	1988838	CCCTTATTAGATGGTTGCATGTC	59.75	aaatgcTTGACATGGGTAGACAC	60.296	taatattaattcacacatttttttcttaactatcCATCTCAAGCACGACCCTTATTAGATGGTTGCATGTCTTCAATAACTATAATCATTGTgcactcattatatatatatatactcacattCTCACATGCATCAAAAGGGCCTCATAAGCCGTGTCTACCCATGTCAAgcatttatttccttttttttgaaatttttctatattaaaaatcaa	127
atatatatatatatatatatat	at	1990824	TGAAATCCTGTAAATCAATGTCTTTT	59.385	gcctctctcttctcttcagctct	60.054	taaaatcatttaatatttactttgttatacatgtaagttcTCTTCAAGTATGAAATCCTGTAAATCAATGTCTTTTTagaaaagttttttgttttcaccaatatatatatatatatatatatcagaaataGCTTGCATGTGAAGTTGATAGAGATACTGAGTCCAAatggagagagatagagatagagctgaagagaagagagaggccTGGATCCTATTGAG	157
atatatatatatatatatatatatatatatatatatatatatatatatatatatatatatatatatatatatatatatatat	at	1991076	TTATCCCCCAAAAGAAAActagg	59.745	AAGGTCAGaagatttctccatcc	59.96	ATTgaatattgttttcttcttgtcaaATGCGAGTGGGAGCAGTAACACCACTTGGTTTATCCCCCAAAAGAAAActaggttttttctttttggtagtttgatatatatatatatatatatatatatatatatatatatatatatatatatatatatatatatatatatatatatatatatatagagttttggatggagaaatcttCTGACCTTTCATGCATCGAACTATAAGTCTATAACACCATGTCCaagtttggatggagaaatcctccAATCTCTTCC	157
tatatatatatatata	ta	1991882	ttattcatcAAGAAAGCCCGTAA	59.98	ATACAAAAGTCTTGTCAGccgaa	60.176	TTTAAAAAAGTTATAATTTtcttaagcaaaaaaaaaaatattattattattcatcAAGAAAGCCCGTAATGCCTGATCGGTGATGCGGTTGGTtgtggtttatatatatatatatatgtgtgtgtatatatatatatatttcggCTGACAAGACTTTTGTATGGAAGGATAGTGTGACATATGCCAACCCCAAAAGCCAAAAAGGCACAATTGTTG	116
tctctctctctctctctctctctctctctctctctctctctc	tc	1993245	GTCAGTCTTGAAGATTACACCCG	60.047	TGGGAAGGATagttatgaaaagaaa	59.451	aagaaagaaagaaaatgaaacggAGAAAAAGAAGGGACGAAGATTCAGTCAGTCTTGAAGATTACACCCGCCGCCCTTGCTCAAGAGCCGTGCcgcaacatctctctctctctctctctctctctctctctctctctctctctatatatattctttttcttatttttctattcaaattttcttttcataactATCCTTCCCAGTTTAAGACCGAAAGATTCTAGGGAgaataaaatcttaaa	155
agagagagagagag	ag	1993392	AAGACCGAAAGATTCTAGGGAga	59.749	TGTAGTCCGTGAAATCTGGAAAT	59.885	atattctttttcttatttttctattcaaattttcttttcataactATCCTTCCCAGTTTAAGACCGAAAGATTCTAGGGAgaataaaatcttaaaaaataagagagagagagagctgggcATCCATGAATTTCCAGATTTCACGGACTACAAAGCTTTTTTTCCTAAATCTAATTGTATGGTTGGGTACTTCGTTACATAGTCATAGAAAACgg	92
agagagagagagagag	ag	1996487	ATTAAATGCCCTTCACAAACAAA	59.775	ATAAGCAAGATTCCAAGAAAGCC	60.108	CAAAGGATCTCTCAATTCCATTAAATGCCCTTCACAAACAAAGGAATATATGACATACTGGAGATGGTGCATAATATCCTGTTAACATAGTTAcacgcacagagagagagagagaggcgccAAGATATGACCTGTTGCCCAACTTTAATAGGCTTTCTTGGAATCTTGCTTATAAGATATGCAATAAAATGGTGATTTTAGAAATAGATTACATTT	154
ctctctctctctctct	ct	1996899	TCGTTATGCAGGGGAACTAGTAA	60.03	ATTTAAGCCGTCATCAgtgaaag	59.68	GCCTCCAAGCCACAAACCATTCTACCACCATGGAAATAATGATTGGAGCAGAAAACTGTAAGTTTGTTGTCGTTATGCAGGGGAACTAGTAAAtttgaacctctctctctctctctccacggaaattttcttgttttcctttcacTGATGACGGCTTAAATGATCCTTTACACCTTGGTTTGCACTTGCAGAAGCACAAGTGCTTTTGATCTTTAT	92
tattattattattat	tat	1998574	TATCTCAGAACAGAAACCGAAGG	59.77	ATGACAGAgctcaaaaggagaaa	59.535	AAGGCGCGACAGGTTCGGCCATGGACCAAGAAAAGATTATCTCAGAACAGAAACCGAAGGTTGAACCAACAAATGCTGTACTCCAGAGGTTGGTTtcttctattattattattatcatcatcattctttatttttttctccttttgagcTCTGTCATGGCCTCTGTGTTTCTCCATAGACCTtctctttcagttttttctttcctcttttctgtt	120
cacacacacacacaca	ca	2003386	ATGTCTTATCCGGAATCCAAATC	60.389	AAAGGGATTCATTTTTCTCgttg	60.662	GAAATCGCTATTTAAAATATATCCATGTCTTATCCGGAATCCAAATCCATGCTGATCAATTCGATCCATTTGGCAGAGCTAGGCCTGACTgctacacatgcacacacacacacacatatatatataactcaacGAGAAAAATGAATCCCTTTAAATTGATTAACTATCTATACAATCTAACCTTTCAGACataattttataagaaagagTTATTAA	128
agagagagagagagagagagagag	ag	2004452	AAGTGAACAGAAAGGTTATGGACC	59.817	TATTTCAATGTCCCCAAACAAAC	59.977	TTTGTGCAGCTACCACAAGATCCACAAAGTATGGCACATAATAATGAAGCTCTTGGCTCATATTTAAGTGAACAGAAAGGTTATGGACCTTAtattagaaagagagagagagagagagagagagtagggtTGTTCAGTGAGATTTATCATTTTCTTATCAAGCTTGTGTTTGTTTGGGGACATTGAAATATGTAGAATATGTATGCATTAATTAAGAAGTGGTC	125
gagagagagagagagagagagagagagaga	ga	2010676	TCATCTCATAATCGATCAAGCAC	59.199	TTGTTCTCCCTTATACATGTGACC	59.308	CATACAACCCTAACTAGATCTAAACAATTTAAAGAATTGGCTAGCTGCTTCCAAAACCCTCCCACCCTCATCTCATAATCGATCAAGCACTATATactcggagagagagagagagagagagagagagagatcatttttcaataatgtttatgaaattaaaGTTTATTATGGTCACATGTATAAGGGAGAACAAAtaatcagttttcttttttcttttcaactgaTTCATT	126
agagagagagagagagagagagagagagagagagagagagagagagagagag	ag	2012460	CCCTTATCTCAAGATCGATCAAA	59.58	AACACTGATTTCGTAAACATTATTGc	59.769	aatatataaatagttgAAGTAGAAGTCATGAAAAGAGTTGGCGTTCTGCTTCCAAACTCCTCCCACCCTTATCTCAAGATCGATCAAACACTATatattcagagagagagagagagagagagagagagagagagagagagagagagagagagatcatttgCAATAATGTTTACGAAATCAGTGTTTATTATCGTCACATGTATATGCATGGGAGAACACATTGATCAACTTATTGTATCTTTTGATTGATTG	120
ctctctctctctct	ct	2019240	gacaaatctCACTGAACAaccct	59.538	CTACCGCAACATCCACAAAGTAT	60.302	CATTAGCCCACTTCTTAATTCATGTATACATATTCTACATATTTCAATGTCCCCAACACAAGCTTgataagaaaatgacaaatctCACTGAACAaccctactctctctctctctccctaagATAAGGTCCATAGCCTCTCTGTTCACTTAAATATGAGCCAAGAGCTTCATTATTATGTGCACATACTTTGTGGATGTTGCGGTAGCTGCACAA	130
agagagagagagagag	ag	2019399	ATACTTTGTGGATGTTGCGGTAG	60.302	ACTTCAGGAACCCTTTTtgttct	59.575	CAAGAGCTTCATTATTATGTGCACATACTTTGTGGATGTTGCGGTAGCTGCACAAAGGAAAGCAAAGATGATAAGATAATGACATTCAATCtacataaaaagagagagagagagagaaacagaacaAAAAGGGTTCCTGAAGTATGTAAATGTACTATAAATAGTCTATTCACTAAAGATTACATTCTGCATCATCTGTTTctacaaaaaaacatg	119
agagagagagagagagagagagag	ag	2024336	CAAAATTTTCGATCGTTTTCATC	59.844	TTCCAAGTGTCATGAGTGTCATC	60.028	GCCTCTCGCACTTGAACTAGCTACTTGCCACTGACCCAAGTCATTACACCAACGCCCTCAGCAAAATTTTCGATCGTTTTCATCTATCACAAGatattaaagagagagagagagagagagagaggtgcccCAAATACAAATACAATTCAACTTAGCATTAAAGGCTTCCTGTTTGCAGCACATGGAGATGACACTCATGACACTTGGAATAGGGACTGGCCGCC	148
agagagagagagagagagagagag	ag	2024539	ATTCATGATGGTAATCAGTTGGC	60.095	GCATTAGGGGTaccactctctct	60.035	TTGGAATAGGGACTGGCCGCCTACCAGCCGCTAATCCAAAAGCCATTGCATCAACCCCCTTGAAGTTATTCATGATGGTAATCAGTTGGCAATAGccattagagagagagagagagagagagagaaagagagagtggtACCCCTAATGCACTTCAACTTGTGGTACTAGTGTCATCTCTTTTGCAGCATAGGAAAATGATGCTCATGATGCTTGAATTAGTGAC	82
gagagagagagagagagaga	ga	2025422	GAACAAAGAGGCCTCATACACAC	60.054	acttcttgtccccaaattttgtt	60.134	GAcacaaaaaatgagagagaagtAGTGCACACAAAATGGTTCCAAATTCCAACAGGATGCTGGAACAAAGAGGCCTCATACACACAAAGAAGAGataggtgagagagagagagagagagagccgataaaatgagaaatatataacaaaatttggggacaagaagtcccctagatacaaaaacaatatgcaaaagcaaaagcaaaaagatgaaatatacaa	103
tcctcctcctcc	tcc	2028629	GACTGACCAGTTTGCTCTTGC	60.05	CCTGATACCACAAAGACTGGGT	60.281	CAGCTGCCCATGGCAGTGGGTGGGCACACACATGAGATTGGCTTCGTTGCTTTGGACTGACCAGTTTGCTCTTGCACGGTGTTGATGTCATGGCAAcacttcctcctcctccacctttGCGACCACCGCCGAGGCTTGGGTTGGGGGACCCAGTCTTTGTGGTATCAGGCCGCATAACCCCCTCCCCTTAATCGCTTGCTTTGTCGTGCTGC	115
tggtggtggtgg	tgg	2034600	AACATGCcacattcaagtttca	60.407	ccaccaccatcatttgaattaac	60.338	ATTTCAAGGATGGTGACGGACTTTGAAGACATTTAGTTTGAACATGCcacattcaagtttcaattttatttttaaataatgcTTTTGTTAAGtcaaatgatggtggtggtggttgtaTTAGTGTGAACATGCCACgttcaagttaattttatttttaaatgatgcttttgttaattcaaatgatggtggtggtaTTACTGTGAAcatgccac	152
tctctctctctctctctctctctctctc	tc	2038459	TATCGTACATGGACTAGCttggg	60.389	GCTAAAACGGGTCTTCTTTCTTC	59.799	TTGACCAAATAAAAAACATCTTTATTGCAATAAATCATAGTTATTTGCATCGATCATCCGTTCTTGTGCACATGGCTATCGTACATGGACTAGCttgggttctctctctctctctctctctctctctctaaaaattcACTGCAGCATTTATGTGACATGAAACTCTGAGGTGCATTAGGTAGAAGAAAGAAGACCCGTTTTAGCTAGAAAACTTCGCTTTTAGACCAT	128
tatatatatata	ta	2041666	CAAACCCGTAAAAAGGCTACACT	60.751	GGATAAACCTGCAAAGGTTCTTG	61.171	ttgcatgcagAAGGTTGTGCAGGCAACTGGATCTGGTATGTCTGGGGCTCCTTGAGGCAAACCCGTAAAAAGGCTACACTAATCATTTGATTAttctgcttatatatatatacatatatattccttcttgtttcattcttttttgttgcttgtGTGCGTTGCTGTGTTTTTGTTTCGTTGTTGCAAGAACCTTTGCAGGTTTATCCATCGAT	149
ctctctctctctct	ct	2050052	caagattggtacttgggagaaact	59.935	ggagaaggaaatgaaaagaggaa	60.063	tcctctaaaaataccccccatatcccccctcttgggcaagattggtacttgggagaaactctagtgtattcttacttgaagacttagagtttctcttgagctctctctctctctccctattcctcttttcatttccttctccaacttagaacaagtacttttggagcttcattcaaaaggggatcttcaagtgaaggtgttcatcttccttaag	106
tatatatatatatatatatatatatatatatatatatatatata	ta	2059172	ttctttggatgttgatgtatgttttt	60.047	TTTTAAAAagcttgggtgcg	60.231	ctttgatttaattttttccaccttactttttattctattctttggatgttgatgtatgttttttattttgatacatattttctaagtatttcttattgtttatatatatatatatatatatatatatatatatatatatatatacacggccgtacccccgcacccaagctTTTTAAAAATAGTCAGTACCTGTActcgcaccggcacccgtacccgtacctatgtgacagaTCAGAAGctgttt	141
tctctctctctctctctctctctctctctctctc	tc	2063914	CCTCTCCAACCTGCCCTACTA	60.626	ctttccctctatTTACACAGCCC	60.357	CGCCGGTGACGGTAAGAACGCTTGGGTCTTCGACAATCGACATTGACGAGACGCTCCTCTCCAACCTGCCCTACTACGGTGCGAATGGCTTCGggtaatgtctctctctctctctctctctctctctctctctctatcgaATAAGGGAACATGCGCAGCTGGGCTGTGTAAatagagggaaaggaaggagggggagaggaggagggagagggagacggccaGACGGGAAGGgcg	128
tctctctctctctctctctc	tc	2075978	GAATTAGACCGAATTGAAAACCC	60.07	GGTGTCAATGTCATATTTCAGCA	59.881	AATTTCGTTAATTTGTAATTGAATCTTTTCCGCACGATAGGTTGTTTTTACATTTGAATTAGACCGAATTGAAAACCCACTAATCCGTAAAAggttactttctctctctctctctctctcacccatACAGTAGCTCAATTATGATTGCTGAAATATGACATTGACACCATACTATGGCACGGcatttctgtcttttttttcaaaaaacaaccATAGATGT	113
ctctctctctctctctctctctctct	ct	2076186	CATGAATCAACTGGGCTCtattc	59.979	AAGAGTTTACGGTGCTTGAAGGT	60.556	aaccATAGATGTGATTTGCGTGattgattttgcaaaaatagAAACACAGTTCGATCACCAAATTACAGATGACATGAATCAACTGGGCTCtattctctcactctctctctctctctctctctctctttctctctctctatgtcgAATGCTATAACCTTTGGATGATAACGAGGCGTAAACCTTCAAGCACCGTAAACTCTTTAAACAATATCAAACTCAGGCTGAT	129
agagagagagagag	ag	2078088	TAAACTGTTAAAGCACAGCGTCC	60.685	CTGTTGAATGGAGTTCCTGGTAG	60.04	TTTGTGTCAGCTCAACAATATACTCTACTCTTGCATCAAGTACGATGAAATTTTTAAACTGTTAAAGCACAGCGTCCAACCACACCCCCACCCccaacacagagagagagagagaaagagagagatacacTTACAGCGGAGATATAAATTAATAGCATGGCTCAGGAATCCACTACCAGGAACTCCATTCAACAGAGATGTAATCGGAACAAAA	141
tatatatatatatatatata	ta	2086524	TGGCAACATCTAACATACAACAA	58.162	TCCTACAATAGTAATGACACCTACCA	58.188	ATCATAAAATGACATTAATATTTGTGTGTtgtttttagtgacaaattttttattattagttaTTTGGCAACATCTAACATACAACAACATAAAcatcgtgtatatatatatatatatatattataaaattcaaaatgttGTTGTatgataaaaattaaattatcatTCAAAACTGACAATTAAAAATACTATCATGGTAGGTGTCATTACTATTGTAGGA	156
tctctctctctctctctctctctctctctctc	tc	2091019	cttggtTACCACATTTGACCATT	60.028	TGCATGTtccatttctctttctc	60.607	TCCCTTCTGTTCATATCTCTTGTGTTCTTGTATGCCTGAGAAGTGtgtgtttgctttttcttggtTACCACATTTGACCATTTCATTATGCAtgttcctttctctctctctctctctctctctctctctctctacattatatatatatatatatatatatatatatatatatataaatatataatgtagagagagaaagagaaatggaACATGCATAATGAAATGGTCAAAT	156
tatatatatatatatatatatatatatatatatatatatatatatatatatata	ta	2091765	ttttctaaaacgCCCACATTAAA	59.898	CCAATTGAATATCACTGGAAGGA	60.19	cattgagaaaatgaaaaattgtatTGAGATGAcctaaaaattttctaaaacgCCCACATTAAACCTGTGCTGGTGAATCAGTGCTTTCTActcaaaatattatatatatatatatatatatatatatatatatatatatatatatatatatatatgcaacaaaaatGGCCTCCTTCCAGTGATATTCAATTGGCATTATTATTCAATGGAGACGGCTTCCAACATTATGAATAAGGtaatatcatagtcacaaa	153
tatatatatatatatata	ta	2093103	TGTGTTAACaacatctttttctttca	59.207	TGCATCAACCATAAAAAGAATCA	59.485	GGGACCCCTGTTTTTTAATAATTCTATGTAACTTTAAAATCTGTAAACAATATCTCTTATAATACATAGTCATTGTGTTAACaacatctttttctttcattatatatatatatatatatgaaacaaaagTCAAAATAATTGTAATACCCATATATGATTCTTTTTATGGTTGATGCATAAATTATTGTGGCTATTGCAAGTAACAGCTAAAAAGAAAT	104
atatatatatatatatat	at	2094928	tactcgagaaaaacctcaccgt	60.165	tgtgaacaGCGATGAtctatttg	60.145	gtttttttgaaGATTGCCATattactcgagaaaaacctcaccgtttaaaattttgagacgttatttgtgagtATGGTGTTAACAATCTTTCTTtgttcacatatatatatatatatattcaaatagaTCATCGCtgttcacatatatatatatatatattcaaatagaTCATCGCTGGTAGTTATAGAAACCATAGTCTAAATCATGGCAAAAGGTAA	120
gaagaagaagaagaagaagaa	gaa	2100128	ACACCACAGTGAATTGGAAAGAT	59.787	AAAAAGTACACGAAAAGGGCAAT	60.269	AAGTTATTCAAAAGAGATTATTTCTCATAATAAGACAAATAGCAGCACAGAGGCATCAAAAACACCACAGTGAATTGGAAAGATTTGCcgagagaagagggaagaagaagaagaagaagaagacaatggcAAAGAAAGTTATGGTTATTGCCCTTTTCGTGTACTTTTTTCTGATTTCAGGTAAGTTCCTGTAGCAAATTCTTCTCAAGTTATGAGCAGTA	108
tctctctctctctc	tc	2102178	aaaaagagaagaccCAAAACCAG	60.025	TTGCGAGAAATAGAATTCGTACC	59.657	aaacaccaaCAGCAAAAGTAaatctaccaaaaaaagaaaaaaaaaaagagaagaccCAAAACCAGGAGCGAGGAGAGAAGGGAAGGTAAAAAGcctcagatctctctctctctcccttccacCCCTAgcagctctctccctctcgttgcTCTTGGGAGACTCTCCACGGGTACGAATTCTATTTCTCGCAATGTTGATTTATCTCGGTTTTGTT	149
gagagagagaga	ga	2102921	AATCAAAGTTCTccgaagagagg	60.241	TGGTTTGTGTTGAAAACTTTGTG	59.963	ACTTTCTACTATGGTTTTGACTACCGAAGTGATCAGTAACGAGCTGCCTAAGCCATTTACAATGGAAATGAACCAGGAATCAAAGTTCTccgaagagagggagagagagagatcctagCAATATCACTCACCGAAGCAACAGCAGTGCCCACAAAGTTTTCAACACAAACCACAAAAATTAGGCCTCGAATTTCCAAAACACAGGGCTCTAG	95
tatatatatatatatatatatatatatatatatatatata	ta	2103571	cgaaatgataaacgagtcgagtt	59.68	TACCTTGAGAGATTGATGGAGGA	60.082	tgagctgagtttgagcttacaaagatatccgaaatgataaacgagtcgagttcaagtttccGGAACTTGACTCGACTTGAAAACCGCTactttgtatatgtatatatatatatatatatatatatatatatatatatatagttattcaGAGTCCTCCATCAATCTCTCAAGGTAATCAATATGAAGCAAATGTATGGTTGAGAGATAAACAAGCAGAAAGAGGTGAATTAATACTAGATA	145
gaagaagaagaagaa	gaa	2106684	TTGGAAAGATCTGCtgagagaag	60.137	AGAAGAAAGTACACGAAAAGGGC	60.172	AAgttattcaaaagaaattatttcTCATAATAAGATGAATAGCAGCACAAAGGCACCCAAAACACCACAGTGGATTGGAAAGATCTGCtgagagaagaaggaagaagaagaagaaggaagaagaagaagaagaagacaatggcGAAGAAAGTTATGGTTATTGCCCTTTTCGTGTACTTTCTTCTGATTTCAGGTAAGTTCCTGTAGCAAATTCT	111
tctctctctctctc	tc	2108682	aaaaagagaagaccCAAAACGAG	60.146	AAATAAAATTCGTACCCGTGGAG	60.448	AAGtaaatctaccaaaaaaaagaaaaagaaaagaaaaagaaaaagagaagaccCAAAACGAGGAGCGAAGAGGAGAGAAGGGAAGGTTAAAAGcctcagatctctctctctctcccctccaaCCCCTcgcatctctctccctctcgttgcTCTTGGGAGACTCTCCACGGGTACGAATTTTATTTCTCGCAATATTGATTTATCTCGGTTTTGT	146
atatatatatatatatatatatatatatatatatatatatatatatatatatatatatatatatatatatatatatatatatatatatatatatatatatat	at	2110844	tttaactGCATCCCTacttacataca	58.364	AGAGATTGATGGAGGACTCtgaa	59.337	CATGCAAAGATTTACGTATGGCACCTAAAATTTTAGCACATAACCAAGACATTGCAAAttcaaacttttcatttaactGCATCCCTacttacatacatacatatatatatatatatatatatatatatatatatatatatatatatatatatatatatatatatatatatatatatatatatatatatatatatatatatatagttattcaGAGTCCTCCATCAATCTCTCAAGGTAATCAATATGAAGGAAATGTATGGTTGAGAGATAAACAAGCAGAAAGAGGTGAATTAATACTAGAT	159
gaagaagaagaa	gaa	2114016	ATCAAAAAGACCACAGTGGATTG	60.268	TGCCTGAAATCAGAAGGAAGTAG	59.9	GAAGTTaatcaaaagaaattatttcTCATAATAAGATAAATAGCAGCACAAAGGCATCAAAAAGACCACAGTGGATTGGAAAAATCTgccagagaagaaggaagaagaagaataaaaagacaATGGCGAAGAAAGTTATGGTTATTGCCCTTTTCGCCTACTTCCTTCTGATTTCAGGCAAGTTCCTATGGCAATTCTTCTCAAGTTGTAAG	125
atatatatatatatatatatatatatatatatatatatatatatatatatatatatatatatatatatatatatatatat	at	2115250	gaaagagaaagggagagattttagag	58.767	tgaatcttttgtttttctcttcaagt	58.991	gaTATATGAAAACTCATGAAAAGTGTTAACTCTGATAgcaagagagaagaagattttagaaagagaaagggagagattttagagaaaaagagatagaagaatatatatatatatatatatatatatatatatatatatatatatatatatatatatatatatatatatatatatatatatagaagacatttaacttgaagagaaaaacaaaagattcaAGAGAGGGAAAATAAAACATACGTATACATTCGTATGTAAATGAAAATTCGTGAAAGAATAT	160
tatatatatata	ta	2117375	ttgaaaacaatttaGGGTGATAATGA	60.012	CACACTGAATCCGGTTGTATTTC	60.637	aaaaattaaatccaaataaaataactaagattttcatatatgtgaaaataaaatacagttttttgaaaacaatttaGGGTGATAATGATAGTgcattatgtatatatatatatgatgatcAAATTATCCATAAAATTAATGTATCGTTGTGACATGGCTTTTGCTTAGGTTGCATGGGAGCAGAAATACAACCGGATTCAGTGTGCTGCACC	143
gagagagagagagagagagagagagagagagaga	ga	2125025	CGCAAGATAACAAAACAATCCTG	60.857	atgtgCATTCTTCTTTGCATTTT	60.023	TGCTCATTCTCCTGATCTTCAACACTCAGTCTCTGCAAAGGTTACCTTCAAAAGTATACGCAAGATAACAAAACAATCCTGaataccaaaaaaatgaaatgagagagagagagagagagagagagagagagagatatccATCATTTTAACAGTGAATGATTAGAAAATGCAAAGAAGAATGcacatttacaaaaaaaaaaaaaaaccaaggaaTACAACTGTCAGTTAAACTTA	128
cctcctcctcct	cct	2128363	gtctctctctctgccaaATGCTA	60.165	CTTCACCCGCACATACAAGTT	60.045	ttattttctctctctccctctatgtctcttttgtctctctctctgccaaATGCTAGGCCAATGAGAAGAAGTTGGGGTAGATACTAGATAGGCAATcctgcctcctcctccttggtGAACTTGTATGTGCGGGTGAAGCGGCTGCAGAATGTGGCATGCTCACCCGAGATCTGTATGGCATGCAACATCCCATCCCCATCGAACAGATGGCA	106
atatatatatatatatatatatatatatatatatatatatatat	at	2129372	AAATCGCTTCGTACACCATCTT	60.028	GATTGAAATGAATGGAATGGAGA	60.144	GGAATCTGACCACCTCTTTTTCGAAACACAATATGTGGGTAGGTAGGCAGGCAGGCATACGTACCAAGCAAATCGCTTCGTACACCATCTTCCattgcaaatatatatatatatatatatatatatatatatatatatatatatagttgagaTTACATCTCTCAAAGGataaaaacattttgatgatgcaaatggTGGAAAATTTCTCCATTCCATTCATTTCAATCAggggggcggagccaag	158
agagagagagagag	ag	2131854	gagaggaggaagaggacgaGTAa	60.375	TAAATTCGAAGAACATACACGCA	59.674	CGAGGAGAAGCCCTAGATTTCTCCCGTCGCAGGCACCGGAGGAAGCGGTCGGCGAATCGAGGGGGAGAAagcgagaggaggaagaggacgaGTAatcattagagagagagagagggagagcgagggAGTGTGCGTGTATGTTCTTCGAATTTAAGGAAAGAGGAGTCCGCTCGACCAATGGGGACTCGACGTCGCTCGCTCGACTGTACGGACT	81
ctctctctctctctctctct	ct	2132330	GAAGAACATACAAGCACACTccc	60.054	gagaggaggaagaggacgaGTAa	60.375	AGTCCGTACAGTCGAGCGAGCGACGACGAGTTCCCATTGGTCGAACGGACTCCTCTTTCCTTAAATTCGAAGAACATACAAGCACACTccctcgctctccctctctctctctctctctctaatgatTACtcgtcctcttcctcctctcgctTTCTCCCCCTCGATTCGCCGACCGCTTCCTCCGGTGCCTGCGACGGGAGAAATCTAGGGCTTCTCCTCG	80
atacatacatacatac	atac	2134598	TAAATCCCTCCCTATACCCTCTG	59.72	AGAAATTTACGACCATTTGCATC	59.411	cttttcagaaaaaagcTGAAACACAATGTGTGGATGGGTAGACACTTGATCCGCACCTACAATCCAAGTAAATCCCTCCCTATACCCTCTGCCattgcatatacatacatacatacacacacacacacacacatatatatatatatatatagttgagaGTACATCTCTCGAAAGATAAAAACAGTTTGAGGATGCAAATGGTCGTAAATTTCTCCA	145
agagagagagagag	ag	2137504	CAGGAAAACAATTCAATCCTCAG	59.987	AATGAtggatctctccctctctc	60.054	ctcatttctcttGATCTTCAACACTATCTATGCAAAGTACACCTGCAAAAGTGTAAGCAGGAAAACAATTCAATCCTCAGAATACAAAATACAGGatactagagagagagagaggaggagagagagagagagagagagggagagatccaTCATTTTGGGTGCAAAAGATTAGAATATTcagagaaaaatatgaatacctagaaaaaaaagagat	97
aagaagaagaagaag	aag	2140449	AGCAGCACTGAGGTAGAGAAAAC	59.248	aaataCATACCCAGTGGTTTCCA	59.531	GAAGTAAATAAAAGATATAATTTCTCCAAATAAGATAAATAGCAGCACTGAGGTAGAGAAAACTACAGTGAATTAGAAAGATCtgctgagagaaaaaaataagaagaagaagaagatggcgaAGAAGGTAAATGACTTTAGTATTTTCATGCAATTGCATGATATACTATGGAAACCACTGGGTATGtattttgatgaaaacttttctttttatc	152
ctctctctctct	ct	2148251	CTTTGGGAGAAACCCttgagtat	59.888	acaggaagaggagaaatggaaag	60.115	aaatacccctcattCCCCCCCCCCTGTTGGGTAAGAGTGGCCTTTGGGAGAAACCCttgagtattctcacttgaagacttggGTCGGGTTGTTGtatgagctctctctctctccctcttcctctttccatttctcctcttcctgtccaacttggagcaagttaCAACTCTCTTAGAGACATCATCTTCATTATCTTGGAGATTCTTTCAATG	104
tctctctctctctctctc	tc	2150343	acCAAAAATATTAGGGatgcaaa	58.848	ATaaaatgtgtttgtgtgtgcgt	59.371	aaccaaatacCAAAAATATTAGGGatgcaaacatatatatatctaactTGATATGTAATAtacaagtttgatttttatgtacGTACTAGCATAtttataatctctctctctctctctcgctctctctcacacacacgcacacacaaacacattttATATCTGTAAAATGCTGTCTATTAATTGGCAACTTGCGACTTCCTAATGGCCTTGGCCATCAT	149
ctctctctctct	ct	2157971	tataaatatctcccacttccccc	59.46	ttgaagagaaatggaaagaggaa	59.359	tctctataaatatctcccacttcccccctcttgggcaagagttggcCATTggaagaaactctagtgtattctcacttggtgacttagagtttctcttgagctctctctctctccctcttcctctttccatttctcttcaacttgggagcaagcttcatcaagtCAGAACCCttttggaggcatcatcttagagcttcactcaaggggatttc	136
atatatatatatatatatatatatatatatatatatatatatatatatatatatatatatatatatatatatatatatatatatatat	at	2159595	tttgcacatgatgatttttctca	60.482	aatttgtagatGGAGGCAAGTCC	60.707	tatacatgttatatacatgtatttgcacatgatgatttttctcattctctatctatgtttacatatttcattttacaaattttcatataaatatgaatgaatatatatatatatatatatatatatatatatatatatatatatatatatatatatatatatatatatatatatatatatatatatatgaatctcctactttttctctctagaatctttttcacttttcaagtGGACTTGCCTCCatctacaaattatatatatatatatatatatatatatatatat	235
tatatatatatatatatatatatatatatatatatatatatatatatatatatatatatatatatatatatatatatata	ta	2159750	acttttcaagtGGACTTGCCTC	59.795	gattttaaaggaaaagaaatggagaa	59.485	tatatatatatatatatatatatatatatatatgaatctcctactttttctctctagaatctttttcacttttcaagtGGACTTGCCTCCatctacaaattatatatatatatatatatatatatatatatatatatatatatatatatatatatatatatatatatatatatatatatatttctccatttcttttcctttaaaatctctctttttatttaagtcAACGTTATTTTTagaagctttcatatatgtgtatatgtgatggtatatatacata	140
tctctctctctctc	tc	2166058	ATTATGGCTCCTAATTGCCTAGC	59.997	TAGTCTAGAGGTAGTGCAGCCCA	60.45	ATTTCACTGGAGAAATTATGGCTCCTAATTGCCTAGCTGGTAGATAGATAAGTGAAGACTTTTCTTCCCTTGGATAGTAAATAGCCACAAGACttctgcatctctctctctctcactagaTGCATGCACCCACCAGCATGGGCTGCACTACCTCTAGACTAGAGGGTGATGACACCACCAGAGCGGCGCTGCCTCATGAAACATGCAGTGAAGT	147
aacaacaacaac	aac	2176641	tatgaccatgaggagatgaaaaa	58.569	ttcatgttgttgttgctctttct	58.941	GACTCTAAAGTcaagatttgagagctatcttatatgaccatgaggagatgaaaaagagaagaaataaggTAAtgacaagactatattcaagaaaagatagaacaacaacaacaagaatatattcaagaaaagaaagagcaacaacaacatgaatatattcaagaaaagaaagagcaaaaacaacaagaatatattcaagaaaagaaagggca	121
gagagagagagagagaga	ga	2185660	CCAACAAGTAACTCTGCTTCTGG	60.334	TGGGTAGATAATCACATTTCTCca	59.737	tgaattttttgatggacTGGCATGGGCAGTGGCCCCCAGCCAACAAGTAACTCTGCTTCTGGCAGAAATGAGACTCTTGCTTTCAACATCTCTcagatgtgagagagagagagagagatatattcATCTTTCTAGCagtgaaaaattagaaaatgtgGAGAAATGTGATTATCTACCCAAAAAATAGGTCCGGAGAATACTATTATAAGTTGAGCTTC	140
tatatatatatata	ta	2187829	GTTGTTTGACCTCGTGCTAGAGT	59.867	GTCCGATTTGACCcgatttat	60.034	ATCCACCTGGTCATTTGCATCAGTTGATTGATGAAAATCTGATTGGTGTTGTTTGACCTCGTGCTAGAGTTAGTTAATATGGTTCTAAACCACtccattgtatatatatatataaaataaatcgGGTCAAATCGGACCATGTCTGGCTGACCTGGGCGGGCCCTATAGATTATCGGGCTGGTTTTTTGGGCCAGGGCAGATCCGGTCGGGTACC	90
tcttcttcttcttcttcttcttct	tct	2194041	AACCCATGTTTTTCCAtgattct	60.793	GGACCAATTATGAGCATCTACCA	60.218	GCaagcagaaattaaaaaatgagaataaaatatccaaaaaaaaatcattggatCGTGGGTAGGTAGGGTTCATACCCGAACCCATGTTTTTCCAtgattctcttcttcttcttcttcttcttctttttatatttttctgacCATTTCTGGTAGATGCTCATAATTGGTCCTGGTGACCTCCAGATTCCTACATTACTCTTGCTTTTAAAGCCCAAGATGCCGAG	92
agagagagagagagagagagagagagagagagag	ag	2195071	TGCGAAAGTATAAGATAACTCAGCA	59.524	AGAAATCTTTTACCCGCAAGAAC	60.02	TCTCTCGAACTTCAAAACCTAATCTCTACGGAGTATACCTGCGAAAGTATAAGATAACTCAGCAATCCTCagaataataattaaaaaataaaaggagactagagagagagagagagagagagagagagagagagacgttcATGGTTCTTGCGGGTAAAAGATTTCTCACCCTTGACTTCTGCTTCTAGAAAAGGTACTCTTCTGTCAAAGTCTGTTCAATTTCCTAACGATGAA	127
tctctctctctctctc	tc	2206902	CGGAAAGCAAATTCTTGATCTta	59.755	CagacatcttcatcttctcctcC	59.337	ATTGTACTCTGAAACTGAGTATTTCATGCATATCCTCCAATAGAAACTCAGTACTGTGCATGGAGCAGAGTTCGCGGAAAGCAAATTCTTGATCTtagtgtctctctctctctctccccccacagCAGAAGTGATGCAGGTGGTCCGGACGgaggagaagatgaagatgtctGAGAAATGTTGGTCAGTTTAAGATGCAATTTAGCTTTCTATCAC	99
ggcccggcccggcccggccc	ggccc	2209834	CTCGAGCTTTggtttatgcc	59.845	CACATTGTTTAAGTTCGTGCTCA	60.214	cccGGCATTCAAAACGGGCTGGCCCGAGGCCTGGCCCGTTTTTAAACGGGCCGGACCGGGCCCATGTAATATCGGGCCTCGAGCTTTggtttatgcccgaggcccggcccggcccggcccgattattaacgggctgggccgggcttTGAGGCGGGTTGCTACTTGCTAGCCTCTAGCTCACTCAAAAAATGAGCACGAACTTAAACAATGTGCACTTAAT	135
atatatatatatat	at	2210994	GTTTGTCCCacattttgatgttt	60.014	CCTCAGAATGTTTTTGTCCTTtg	60.022	CGAATACAACAAAAGTTAGGCATCATTTTGCTTTTCCGACCTTTGTTTGTCCCacattttgatgtttctctGCCTACATACCAAGCAAATAGCttcctacatatatatatatatacctctcaAAGGACAAAAACATTCTGAGGATGCAAATGGTCGTCAATTTCTCCATTCTATTCATTTCAATGTACTTAAACAAAAAAGCTTACTCTTGTTC	99
agagagagagagag	ag	2216929	CCTGCAAAAGTATAAGCAGGAAA	59.809	TTCACAGCTAAAATGATGgatctc	59.635	CTCATTTCTCTTGATCTTCAACACTATATCTGCAAAGTATACCTGCAAAAGTATAAGCAGGAAAACAATTCAATcctcaaaatacaaaaaacaggatactagagagagagagagattgagagagatcCATCATTTTAGCTGTGAAAGATTAGAAAATTCAGAGAAACATATGCATACCtagaaaaaaatagatatgagTAATACTACTGTCTGT	104
attattattatt	att	2218898	TTTGAGCCAAGTCAGTGGTAAAT	60.048	aagagaaaaatggaacttCCTGC	60.121	ggctccacccctctGCCTGAATCGGGCCGTTTTGAGCCAAGTCAGTGGTAAATTTATTGATATGATTCATTGGCTGATTCTCACttaagttttttctttaattattattattttcttttttaatcagCTACAAAGTTCATTTTGTACACTGCAGGaagttccatttttctcttaatgggAGTTCTAGCTCCATCCTTGCGAGAAAATCACAC	143
gagagagagagagagaga	ga	2228803	GATCTTCAACACCAAGTCTCTGC	60.303	GTGCATTCTTCTCTGCATTTTCT	59.912	TTCTCTTGATCTTCAACACCAAGTCTCTGCAAAGTATACCTTCCAAAGTATAAGCAAGataacaaaacaatcctcataacaccaaaaaaatgaaatacatgagagagagagagagagatccatcATTTTAAGAGTGAAAGATTAGAAAATGCAGAGAAGAATGCACATGTAcgtacaaaaaaattaatccaAGGGATACAACTCTCTTAGACTTATAT	159
tatatatatatatatatata	ta	2229167	ATAAGGAAATTGAGGAGGGACat	59.252	GTTTTTAAGAGAGCCACCTGTGA	59.812	AAACAAGCATTCAATTGGCAGTGCCTCAGAGTATTTGagttttattgttttccttaAGCATTGCAATGTTTTATAAGGAAATTGAGGAGGGACatatagctatatatatatatatatatacacatgatATCAACATACAAACTTATGGTGCATTCCTAAAGGCTTCTTTAGAAACTTTTTGTTTGTCACAGGTGGCTCTCTTAAAAACACTTGATATATC	136
ccttccttccttcctt	cctt	2229598	TCCTAGGTACTAGGCATGCTGTC	59.818	ATCAACACTCCCTATACTgccaa	59.906	CCTTACCCCCATCCCTCCTAGGTACTAGGCATGCTGTCAGTGCATCGGGGTGATGCTCCACTATAtttcaacttacatatcaaGCCCGCCCAACCCTtacccttccttccttcctttcttttggcAGTATAGGGAGTGTTGATCCTACGAATAGAAGCTAGCTGCCTACTGGCCCCCACCTAGTCTGTTGTGCCAATCCCTTAAGGATTCATGTAA	128
atatatatatatatatatatatat	at	2231114	AGCTGATTCACACCCTACAAACT	59.225	atacatTGCCCACGTATTACCAG	60.036	cttttttagaaaaaagcTGAAACACAATCTGTGGTTAGCTAGACAGCTGATTCACACCCTACAAACTAAGCAAATAGCTTCCTGCACCCTCTGccattgcatatatatatatatatatatatatgtctccATTCTATTCATTTCGTCTTGTTCAGACATTTCCTCTGGTAATACGTGGGCAatgtatttaaacaaaaaaagcttAGTCCTTTTTGTGTTGCATG	143
gagagagagagagagagagagagagagagaga	ga	2246820	TGAGCAAGATAACAAAACGATCA	59.772	GTGCATTCTTCTCTGCATTTTCT	59.912	CTCACTCTCTTGATCTTCAACACCCAGTCGCTGCAAGGTATACCTTCTAAAGTATGAGCAAGATAACAAAACGATCATCAGAATACCAAAAAAacgaaatgagagagagagagagagagagagagagagagattcatcaTTTTAACAGTGAAAGATTAGAAAATGCAGAGAAGAATGCACAtctacaaaaaaataaatccaaggAGTACAAGTGTCCGTTAAACTTATATCT	126
tctctctctctc	tc	2247587	CCCGACCTGTCTTGATATATGTG	60.617	AAAAAGTAAGAAGGCATTGGcat	60.357	cttgccaAGCCCGTCTACCCTGAGCTAGGTATTGGGGGCCCGACCTGTCTTGATATATGTGtttaaaaataatctttttgtatttatattttgtttttaatctctctctctcaaaatatatatatatatatatatatatgattccatcatacaaacttatgatgCCAATGCCTTCTTACTTTTTGTGTGTCACAGATGACTCTTAAAAACAC	146
atatatatatatatatatatatatat	at	2249631	CAAACCAAGCAAATCTCTTCCTA	59.78	GTCCGAACAAGACGAAATGAATA	60.358	gaaaaaagaagaaacacaatCTATGGATAGGTAGACAGCTGATTCACCGCCTACAAACCAAGCAAATCTCTTCCTACACCATCTGTCATtgcaaatatacatatatatatatatatatatatatattatatatatatatatatatatatttttctccaTTCTATTCATTTCGTCTTGTTCGGACATTTCCACCGGTTTGTATGCATTGTAAATCTTGGCTTTGGTG	131
ctctctctctctct	ct	2251722	ATAAGTGAAGAGTTTTCTCCCGC	60.14	ATAGGAAAAATGAAGGGAGACGA	60.308	CATACTGACTAGTTTATGGCTCTTAATTTCCTATGTGGTAGGTAGATAAGTGAAGAGTTTTCTCCCGCTGGGCAGAAAAAGAGGCACAAGACCtctgcccctctctctctctctcactacaAGAGgggtggaaccagaaattttctCCTCTAGTTTGTGGGCAATCGTCTCCCTTCATTTTTCCTATCTTCATAATGAGCGAGAAAAAATGACT	142
tctctctctctc	tc	2257000	atgtgacgGCATGTACACATAtt	59.175	cggtcttaatgaagtcggtaaat	58.643	aaACCTCTCTTTGTcctcaaatcaatacatctttttctcttaagctttcatatatgtgtatatgtgacgGCATGTACACATAtttgcatgtctttctctatctctctctctctttcttttcataagtgttttatctcttgtattctttttaacattctcctctcatgatctttttatttaccgacttcattaagaccgcaaaccaagtaatg	137
ctctctctctctct	ct	2264233	AAGTGATGATATTTCTCCCGTTG	59.385	AACGATTGCCCACATACTACAAg	60.302	atATGGTAGAAGAAATTATGGCTCTTAAATTCCTATATGGTAGATAGATAAGTGATGATATTTCTCCCGTTGGGCACTAAAATAGGCACAGGAcctttgcctctctctctctctcactacaTACAGAGgggtggaaccagaaatttcttcTTGTAGTATGTGGGCAATCGTTTGCCATCATTTTTTCCTACCTTCATAATGAGACaagaaaaat	123
tctctctctctc	tc	2264852	CCCTTCGATAGTAAATAGCCACA	59.549	TCATTGCTCACTAGTCTGGAGGT	60.316	ATTGGGTAGGAGAAATTATGGCCCTTAATTGCCTAGCTAGTGGATAGGTAGGTGAAGAATTTTCTTCCCTTCGATAGTAAATAGCCACAAGACttctgcatctctctctctcgctcactaGATACATGCACCCACCAGCATGGGCTGCACTACCTCCAGACTAGTGAGCAATGACACCACCAGAGCAGCGCCGCCTCGTGAAACATGCAGTG	108
tatatatatatatatatatatatatatatatatatatatatatatatatatatatatatatata	ta	2265917	TCACAGCATATTTGCTTCCTACA	59.793	CCTCATAATGCTTTCATCCTTTG	59.977	TGCTACAAGGCGGGAATCTACCACCGCTTTTCCGAAACATAATCTGTGGATAGGTAGACAGCAGATTCACAGCATATTTGCTTCCTACACCCTctgccattatatatatatatatatatatatatatatatatatatatatatatatatatatatatatatataaagagaaagagatatggAGTTGAGAGTACAAAGGATGAAAGCATTATGAGGATGCAAATGGTCGTAAATTTCTCCATTCTATTCATTTCAATGTACTTAA	149
atatatatatatatat	at	2269191	TTAGAATgatccctccctctctc	60.048	GGTACAGCTAATTGCATCCTTTG	60.036	TTCCAGAAGCACGGCAGTGAGCAATTAGAATgatccctccctctctctctttctctccctctctctctctctctctctctgtgtatatatatatatatatatatatatatatatatcatgaaaaaaatagaGGCATTCAAAGGATGCAATTAGCTGTACCCATTCTCTATTCCAATCATTTGGTAGTTAAACAAATGAAGGCAAAGCTTCCATTCA	136
tatatatatatatatatatatatatatatatatata	ta	2274096	ACATACTCTTTTTACACCcgcaa	59.946	TCATCACCACATTTTTATCCCTC	60.068	TACAAGGCGAGAATCTGACTACCTCTTTTCCGAAACACAACAATATGTGGATAGGTAGACAGCGGATTCACAGCCTACATACTCTTTTTACACCcgcaattatatatatatatatatatatatatatatatatatactgtgagggagagagagagagagttgagagTATATCTCTCGAGGGATAAAAATGTGGTGATGATGCAAATGGTCTAAAATTTCCCATTTTAGGAGCGGAG	123
agagagagagag	ag	2280287	ACAACTGAAGCTGGGAAACACTA	60.212	attccaatcATTTGGTGGTTAAA	59.491	CCGGTCAAGAGCGTCAATCTCTTATGCTACAAAAAGGAAGTCACCTATGTGTGTAAGTTGAAGCACAACTGAAGCTGGGAAACACTAAACAATAttacttagagagagagagatcattggTAGCCATTTCCCACTCACCCAAATGCAGCGTAGCACTAGATAAAATGTCCAAGAGGGTTTTTTTGTTTAACCACCAAATgattggaatatat	144
atatatatatatatatatatatatatatatatatatatatatatatatatatatatatatatatat	at	2280393	GTTTAACCACCAAATgattggaa	59.977	ACGGCGGTGATCAATTAGAa	60.469	agagagatcattggTAGCCATTTCCCACTCACCCAAATGCAGCGTAGCACTAGATAAAATGTCCAAGAGGGTTTTTTTGTTTAACCACCAAATgattggaatatatatatatatatatatatatatatatatatatatatatatatatatatatatatatatatatagagagagagagagagagagagagagagagagaaagagagatcatTCTAATTGATCACCGCCGTGCGTCTGGTACATCGGTGCTGCTATTTATCTTGTTT	152
tatatatatatatatatatatata	ta	2282996	ttctccctctctgtctgtctgtc	60.044	TGGGTACAGCTAATTGCATCTTT	60.036	CACGAGGTACCAGAAGCACGGAAGTGATCAATTagaatgatctctctctctttctccctctctgtctgtctgtctatatatatatatatatatgtctatatatatatatatatatatatatatagatcatGAAAACCAAAAGATGCAATTAGCTGTACCCATTCTCTCCCTATGAAAATGGCTTTGATtgcctttttcatgaaatgCTCTCCCTTCCTAAATAC	110
tgtgtgtgtgtgtgtgtg	tg	2284916	TCATTTCTCTTGATCTTCAACACC	59.637	tctctgtctctcacacacacacat	59.871	TCATTTCTCTTGATCTTCAACACCTAATATATGCAAAGTGTACCTACAAATGAATAAGCAAGataacaaaacaatcctcagatTACCAAACAACaagttatgtgtgtgtgtgtgtgtgtatatgtgtgtgtgtgagagacagagagagagagagagatgtatatATATCCATCTTTTTACCAGTGAAAGATTAGAGAATGTAGAGAGAAGTACATata	145
tgtgtgtgtgtgtgtgtgtgtgtgtgtg	tg	2285464	ctgcttatttctcttgaccTTCG	59.569	tttctctccctctctctctctctc	59.026	TctgcttatttctcttgaccTTCGACGCCTAATATCTGCAAAGTTACCTTCAAAAGAATAAGataacaaaacaatcctcaAATTACCAAACAAtaaattttgtgtgtgtgtgtgtgtgtgtgtgtgtgagagagagagagagagggagagaaagagagagagagagagagatccatcATTTACTAGTGAAAGATTAGAAAATGTAGGGAAAAGTGCttatctacaaaa	152
atatatatatatatatatatatatatatatatatatatatatatatatatatatatatatatatatatatatatatatatatatatat	at	2292025	AGCTTATTTGCTTCCTACACCCT	59.717	CACTGCtctcgactctctctctc	60.088	ACAATCTGGCTACCTCTTTTCTCATTCCAGCAAAATCTGTGGATAGGTAGACAGCGGATTCACAGCTTATTTGCTTCCTACACCCTCTGCCATtgcaaagatatatatatatatatatatatatatatatatatatatatatatatatatatatatatatatatatatatatatatatatatatatataaagagagagagagtcgagaGCAGTGGCGGAtctagaaaattttggatgagGGGCACTAACTGATCTCTCATTTATAAGGATGAGTGCTTGCAGGTACTG	151
atatatatatat	at	2297911	TAGTGTTCTCATCCGGTATCTCG	60.508	CAGCGACAAACATGCAATAAAG	60.669	TATGCTGGTGAGAAAAATAGTGTTCTCATCCGGTATCTCGTTGAAGTGGTCGTCATTTGCCGGACTGCCCAAATCAACATTGGGCTTGGATGCCttctggatatatatatatttcattgttATCATCATCCTTTATTGCATGTTTGTCGCTGCTCATCCCTGCGCCTCCCTCTTTTCAGAAAAGTGAGAAGGAACTGGTTTATCGCTGCTCA	135
atatatatatatatatatatatatatatatatatatatatatatatatatatatatatatatatatatatatatatatatatatatat	at	2300609	gtcttttgggTGAATAAAGGTCC	60.102	aaaaggtatgattggccattagg	60.42	TTTAGTGGGCAAGACCcttttgtctttccttttgacaaaaaaaacctcattttagaggacgattttagtcttttgggTGAATAAAGGTCCAactcatttaatatatatatatatatatatatatatatatatatatatatatatatatatatatatatatatatatatatatatatatatatatatataagcctaatggccaatcataccttttttcaaaccatttcttcttcaaaataattcaaaattttgtgaaattcggatgaaaatagagtgaaattcaaattt	147
tctctctctctctc	tc	2301680	accaggagcatgaaaagatgata	59.979	agagagagagatggagggagaaa	59.971	tagcactcaacctcttttgtAGAAACAAGAGGCTTTGGtcgagtgcaccaggagcatgaaaagatgatatgatatatcatttcatagttacctcatgttatctctctctctctctacatcaTGCTTTCTCCCTCCATCAtgttctctctctatttctccctccatctctctctctctctctctctctctctctctctctccttccttgaatatt	129
tctctctctctctctctctctctctctctctctctc	tc	2301744	tgttctctctctatttctccctcc	59.403	aaccacactctcattctcaccat	59.915	tgatatgatatatcatttcatagttacctcatgttatctctctctctctctacatcaTGCTTTCTCCCTCCATCAtgttctctctctatttctccctccatctctctctctctctctctctctctctctctctctccttccttgaatattgtctatctACTATCCATGCATGTTTGTTTAGTTTTCCATtcacatgtgaatgtatggtgagaatgagagtgtggtttgggaatctt	151
atatatatatatatatatatatatatatatatatatatatatatatatatatatatatatatatatatatatatatatatatatat	at	2302398	cctttgtttccacattttattttaca	59.639	ttcaagtcaaatgccttcatcta	58.888	acatgtcatatacatatatgtgcacatgaggattccctttatctttctcttcctttgtttccacattttattttacaagtTTTCATATAcctatgaatgcatatatatatatatatatatatatatatatatatatatatatatatatatatatatatatatatatatatatatatatatatatattatagatgaaggcatttgacttgaaaagtatatatatgaatgtgcTACTTTCTCTGTCTAGAatcttattctcttttcaagtcaaatgccttcatctata	160
tatatatatatatata	ta	2302589	ttcaagtcaaatgccttcatcta	58.888	tgaaagcttgtaaaaatAACAGTGAc	58.166	atgaaggcatttgacttgaaaagtatatatatgaatgtgcTACTTTCTCTGTCTAGAatcttattctcttttcaagtcaaatgccttcatctataatatgtatatatatatatatatctccatttcttttcatttaaaatctttctttctattcaagTCACTGTTatttttacaagctttcatatatgtgtatatgtgatggtatatatacatata	112
gaaaggaaaggaaaggaaag	gaaag	2306763	atggaaaggaaaagaaagaggtg	59.992	ggaaaggaaaggaagatgaAGAG	59.729	cggaaagggagggaaaggaaagcaaaggaaagagaaagggaagggaaaagaatggaatggaaaggaaaagaaagaggtgattaaaaaggttgtttggatagaaaggaaaggaaaggaaagaaaaaactaaaatcttctttcattttttcttctagaCGTGGGACCTCATGGGTATTATGGGCAAAAAAAACTCTtcatcttcctttcctttcctttccct	157
ctctctctctctctctctct	ct	2307415	CAcgaacaagaaaggaagaaaga	59.914	AGAAAACAAAAGGCAACACGTAA	60.082	acgCCAGCGGAGACCAcgaacaagaaaggaagaaagaaaacaatttcaaacaaaagggATTCCATTAGATAAAATCCAGTCCACGGTTTATTCgtcattgctctctctctctctctctcttctctccaaTTATGGACAAGTTTACGTGTTGCCTTTTGTTTTCTAGGGTCCGTTTATATGCCTCAAGGGGCATCTAGTGCAATCAAGCGGAAAGGTCCAA	150
gagagagagaga	ga	2308098	AAACGGACCCTAGAAAACAAAAG	59.927	AAAATCCAGTCCACGGTTTATTC	60.448	TTTCTGCTTGATTGCACTAGATGCCCCTTGAGGCATATAAACGGACCCTAGAAAACAAAAGGCAACACGTAAACTTGTCCATAATTggagagaagagagggagagagagagagcaatggcGAATAAACCGTGGACTGGATTTTATCTAAAGGAATcccttttgtttgaaattgttttctttcttcctttcttcttcgtGGTCTCCGCTGGCG	105
tatatatatatatatatatatatatatatatatatatatatatata	ta	2309280	gtttaaccaCCAAATgattggaa	59.977	CAGGGCAGTGATCAATTagaatg	60.854	CACCCAGATGCAGCGTAGCACTAGATAAAATGTCCAagagggtttttttttgtttaaccaCCAAATgattggaatatatatatatatatatatatatatatatatatatatatatatatatatatatatatatatatatatatatagagagagagagagagagagagagagatcattctAATTGATCACTGCCCTGCTTCTGGTACATCGGTGCTGCTATTTATCTTATTTGGATAGTTTTTTTCC	145
ttcttcttcttc	ttc	2317827	TAGTAGATTATGCGTGAggagcc	59.791	AGAAAGCAGCAagacaagaaaaa	59.716	ctaaggggctggactATATAAACCCAGCAATATGTCGTGTTAAAAGATCTCTAGTAGATTATGCGTGAggagccccttagaaggaaaccccttaatcaaattcttcttcttctctttttcttgtctTGCTGCTTTCTACAGAGGCGACCGTTCGTGGCTGCAGCACTTGGGTGTGGACGATCTTCCGCTGCCTTCACCTATATCTTAGGAAG	86
atatatatatatatatatatatatatatatatatatatatatatat	at	2321598	CAATATATCTTGATCGGGTTGGA	60.049	tgtgtgtgtgtgtgagagagaga	59.553	AGGTGGTAAAAGTGGCTTCATTTCTCAACATGCTGCTTGTTCATTCTTTAAACCATCAATATATCTTGATCGGGTTGGAAGACTATGTAAAAGActggcaatatatatatatatatatatatatatatatatatatatatatatataatgttttgctctctctctctctcacacacacacacacttttttAATCTGTAAAATGCCATCTATTGTAAATTTCCAATGACTTAGGCCATTGGTAACTC	127
tctctctctctctctctctctctc	tc	2330310	TCTCTGGATCCATTTTTGGATAG	59.45	GTAGGAGCTTTGCAACCAGTTTA	59.841	GTAGAAGTTCAGCTTATAATAGTATTCTCTGGATCCATTTTTGGATAGATATGCGCATTTCTCTACATTTTCTAATCTTTCACGGCTAGAAGGacgagtttctctctctctctctctctctctcactgctTGATTTGCTCAGTAAACTGGTTGCAAAGCTCCTACCTAACAAGCTGGAAACTGTGATCTTCACGCTGTTGGAAGAATCTCATCATGCATTTAGG	140
GGGCGGGCGGGCGGGC	GGGC	2332716	GAAGGAAAAGCAATTCGGTAAGT	60.02	GATTGAACAAAACACTCGCTTTC	60.163	CTTGGGTGTAGTTTCTGCTGGTGACTATCATATCACCGCTAGCAGTTGGCCAATGCCATTAGTACTTTTGAAGGAAAAGCAATTCGGTAAGTACTGGGTTGGGCGGGCGGGCGGGCGGGTGAGGTTGgggattttctttctttcggCCCAACGTCACTTTGAAAGCGAGTGTTTTGTTCAATCACGTCACGAGCAAAGCCCTACACTCGGGCGGGC	114
agagagagagagag	ag	2334869	CGGAAGATAACTCAACAATCCTG	60.008	TGATAGTAGTATTCCCCGGACCT	60.102	ATTTCTGTTGTTCTTCAACACCCAATCTCTGGAAAGTATACCTGCAAAGTATACGGAAGATAACTCAACAATCCTGAGAATACAAAAAGGCTAggaaattagagagagagagagattcatccTTCCAGTACTGAAAGATTAGAAAATGTAGGGAAAAGTGCCCATCTGCACAAAAAAGGTCCGGGGAATACTACTATCAGTTAAACTTCTACCA	146
ctcctcctcctc	ctc	2337358	AAACTCACAGGTGTGTCAGGACT	60.125	CTGCATCTTCCACAAACAGAAG	59.914	TTTCCCGGAAACTCACAGGTGTGTCAGGACTCAGGAGTGATCAATGGGACGAGCTACAGCATCCCTCGTGGTGCCTCCCCTCTCGATCGCCACTCCggttctcctcctcctcgtcgcTCGTGTCCTCATCGAAGGGCTTCTGTTTGTGGAAGATGCAGCACTTCTTCGAGCTCTTCCTCTGAAGGAACTCATTGTCGACCGTACCTTCCTTC	150
tatatatatatatatatatata	ta	2338677	AAGGTCAGATTGTGAAGAAAACATC	59.934	GCAGTGATACCACCCAAAATAAA	60.121	cCAAATCACTCTGAATATTATATCTATAAGGTCAGATTGTGAAGAAAACATCTTTATAATTCATTTTAACGACTCTAGTTTTTTACTGTTAATatgttactatatatatatatatatatataacagtgaTTTATTTTGGGTGGTATCACTGCATTTGTcagcatatttttttatatataaagagatagagaaatCCATGGTTACCTTAAATATTAAACTTTA	125
tatatatatata	ta	2340576	CTCCAATAGAATGGACATGCAAC	60.736	aagcaCTGCATTTCCGTTAACTA	60.192	CTACCTCTCCTCCAATAGAATGGACATGCAACTTGCAGGAAACAGCTTTTGCTGGGGTTGGGCCTCCTTCCTTTATTAAAATATAATGTCAattactatgtatatatatataagagccTTTTAGTTATTATAGTTAACGGAAATGCAGtgcttattttaaaaaatcacaaaaaaaatgattttattaGGAGTTATAAGTAAAATCTAGTctc	144
atatatatatatatatatatatatatatatatat	at	2342195	TATCGTCGAAAGGGTAAGACTCA	60.136	ttttaaattttcgtCATGCAACA	59.542	TTCTTCCAATCAAGCACCCTTTAAATATGAGGTCAATTTAATTTAAGTAGGGTCCCTATCGTCGAAAGGGTAAGACTCAGTCCATTTCTTTAgctacaacatatatatatatatatatatatatatatatatataataacttaATCTTGTCAGATGTTGCATGacgaaaatttaaaaatttgtagttaaaaaataatcactATATTGGTATTAGCGATGGTTTATGATGAGGAG	121
tatatatatatatatatatatatatata	ta	2342427	TCCCacaacattctctctctctc	59.87	ccctcctctctctctctctctct	59	AGATGTTTGATGGTAGTTGTTACTCCCacaacattctctctctctctctctttctctctctctctctctatatatatatatatatatatatatatatatatatatatatatatatatatatatatatagagagagagagagagagagagagagagagagagagagagagaggaggggggAAAAGAGGTAGCAACCATAATATAAGATTGGATGCAAATTATATCATCT	153
tatatatatatata	ta	2342730	CCATCTCACTCCCTTAtaaatgc	59.029	AATTCAACAAGAAAATGCCACAT	59.771	tttgtttCCTTCTAGAACGGATATTTCTGTTTCTTGAAAATATAgcttgcttttatttttttcaacttaatatCAACCATCTCACTCCCTTAtaaatgcttatatatatatatatgtatatatgtatatatatatataaaagcatttATTAGTAGCTGATGTGGCATTTTCTTGTTGAATTCGACTAGTTGATCACAAACTCAAATGGAACACT	105
tctctctctctctctctctctc	tc	2343661	ATTCAAAAGCTTATGTCCCCATT	60.089	AGCTTGTCTTGATGTTGGTTGTT	60.089	GTGTTGATCAAATAATAATCTTACATGCATCTTTACAGCTTGGATATACCATGTATAAAAGATTCAAAAGCTTATGTCCCCATTAAATATGacgttttcttctctctctctctctctctctcatctccaTATATTGATTTTAAACAAGGTTTTTATCTGTTTCAGCAACCTTGTTGATACAGAGACACAGTCATATTAACAACCAACATCAAGACAAGCTTT	159
gagagagagaga	ga	2344380	ACCTGTAAATTGTTGGACTGCAT	59.818	GATTGCTTGGTCCTGATATGACT	59.5	GCAGAGACAGAGGAGGATGGTGGTCGTTCACGCCATGAAACCCATGTTCTAGACCTGTAAATTGTTGGACTGCATCTTGAGCCTATAGACCtagagaagggagagagagagactgtgtgTCAAGATGTTGCAGAGGGCGGCGAGCAACGCTTATTCATGGTGGTGGGCAAGTCATATCAGGACCAAGCAATCCAATTGGCTGGAACAGAACC	140
accaccaccaccaccaccacc	acc	2345560	GAGGAGTCTTCCAAAGAGAAAGG	59.882	GATCTGAATTTGTCGAATTGCTC	60.095	CAGAGCAAGTCCCTTTCGCGATTCCTCACGAGGAGTCTTCCAAAGAGAAAGGCACCCTTTCGACTGCTCGTGGTGAATCGAGCGATGGTTTGTCCAAaaaaccaccaccaccaccaccaccatcattaGCTAAAAGGTTGGACCCAAATAATTTGAAGAGCAAAATGAGCAATTCGACAAATTCAGATCCAGCAGTTGATAAAGCAGTTGCCCAGAAAGAG	160
tctctctctctctctctctctc	tc	2348602	ATATAGTGACTTGCGAGCAGGAA	60.29	AAGCTGCTGCATCActaagagag	60.349	AACAATATAGTGACTTGCGAGCAGGAATGTAGTCCTCCACTTGGTAGGTAGTAGTTTGTGGTGCTTTTCTCTTTCGGAATTTGGAGTGAAACCatggtgatctctctctctctctctctctccctccctccctctcttagTGATGCAGCAGCTTGAGTTTTCTCAGCCTGTAGAGTTGCAGAGTTGCTGTATGGCTTGGCAGTTTGGACTGGAGAAAAAGGG	150
atatatatatatatatatatatatatatatatatatatatatatatatatatatatatatatat	at	2364950	TAGGCCCTGATAGTGTCAAACAT	59.906	gggtcTGGCTTATTCCTAACCTA	59.881	GCTAGCTCTGGTAATTCTTAAGTACACCTGCATTGTTACTTTACCAGTAATGCAATAGTTTGTTAATATTAGGCCCTGATAGTGTCAAACATCttgaggaatatatatatatatatatatatatatatatatatatatatatatatatatatatatatatatataattggtaaAAAACATACACTTAGCACTTAGGTTAGGAATAAGCCAgaccctttgattttgatttttaaatttttttttttttggcaatctaaccttatt	146
tctctctctctctc	tc	2365372	atcgaTGACGTGAGTGTtaggtt	59.942	TCAAGAGAGTACCActtgttttgaa	59.394	TAAAcatattaaaatgtttatattttatttaaaatagttttaacaaaaatcaatgggtctggtttttatcgaTGACGTGAGTGTtaggtttttaccaatttctctctctctctctttctctctctctctctctctatatatatatatatatatatatataattccaaaaactaaaaagttcaaaacaagTGGTACTCTCTTGAAGAATGAATGC	136
ataataataataataataata	ata	2368750	GCTCAGGCTCTggttgtaataaa	59.806	TAAGCCTGACGTGAGCTTGAT	60.03	CTAGTATGAACCAGGTCTGGCCCGACACGATGTTCAAAACTTGGGCTCAGGCTCTggttgtaataaaaaatatttttaaaatataaaatatatttaaaatataataataataataataatagtaataataataataataaatatttttaaaaagttatcgGGCTGGATCAAGCTCACGTCAGGCTTATCCATGTCGGCTCATCGCTCGGGCCCGTACTGAG	143
atatatatatatatatatatatatatat	at	2369544	CACTCCATTTCGTGGTTACATTT	60.156	tcctccctctctctctctctctc	59.851	caagttttttttcgAACATATGATCTTAGACATTTTGCACTCCATTTCGTGGTTACATTTGTGAAAATAGCCAATGAATGGGCAGAATATCCTcacaaccatatatatatatatatatatatatatataaagagagagagagagagagagagggaggaaattttatgattttcctTTTAGAATTTTGGACAGTCGATGGATGACTAGAAAATTTAATGTCGTCGCTAA	121
atatatatatatatatatatatatatatatatatatatatatatatatatatatatatatatatatatatatatatatat	at	2370393	acacatcaCTTTGTTGAGCGAT	59.668	aacacacacacacacacacacac	60.402	taaaatataaccatcctaccgtatatatatatatataaccatatatatatatatatatatataacacatcaCTTTGTTGAGCGATCAATGGCaattattcatatatatatatatatatatatatatatatatatatatatatatatatatatatatatatatatatatatatatatatatgtgtgtgtgtgtgtgtgtgtgtgtgtgtgtgtgtgtgtgtgtttttgtgtaCTCAGAATGATCTATTTGATGTTTAAATAGAAATTGAGTTTTGAACAAA	160
atatatatatatatatatatat	at	2374686	TATTTGGATTATGACCTCCCTGA	59.688	TAGGCGACATATCATTGGTCTTT	59.877	TCTCTATATATGCTTGGGATCCACAGATCTATTTGGATTATGACCTCCCTGAATTGATAGAACTTATCTTGAAGGATTCATGACGCAGACCGGcccactaatatatatatatatatatatatgcttacaAATAAAAGACCAATGATATGTCGCCTATCTGGTGGACTCTGGTCTCAACCGCATGCCCGAATTGTCATTTTCCGAAGCTTGATTCCCTGGCTG	127
atatatatatatatatatatat	at	2378318	TGGCTCGTGTTCACTacaaatta	59.698	AAGTTGAgtccgagttcagtcag	59.967	cgacgtttcattagtcgagtgagctcgagctgactaaactcATGCTCAACTTGGCTCGTGTTCACTacaaattatgaaaaaaatttatttcaatttcatgatatatatatatatatatatattagtcgagcgagctcaagctgactgaactcggacTCAACTTGGCTCATGAAATCacaaattatgaaaaaaagtttattttattttcatgatatatatata	112
atatatatatatatatatatatatatatatatat	at	2378429	ACTTGGCTCATGAAATCacaaat	59.891	TTTGTAAAGTTGGAAACCGactg	60.412	tatatatatattagtcgagcgagctcaagctgactgaactcggacTCAACTTGGCTCATGAAATCacaaattatgaaaaaaagtttattttattttcatgatatatatatatatatatatatatatatatatataattcagtCGGTTTCCAACTTTACAAAATATGAATTCAAGTAAAACATCTGGTTGAGATCATATGAACGTCAGATCTTATGCTAGTCAGATCCAAATTCG	113
ctctctctctctctct	ct	2382595	GTTGGAACGGATTCTCTCTACCT	60.015	CACTGTTCCTTCTCCTTTGTCC	60.146	TCATTTTGACCCTCCTGGGATCGCCGTTACTTTCATCTTCCTTGGCTTCTagttttgttgttttccatGTTGGAACGGATTCTCTCTACCTCagtttcccctctctctctctctctcggtctctcaCTTTCACGGGGAATTTCTCCCACTGTAGTGCGGACAAAGGAGAAGGAACAGTGCGAGAGGAAATGGCCGTCGTTTTCCAAGAGCAAATGG	111
tgatgatgatgatga	tga	2382768	TGTTTGTATCGTGATGGTGAAGA	60.414	ATCAAAGAAAACTGTTGCAGGAA	60.156	ACAGTGCGAGAGGAAATGGCCGTCGTTTTCCAAGAGCAAATGGCTGTTTGTATCGTGATGGTGAAGAATTTGTCGGAAGACTTCAGTCTTCACGTCAgcgtgatgatgatgatgaggcgGTCCACGACCTTTCCTGCAACAGTTTTCTTTGATCGTCTTAGCTTTATTAGCGCATCAAGAAACGAGCGGAGGAAGCGCATCCTCTTCCGTGTTCC	109
agagagagagagagag	ag	2396633	GACGACTCGAAGCTCAAACC	59.997	CAGAGGAGTCCTGATGAAGAAGA	60.002	AACCTAAAAACCTCTGCTCGCCGGAAAACCTCCCGTCCTTCTTGCCGTTCCGGGACCGATTGGACGACTCGAAGCTCAAACCGtgggaaggaagaaagaaagagagagagagagagggagagaggaagcgGGGAGGAGAAGCGGGGTTATTGACGGCCGATCAAAATCCAAGGGTCGATGATTCCGTCTTCTTCATCAGGACTCCTCTGGACCGTC	147
tctctctctctctctctctctctc	tc	2399323	GAAAAAGAAGTTCCTCGTTggac	60.49	TAACACACCCAAAAATATCCACC	59.871	CAGGCTAAAAGCTTTCTGCTATGAGAAAGTAAAAAGGGTCGGCAGCCCATGAGCACCATCGACCTGCACGCAACAGAAAAAGAAGTTCCTCGTTggaccttctctctctctctctctctctctctaagtggTTGACTCGTGCTTGGTTGGGTACTTAGCGGCATCTACGGGGTGGATATTTTTGGGTGTGTTAATAATAAAtggaatttttttcattttgtgct	118
agagagagagagagagagag	ag	2401304	CCTGTGAACAAGTGAATGATGAA	60.023	TGTTTCAGGCTCAGGTTATTTGT	60.048	GCAAAGCCAGTTCTCTCAACTGCTGCTTCTTGTAGTAATCTAAGGATTCATCCTGTGAACAAGTGAATGATGAATAAATACACAAAAAATCCAGaagttaagagagagagagagagagagaaagagaggagaaataGTGAATAACAAATAACCTGAGCCTGAAACATCCTATGCCTTAGTTCATATCTGGTCCAAGTTAACCATGATTCTGGGCTAGAGA	115
ctctctctctct	ct	2405889	GAGACGATGACAGAGAACGAGAT	59.899	cagagagaagaggagaagaaggg	60.13	CGGCAGGAAGAAAACAGTCGGAGAGATTCACGGAGACGATGACAGAGAACGAGATTCAGGAGTATCAGAAAAACCTAGACTCTTCGAGAGGCCaatcaaactctctctctctatacatatatctctctcccccttcttctcctcttctctctgtATCTAttgcattttcctttccttcttcttcttctgcttttatctttttctaaGGATAG	121
cttcttcttctt	ctt	2405963	cccttcttctcctcttctctctg	60.13	TGGAGCAGAGTGTCTCTCTCTATC	59.301	CTAGACTCTTCGAGAGGCCaatcaaactctctctctctatacatatatctctctcccccttcttctcctcttctctctgtATCTAttgcattttcctttccttcttcttcttctgcttttatctttttctaaGGATAGAGAGAGACACTCTGCTCCAATGTGGGCGCCTCTCGCTTCTCCCTCTCTGGAGAGGTCCACTGCCCTCAAAACGA	101
tatatatatatatatata	ta	2410240	TTTCACACATGGTACCAACAAAA	60.172	TGAACTTGTAGAAACGATAGAACGA	59.399	TTCTTAATGAAATTAGATATTATTCTTCATTGAAATCAGATATTAATGAGCATGTATATGTAAATTTTCACACATGGTACCAACAAAATGCAgatttaactatatatatatatatataaaattttattatttaaaaaaaatcagaaaaaagttTCGTTCTATCGTTTCTACAAGTTCATGTTTATTtatcattatatttattgtcaagtaattcattt	113
ctctctctctctctctctct	ct	2410458	TTGGTGTTCTAGCTGATGCTCTT	60.438	CGTGCACATCGAGGAgagta	60.008	atattatttatttgttctaTGTAGAAATAGCCTTTGGTGTTCTAGCTGATGCTCTTCTTCGTGCCTTCCTCCTCCCGGCTGGTCGCCCACTGCACcggggctctctctctctctctctctatactcTCCTCGATGTGCACGGATCGAACCCCTGATTGAGCCTTCCACGCTCCTCGTCCGCCAATTCACCGTCGTCTGCAGGATGTGAATTTGCACGGAG	108
tctctctctctctctc	tc	2416977	AAGTTTGGGAAGTAATGGTCGTT	60.153	AAAGAGAATTGGGGGCTCAT	59.903	CTTAACTGCAACTATCATGTTGATGTTGTTGGCTGTAGGAAAAATTTGTAAGAAGTTTGGGAAGTAATGGTCGTTGTAGAAGAGAATTTATTAtcttggttctctctctctctctcttctcccccccccccccccccccaacattGTTGGTTCACATGAGCCCCCAATTCTCTTTTTTGTGTAGCCTTCCTTTTATTAAACTATCTAGATTCTAGG	123
cacacacacacaca	ca	2417873	CTGCATCGTTGTAGAGAGTTTCA	59.571	GCTCCGGTAGTTAGTTCTTCACA	59.833	GACTGTCTTTCTCTCAATACAAGTTTTAACAAAGATGCAGACGGTTTCCTCAGAGACCCTCTGCATCGTTGTAGAGAGTTTCACAGAAACCCTCTTctggcacacacacacacagagagagagagagagagagagagggagagagagagagagagaactactTGTGAAGAACTAACTACCGGAGCTCTGGCAAATGTCTGGCGAAGTATGGCGA	125
agagagagagagagagag	ag	2422517	GCTTTTAAGGCTCATGTGAGAGA	60.035	TTGCACCAtatgtaacacacaca	59.83	CTCTTTTAGGTCTAAATGCTTTTAAGGCTCATGTGAGAGAGATGATGAGAATCGCCACCTTGACCATGGTCACGGGTCGGGCTTGGTTTAGTGatgcacaagagagagagagagagagtgtgtgtgtgttacataTGGTGCAACTGTAACAGCATTCTTCTATTGAATTGGTGTCTTTATCATTTTACACAGGTCTGCTCATTGacggaggaaaaagg	126
atatatatatatatatatatatatat	at	2430728	AAAGCAAACATCAGCTCAGAAAC	59.947	GCATGTCacagaaatgacaaaaa	60.032	ttttatttcattgttGGCAGTCGACGGTTCACCAGCCAGCCCTGAGCACAAAGCAAACATCAGCTCAGAAACAAATCTTGTACTGAACAGAGGatacagaatatatatatatatatatatatatataattatgtacACACACTTTACAAACCTTtaggatgttttttttttttgtcatttctgtGACATGCTAAAGAAACACACTTCTTTTCTAATTGTCAGCTTT	142
tatatatatatatatatatatata	ta	2435422	AAATTTTCAAGCCTTTCACAACA	60.03	CCTTCCCTCCCTTGTACTTGTTA	60.718	AAATAGTAAAAATTAAGTggcaaatatatataatttgaggATTTTTAGTTATAGATTGGACAAATAAATTTTCAAGCCTTTCACAACAcactgaaaattttatatatatatatatatatatatatttatttattggtgAAAGCTTTATAAAGCCGATACCAATATTTGCAGCAAAGTTTATCAAACTAACAAGTACAAGGGAGGGAAGGGGGAACCATTTGTTA	144
acacacacacacac	ac	2440745	TTATATTGAAAGGAAGGCACGAA	59.98	TGCAAAGTTGTTTCAAGTCCATA	59.677	TAGCATTAGATCAGCTGAACTTGGCTTTATATTGAAAGGAAGGCACGAAGATCTTTGTACGCTTAATCCAAACCTATATCTGATAAGATGTGCTGacgatacacacacacacacaaacacgtTCTATGGACTTGAAACAACTTTGCAGAAAGAAGTTCTAGATGGCCatcacaaattgaaaatgttccGTTCTTCTGCCGCTGTGGCATTTATC	121
tctctctctctctctctc	tc	2450023	AATTGACCATGGAGTAGTGATCC	59.231	AGTGCACATCTTGTATTTCCACA	59.553	CACTAAATGTATAATTAACAAATTCTCAATTGACCATGGAGTAGTGATCCTGATCTCCGGCCCTCGTAGGGGAATTGTATTTGATATACTGTTgttgtgttctctctctctctctctcttttgaaatGGGTGCATGTGGAAATACAAGATGTGCACTGGAAAGAGCCGAGGCGCCTCAGTGTACACACACTTAACAACACTGGTTTGGACAAATAATA	130
agagagagagagagagagagag	ag	2450282	CATAATGTTCCTTCTTCCAAACG	59.886	TCATCAATTAGAGGCAAAGCAAT	60.108	CCTTAAACATGTATTTTTGTTTAAACGATAAGATTTATAGGACACTCACATAATGTTCCTTCTTCCAAACGACCCATAACCGACTTTCCTAGTTGggtacagagagagagagagagagagagaaagtaatcTATAATTGATCCATATTAGATATCGTTTCACCATAGTTGGTTTGCAATTGCTTTGCCTCTAATTGATGAAAGAGTTGGGGGGTCTTTGATA	152
tttatttatttatttattta	ttta	2458348	caaatgaGAATGAATAGCCGAAC	59.983	TCAAATTATTCGCTTCCTTTTGA	60.082	GTCGAAATTAGTGTAAGGCTGCCGAAATTGGGTTTataaaaaactcaattttgacaaaataacattttcaaatgaGAATGAATAGCCGAACCCCctatgttttatttatttatttatttattacaaaaaatggGGGCCAAAAAGGCGTGTTCAAAAGGAAGCGAATAATTTGACACCCTAAGtttgtttttcacataaaaCCCCATTTTGAGTAGGCCTT	105
gagagagagaga	ga	2459009	TCCAGTGAGATAGTCGTGAGAGa	59.101	CCGACCTATGTGAAAGTGAGAAT	59.535	GACTGTAACTGTGACGGGTTTGCTATAAAAGGATCGGAGTGCCTCCACTGCGATCTGCATATGCGGACCATTTCCAGTGAGATAGTCGTGAGAGaaacaggagagagagagacagagaggtaGCCATGGCCGCAGCAACGTTGCCATCATCAGAGCAACCGCTCTTGACTCCATACCGGATGGGGAAATTCTCACTTTCACATAGGTCGGCT	138
gaagaagaagaagaa	gaa	2459382	CTGCAATTCTGCCTTAGTTCATC	60.27	ACTACGTAATGGTCCCAGTCTCA	59.936	tttgttggtacctgaaaattttcaaaccaaatttgaattacTTGAAACCTGCAATTCTGCCTTAGTTCATCCTAAAACacagttgatttttctttttatcgaagaagaagaagaaaaacataaaaggggGCAGCCATGAGACTGGGACCATTACGTAGTCTCGAACAATTATGTTCACCATTGGCTTGTAGGCAGAATTGAAAGTCTGACTGTTC	111
gagagagagaga	ga	2472581	ccttttccatttttctttgtttg	59.095	CCATTCCGttaatgtctctctctt	60.024	AGAATTAATAAAAGCTTGAAGTATTTTAATATCATGTTGAATGAAAcctgaaaaaatttaaatatgttaaacaattttccttttccatttttctttgtttgagagagagagagtatataagtaatgagaagaaaaagagagtgaaCTACACAATAGAGAGAATCAGTGAATTAaatgtgtgaaagagagagacattaaCGGAATGGGAGAAA	128
agagagagagag	ag	2473537	AGCGACCATTTGTAGTGAGAGAG	59.957	ACCGACCTATGTGAAAGTGAGAA	60.047	CGACCATTTCTGTGATGTGTTCGCTATAAAAGGATCGAAGTGCCTCCACTGCGATATGCATAGCGACCATTTGTAGTGAGAGAGTCGTGGGtgaaaagcaagagagagagagacagagaggtaGCCATGGCTGCAGCAGCATCGCCACCGTCGGAGCAACCCCTCTTGACTCCATACCGGATGGGGAAATTCTCACTTTCACATAGGTCGGT	151
agagagagagagagag	ag	2486039	GCGACAATGTCTCCAAAAGTTAC	60.055	ACCCAATGAAATGTTAACGTGAG	60.156	aaatataattgcCGAAAGAAGGGGCGACAATGTCTCCAAAAGTTACAAAGAAAGTggcaaacaaaagaagaaaagaaaatacaaaaatacaaaattctgaagagagagagagagagaaagagagagctttGGTTTTGGTTTCTCACGTTAACATTTCATTGGGTAGTTTCCTTATTTAATTGAACCAAATGAATGTTAGGTAGATGTGCCGCAAGG	141
ctctctctctct	ct	2491718	TGATTTATTTTTATGGAGGGGCT	60.052	ATTTCATCTTTCTGTTGCTGTCC	59.65	tcctttttctttttctttgctgtTTCCTGATTTATTTTTATGGAGGGGCTTTTTGCCACTGGTTTTCATTGTTTGTGCACATAGTATTTATAGTatgatactctctctctctccctctctctctctcatgggcTTTTGGTGCCAAAATGGGTGGACAGCAACAGAAAGATGAAATGTCCTTGGAGAAATGTATGTTTAGTTCCAAAGCTTCA	148
tatatatatatatatatatatatatatatatatata	ta	2492428	GTAtgggtggagccaaggtag	60.748	TGCCCATTTGAACTATGTTCTTT	59.891	TACATGTGCAAATGAGTTTTCAAACATGAGACAAAGTGCCCCAAGGGGTAtgggtggagccaaggtagggcctgcttgggccttggccccacctcaaatttatatatatatatatatatatatatatatatatatatcatgaaaaatttctggctctgcgcCTGCTAAAGAACATAGTTCAAATGGGCAGGCTGAGGGTGCGCGCTGCGCATGCTTAGTTTGACTTGCGAGGGGCT	142
agcagcagcagcagcagcagc	agc	2494662	AAGTTGTGAAGGCAGTGAGAGAG	60.103	CGTGCCATATGTAGTTGGAGTCT	60.438	AAAAGTTGGTCCATAGACTACCCAAAAGTGCTGCTTTGCTATATCAGCCCCCCTAAGGCTTTCTTCTAAGTTGTGAAGGCAGTGAGAGAGGAAAcacagaagcagcagcagcagcagcagccttGAAGCTAGTCTAAACTAGTGGAAGGTTGTCTGTTAAGACTCCAACTACATATGGCACGCGGCAAGGTACAGCTTAGGCGCATCGAGAACCCAGTGCA	115
ctctctctctctctct	ct	2497386	TTACTGTGAAAAATCATTCGGCT	60.017	atgtgcttgtgtgtgtgcagt	60.291	ATCTAAAGGCAGTCTTACTGTGAAAAATCATTCGGCTCTACAGTGAATTCAGGAAGGCCATCCACCTGTCATGTCTTAATGCAGATCAAGcactccctccctctctctctctctctacaactgcacacacacaagcacatgggcacataaaaaaatttaagaacagagtataaaaaaacacatttttttatactCTGTTCTTAAATTTCTTGCTCT	126
tatatatatatatatata	ta	2500480	AACTTAGGTCTGGGTGATAAGGG	59.784	CTGGCTATATATGATCAGTCCGC	59.989	ATGTTTGAAGGCATTCCATATCCATTAACCATTCCTAACGAAATATTTCAAATGTAATGAGTCTTAACTAACTTAGGTCTGGGTGATAAGGGAcaccatttatatatatatatatatattgtgtttgACTACATCATGTATTAGCATGGCGCGGACTGATCATATATAGCCAGTAGTGTGCCTTAtgtaatttgaaatttgaatatgcTTGATTGTCA	104
ctctctctctctctctctctctctctctctctctct	ct	2500634	gaatatgcTTGATTGTCACTTTGC	60.036	gtgtgtgtttgtgtgtgtgtgag	60.064	ACTGATCATATATAGCCAGTAGTGTGCCTTAtgtaatttgaaatttgaatatgcTTGATTGTCACTTTGCGTGCATGTAATATTAATCTCAACatttgccctctctctctctctctctctctctctctctctctctagtttgcctattctctctttctctctctctctctctcacacacacacaaacacacacacaatagTTTGcctattctctctttctccctcacacacacata	147
tatatatatatatatata	ta	2507626	AAACGCATAGAGCTACGTTTTCA	60.314	CTGGTATGGGTACAAGTTccaaa	60.149	ttcagtttttttctttacacaTCATTTATACTCATTAAACGCATAGAGCTACGTTTTCATATGTTGTTTAATAGTTTCTTCCTTagaatgtttgtttgtttatatatatatatatatacccaagtttttttaacatatttggAACTTGTACCCATACCAGCACCGGGCACTCGTGtccgcacctatgtgacatatcAAGAAACTTTGTTGATGCTTTG	124
tatatatatatatatatatatatatatatatatatatatatatatatata	ta	2510842	GCCATTTTGTATCCTGAGCTGTA	60.503	GATTTGGAAACAGAgaacacacc	59.899	ATTCTGAAGGACGTTGAAGTCAAGATCGTGGATCAAATTTGCAGCCCTGCCATTTTGTATCCTGAGCTGTACACACTTAGAAGACACCATTTacctcttttatatatatatatatatatatatatatatatatatatatatatatatatagtgtgtgtgtgggtgtgtgtgggtgtgttcTCTGTTTCCAAATCTTGAATTTTTCGTACCTACCACCAAGCAAGCGGTCCGTTAAATGCAGTCAAACATA	146
tctctctctctc	tc	2511119	ATCCATCCCAACAAACATATGAG	59.959	AAGTCAGATTTCAGGGCAGTACA	60.178	ACACACAGACTATCCATCCCAACAAACATATGAGGTTGTCTAGTTATATCCTAACAACCATACCATGGACTTGGTGCTTCCatttctcttccatttcttgtctctctctctctaatatatatatatatatattcatcacGGGTGTACTGCCCTGAAATCTGACTTGAAACTTCTTCCTTAGAAAAAAGCAAATTGATCTCAATATTCCACCT	154
tctctctctctc	tc	2511573	GACATGTGGACAATGTTCTGCTA	60.052	GAGGAAGGAGAAAGTTCTTTGGA	60.221	GAAATCGGTTTTGTTGACATGTGGACAATGTTCTGCTATGTGGCACTGAAATGCGATCATAAAATAAAGTGCTGTTTGGAGACTGACAGCAGCAacgaggtctctctctctcactttttctaTAAGAAATTGACAGTTTCCAAAGAACTTTCTCCTTCCTCACACCTGCACGTTACATTAATGAAGTGCACGCCGTGGGTGGCTTCTCTCAG	146
tatatatatatatata	ta	2511944	CTCTCTGAACCTACGGTCTTGAA	59.929	CATCAACACTTGTCGACattcat	59.912	AGGTCTCTCTGAACCTACGGTCTTGAATCCACgaacagtctctctctctccatatatatatatatatatatatatatatatatatatatatatatatatatatatatatatatatattatttgtttattttttacatatgaatGTCGACAAGTGTTGATGCGTTTTTTACTGTCtgaaaaagcaaacaagaaGGTCGTTCGAAAGAAAAAGATGTT	156
CAACAACAACAA	CAA	2513346	GTGATTCTCTTATTGACAACGGC	60.021	CTCATCGACCATAGTGTAGCCAT	60.407	CAGTAGTTGAGGGTCAGCCTGCAGATGGAGAGTCAAGGAGACCGAGGCAGGAGATGGTGCCTGCGCTGTTCGTCTTTGGTGATTCTCTTATTGACAACGGCAACAACAACAACCTGCCCTCACTTGCCAAGGCCAACTACTACCCCTATGGGATTGATTTCAGAGGCGGTCCTACTGGAAGATTCTCTAATGGCTACACTATGGTCGATGAG	134
tcttcttcttct	tct	2513501	ACACTATGGTCGATGAGATTGGT	59.771	ATGGTCGAGATGAAGTAccaaaa	59.885	GATTTCAGAGGCGGTCCTACTGGAAGATTCTCTAATGGCTACACTATGGTCGATGAGATTGGTAAGTACACCGAACATCTTTCAAGTAaaactttcttcctcttcttcttctcattttggTACTTCATCTCGACCATTATGAACTGCCAGGCCGTGCTTGCTGCTAACATAATCTTCATTTTAGTAGTTCACTAGCTTTTCTGTTGTTTGTG	97
atatatatatatat	at	2513877	ACAACTGATCAACCTTTGCAAGT	60.089	TGTTGCAATCAGATGTTTCATTC	59.996	CTTATATGGATGGTGCAAAGACtgttgtgaaaaaaaataatagtgaGAAACAACTGATCAACCTTTGCAAGTTTGAGTATGTAGAGCATTAACcttccaaatatatatatatatgtgtgtacatTGTAAATATTAGTTAGCATTTCTGGATTTTGAAATATTACCGAATGAAACATCTGATTGCAACACCATAGGCATGCATGCAAGTACATAT	139
CCGCCGCCGCCG	CCG	2514181	TATTCATTCGGGTGTGCAGC	61.98	cACAACTCACAAAGTTACGTCCG	61.86	TATTCATTCGGGTGTGCAGCTGAGCTCTTGGGCCTTCCCCTGGTTCCGCCCTTCTCGGAAGCTTCCGGCAGCGACGTGCTTCACGGCGTCAACTATGCTTCCGCCGCCGCCGGAATCCTCGACATCACCGGACGTAACTTTGTGAGTTGTgtgaaaaaaaagtttggttTGAATCAAACGCATCATTTATCAAGTAGCTAACTTGATTTCTA	151
tattattattat	tat	2515629	CGGTActtctttcttcctccatt	60.011	ATCCGCATCTTTTTACAgttcaa	60.017	CCCGCTTCGTCTTCCTCGACGTCTACTCCATGTTCAACCACGTCCTCTCCAACCCTACCTCCTACGGTActtctttcttcctccattACATTTTTcctactattattattatattagaCTGCGCATTTTTCCATtggtttgatttgatttttatttgaacTGTAAAAAGATGCGGATGTTTGGTTCCTGTTCATCCAAAAATCTCATGGGTG	113
tctctctctctc	tc	2516666	TGTTCCAGAACGACTCTCTCTTC	60.045	CATGgatcaaacacacacacata	59.234	CAAATGCCAATACCCCATCTTGTTCCAGAACGACTCTCTCTTCTTCTAACATGTATGTCTCAGACATCCTCGTGTTAGAATGACCAATGGCATgcatgattctctctctctctatatatatatatatatatgtgtgtgtgtttgatcCATGCGCATGCATGAATAATCGTTGAAACagtgtgtgtgcgtgtttgATCCATGGGCATGCATGA	131
gtgtgtgtgtgtgtgt	gt	2516843	TGCATGACTAATCGTTGaaacag	60.18	CAAACACCAAACACTCCTTTTGT	60.334	gtgtgtgtgcgtgtttgATCCATGGGCATGCATGACTAATCGTTGaaacagtgtgtgtgtgtgtttgatcCAAGCACACGCATGACTAATCGTTGaaacagtgtgtgtgtgtgtgtttgatcCATGCGCATGCATGACTAATCGTCAAAAACACAAAAGGAGTGTTTGGTGTTTGGGTGGTACCATTGTTGTCCAACAACATATCTGATTATTCGC	147
agagagagagagagagagagag	ag	2517480	GAATTCTTTCACCAAATCACTGC	60	CTCCTCGACAACTCTGGCTACTA	60.082	CGTTCTAATGCTCTTCAATCGAATTCTTTCACCAAATCACTGCTACCAAGCAGCAAGAAATAGCTAAAAATGATGAAACAGAGTAAGGAGTTTATacagcagagagagagagagagagagaggtcagaGAGAAGGACCATAGTAGCCAGAGTTGTCGAGGAGATCCTGGAAGGCGAAGTAGGAGTTGAAGAAGACGAAGCAGGCGTCCGGCAGCCGGCGGTT	142
tatatatatatatatatata	ta	2518182	catcaactctctctctctctctctct	58.298	ttcaatataaaGGGTGAGGTTCC	58.448	acatacacatacatcaactctctctctctctctctctctctctctctctctatatatatatatatatatatatatatatatatatatatatatatatatatatatatatatatatatatatgacacaaCTACATACATGACAACCTAGGGAACCTCACCCtttatattgaatgatgaaaaaaagaGTTACCTATAttggggaccgattacccaaatttca	160
gaagaagaagaa	gaa	2518523	ATACATTACATCGGACGACAACC	60.021	TACATTCAAACAGTTAGTCCggc	60.408	CAGTCTTAATCACATCTGCCTTATACATTACATCGGACGACAACCGTGATTGGATGGATCTCAAGATGACCTAAAGATTCTAAggcaaacacaaaaaaaggaagaagaagaagagggccGGACTAACTGTTTGAATGTATATGGCATCTGCCCGATACATTACATCAGACAACCGTGATTGGATGGATCTCAAGATGACCTAAAACATTCTC	117
atatatatatatatatatat	at	2519666	gtcTATCCAAATTTTTAAAGCAGACA	59.215	GGCATATGACTGCACcagttta	60.025	TTTATCAATAAACAACCTTAAAAGttatagatttatgaaatatagtaatataatattttttaagtcTATCCAAATTTTTAAAGCAGACATATAaaaggtaatatatatatatatatatataaaagattcttatttaaaataaaaaactttaaactgGTGCAGTCATATGCCACGGCATCAAACGGCCTTTAGATGAGAGGATAAGGTTGTGTTCTTGCCC	108
atatatatatatatatatatatatatatatatatatatatatat	at	2521733	GACCTATTGGTCTGGTTactaccaa	59.732	CCAAAATATCTGTAATGAAAATCGG	59.988	TTAAGTTATCCTTAAGATTTGGTAAGGttacaattcaaaaaaaaaaaacactttaaatattaTGGTTTTTGTTCTTGACCTATTGGTCTGGTTactaccaatatatatatatatatatatatatatatatatatatatatatataccaatttGCCACgaattcgatttgaatcaggcCGATCAAAACCGATTTTCATTACAGATATTTTGGTATCAGATCTGGATACAGATAAAGCTTTGAATG	135
tctctctctctctc	tc	2523951	GTTCAAACTTTTGCTGCAGAGAC	60.458	TTTTGCTACTTgttgagtgagtgag	60.029	ACAATGGACATAAAAATCAGATACGCACAGATGCTTTTTTCGTTCAAACTTTTGCTGCAGAGACCTTgagaagaaataaataaaatagataaaagaacaatctctctctctctctttctctctttctctctctctctctctctttctctctctctctctctctctcactcactcaacAAGTAGCAAAAACAGTACTAATTTCTTATTCACTGCA	147
atatatatatatatatat	at	2529807	AAAAGTAACTTGCTGTGTCGAGC	60.002	agcgaggagagagagagaaagag	60.048	CAAGCTTGGGTTGGTCATTTGATCTTTGGGCCGAGCCAACAAAAGTAACTTGCTGTGTCGAGCTAGCTCAAGTCAAGTATTGAGGACCCGACTTtgctcgatatatatatatatatatacacaccttACTtcttcgcttttttttttttaattttgttctctctctttctctctctctcctcgctgTGATGTTGGCAGCCAGCTCCTTTAAAACTAAG	145
atatatatatatatatatatat	at	2533500	cggagGTGCAGTgagggtat	62.414	TGGTTGGAAAGATTAGCCTAAGAAA	61.507	gcacatcccaaaaaatttgggtgcggagGTGCAGTgagggtatatatatacataatatatttattatatatacaaatgtatgtattcataatatatatatatatatatatatatatatatataattttaagcTTGTTTCTTAGGCTAATCTTTCCAACCATCTTTATCACAATAATGGCTTCCTGCCAATTTGCATCAAACTATGAAAGTAGTTCTACTATG	137
tctctctctctc	tc	2542226	TGCCTTTTCAGATCTGTGTATGA	59.761	CCATAAACTTccacgagagagaa	59.77	ACCCCGCCGCCAAACTCCAAGTCATGTTCTGCCTGCCTTTTCAGATCTGTGTATGAACGTTTGAAGGATCCGGAGATGAGGTCGTTCATCCTCaaataattctctctctctctttctctctcgtggAAGTTTATGGTTGCTGCAATTTAAGGAGAGAAAAGCTCTGGATTGCTGCGACTTAAGGAGGGAGAAGCTGTAGCTCCCTCCCCATG	103
tatatatatatatata	ta	2543156	GGAAAAGGAAACGGAAAAGAACT	61.109	GTGGGTATTAGGCACAGTgtcat	60.186	TGTGATTTCCCTCGCCCTCCGGGGAAAAGGAAACGGAAAAGAACTTAAAAATCTATAATTAGAGCCtaaatatttcaaaagtatgacttaaaaaattttctatatatatatatatagaaaatgacACTGTGCCTAATACCCACAATAATCATAAGGACAATTACCATTATACACAAAAAACTGTAGGTCGAGAGAAATGTCAGAATAAACAGCCCA	121
ctctctctctct	ct	2549078	tagtaCCTTTGATCcacacaccc	60.158	AACCCTAGAAATCTTGCATCTCC	59.984	CACACAATCATCAAAAATTGTGAATTCAGACCAAATTGTTACGATGCTGCAATAGATGCATAAgaatagagaaaaaaatagtaCCTTTGATCcacacaccctctctctctctccctctccctgtgTCTGATGGGGATGGGGAGCGGCGGACGGAGATGCAAGATTTCTAGGGTTTCTGTGgtacaaaatatttttagttaGGTCCCgattgt	96
atatatatatatat	at	2551279	TAAAACGTTGCTTccattttgac	60.38	attggtaCGGGGTACAGTAggat	59.914	aagttattgtttattaacatgtaatgttttttttttaatttatgtcaCTTGTTTATTAAAACGTTGCTTccattttgactttttttattaatttgcgtacatatatatatatatgtatgtatgtatccTACTGTACCCCGtaccaatattttttaaagttgttgtAAATGTACTTATATCTTTGTACTCATACTTGACCGTACttgtacctatg	91
tatatatatatata	ta	2557398	CTTTTGACACATTGAATTGGGTT	60.136	TAGAATGTGTGGGCTTTTCaagt	60.048	ggccgggctgggcctcgAACATGGTGGaccaggcccggcccgatgcccatcCCTACTTTTGACACATTGAATTGGGTTAGCTACTGGtacatgatatatgtatatatatatatagacacttGAAAAGCCCACACATTCTAGGACCAAGAAGACAAAATAATGAGTTTAGGATTTTTAAGCCTCACTAAGCGCAGCATAgttttatatgtattgt	85
atatatatatatatatatatatatatatatatatat	at	2557747	AGCATTTGTTAGATGAATAGGTTTTG	59.12	GCTCCTATCACATGAAGtgacct	59.657	CGTTAATCATTATTTTGTaaccatttatttgttttacaTGAATAGCATTTGTTAGATGAATAGGTTTTGTTTTAGATATCAAGTCATCATTCAtttactaatatatatatatatatatatatatatatatatatataaaaggtcaCTTCATGTGATAGGAGCGTGAGTGGAGCTAGGGGACCCATGGAGGTTATGTCACCTTCCTagttttgagaaataaaaaaagatttccatgt	119
tattattattattat	tat	2558741	TTTTCTACCAATTTCTCCAGGTT	58.259	ggtAAACGGAATATGATAcaattctt	58.051	ccattaaATTCAAAACATGCTTAGTTTAACATATGTTTTCTACCAATTTCTCCAGGTTATCTATAGATGACACAAAAAACACCTTAATCATGAGActacatattattattattatattatatatatatatataaagaattgTATCATATTCCGTTTacctaaaaaacaaaataacttatttcattaaaaaaacaaatttagacataaaaactaat	124
tctctctctctctctc	tc	2559522	CCAGGCAAGAAAATTGACTCTT	59.762	TAAAGAAAGGGTGTGATCCAGAA	59.987	CGGTTTTGCCCTCACTAGCCACGGCGGATTGGCGGCGGACAGCCGATCGTCTTCGTGCCTCGTCCCCAGGCAAGAAAATTGACTCTTCTATGTtggtccttctctctctctctctcttttgttatCTTAACCGGGggagtcttttttctttttctatactGGTTCTGGATCACACCCTTTCTTTAGTTCTTCTTGCTTTGCGAGTCTCCGTTCTGA	120
gaagaagaagaa	gaa	2561075	tATATGAAGGGGGAAaaatgagg	60.365	AGGCAccaaagtaaaaacaaaaag	59.975	TAACTTTTGATACAGTTCTGGTATGCTGAATAACTTCTCATCTTGGTAGTCAAAAgtactaaaaagtaaaaacagtATATGAAGGGGGAAaaatgaggaggaagaagaagaaggaaaggtgAAGAGGAACAATGGGAAAAGTAGAACAAGGAGACGAGAAAATAGGCAGGCAAAAGATTAggacttttctttttgtttttactttggTGCCT	137
tctctctctctctc	tc	2567694	CATGTTAACTCACTtcgcaatca	60.18	AAGCAAATTTGTGTTCTTGGGT	59.913	AAGCTACACATGTTAACTCACTtcgcaatcatttaaaaatattgtaGATTATCATAATCATTTCTGTCCTACTCTGCAAGTCAATATAGACTAgcatctatctctctctctctcacaaggATGTACGTGCACCCAAGAACACAAATTTGCTTGAATAAGTAAACTCATGTTTCCTTAGCTGCTATTATGTCAAACCAGCATCTAGTCACTGGCA	144
tatatatatata	ta	2567931	TATGCATACGCACTGATGAACTC	60.173	TGTTTCCTTATGTTTTGTAATGCC	59.355	GTACCTATCTTTTTTATTGGAACTTTTATGGGTTTACCTTGTTATAGACTATGCATACGCACTGATGAACTCATTGGGCATCACAGGGATTCAcctcctttatatatatatatgtgtgtgtgtgtgtgtagatatGTAGACATAAACAGAGTAGCAGAAGATATAAAGAACACTATATGGCATTACAAAACATAAGGAAACATCCATAGTAT	153
tctctctctctctc	tc	2569701	TCTTCAAGTGTGGCACAAAATTA	59.677	GCTATGCTGAATGGTGTTATCCT	59.541	TAGGAAGgcattttatttcaatttgCTAACTAGAATGTTCAAGCTTCTTCAAGTGTGGCACAAAATTATACTATTTGAAACAAGGTGAAGATTCagagaatctctctctctctcttttctctctctcacacacacacatctgtACATAAAGGATAACACCATTCAGCATAGCAGCTATCTTGCAATTTATCTCTACATGTTTGGCTTCAGCCAG	127
aataataataataat	aat	2570450	TCTGATGGAGAACCACATAGCTT	60.144	TGTCGAAATTGTCACATTGTGTT	60.319	GGTTGCATGGGGCAGTTTTGATTTTCTCCAGTAATCTTCTGATGGAGAACCACATAGCTTAAAGATCTTATGCAGCTGCTCGACCTAgaacacattaaaaaataataataataatcagaattaaaaataactttcAAAACATTAGTAGCAGAATGAACACAATGTGACAATTTCGACAGAAGACACAGTAACAAAAGGGGTTAAACTGCAAGAGA	141
tctctctctctctctctctctc	tc	2573551	CACCAAGAAGTATCCTTCAACCA	60.391	CCTCCTTTCCTTAGTTAACCAGC	59.692	atccaaaaaaaaaaaaataacaaggaaAAACCGTGGCCCAATATCTCAAACGCCGCAAACCGGCACCAAGAAGTATCCTTCAACCAATACACGAtattggtctctctctctctctctctctctgtccgcGCACGTGTGTCTGCGTGGATGCTGTGAAAGAACCGGTCGCTGGTTAACTAAGGAAAGGAGGTCTCAAAGTAAGGGAACAGAAAGGATGAAGGG	127
ctctctctctct	ct	2573874	ATCTTAAACCCCAAGAAACCCTC	60.872	AAAATGGGGAAAGAGTACAGGTG	60.604	GGGTTTGGAAGAGTCACGCAACTGCTAGCGGGTGGGGGATGGGGAGGGTTTCTCGGATCTTAAACCCCAAGAAACCCTCCCTGCCTCACCCTTTcagcaactctctctctctttctcagcCGTGGGGGAGAGAGAACATTTTCTCGTCGTTCCCACCTGTACTCTTTCCCCATTTTGGCTGATCAATGACTCGGTCACTCAAAACCAGCTGC	120
gtgtgtgtgtgt	gt	2579867	TTTTAGAAAGAGAATTCCTGCCC	60.083	GAAAGAGCCAAGAATGGAGATTT	60.089	atttcaatatttaaaaattaatttccaTGCCCACACTATCTTTTAGAAAGAGAATTCCTGCCCCCCCATGAACCCAAGTGACCTATTTTCACCTTTtcaggtgtgtgtgtgtttccaAAACTAGCCCACAGTTTCACGGTCAAAACCCCAGAAATCTCCATTCTTGGCTCTTTCTGGCCAAGAATGAAAGTGGGATGAGAAAATTTGTACAA	134
gagagagagagaga	ga	2591268	TGCCTAGTGCAGAAGGAGAGAG	61.207	GGTTAAAGTGTCCGAGAAAGAGC	60.631	CGACCGGAAAAGCGACTCCGCATCTCCGTCGAGGTACCTCGAAGAAGGAACCCTCATGGCTGCCTAGTGCAGAAGGAGAGAGGCCAGGGAATtccagagggagagagagagagatctcctTCCTCTCTACATTTCAGAGAGGGGGCCAACAGTCTCTCCCCGCTCTTTCTCGGACACTTTAACCGACGGACGGGATAACCAGCGGTTGTTTGAA	124
tatatatatatatatata	ta	2591956	AGGGAAAGAGAGTCCAAATCAAA	60.452	CTAAGTTGAGGAGTAGGTCGGGT	60.062	GTTTAATAGCTAAATAATAACTTAAAAAGTCGCTCTCTTTAGTTTCCATGCAATTGAGGGAAAGAGAGTCCAAATCAAAAAGAGTAAGATATccaaaatgtatatatatatatatatatggggagaGAAAGAGCGTTAAAATCCTTGATATTACTATAATAACCCGACCTACTCCTCAACTTAGGCCACTGGTTCGGCGGATCTCAACCTACCTCCTA	128
ctctctctctct	ct	2597580	GTGTATCAGGTGGGTGTGAAAAT	60.033	ATGGTTGTGACTCATATGAAGGG	60.123	GGTCATCTTGAGTTTCGTGTATCAGGTGGGTGTGAAAATGCAATGCATCTGTGAAAGAGTATTAAGATATCTCCCACATAGAGAAATCTACAgatactccctctctctctctttttttatatatatccatcCTAGTAAGACCCTTCATATGAGTCACAACCATCAAAATAGGGCCATTCATCTAAAAGAAGATGGATGGCCTTGATTGAACC	147
catcatcatcat	cat	2599440	AGTTAAGGTGTCAACTTCTTGCG	59.868	AGCTTAAGCCATCTCCATTCTCT	59.9	TCAAATAGTTAAGGTGTCAACTTCTTGCGTTGAGATTGGGGTGCACCAATATTCAAGTTATAGCGAGAGTGTCATCTTGAAACATTGAAAGCAAAActaacatcatcatcatcgggAGATAAAGAGAATGGAGATGGCTTAAGCTTTCTTGTTCGGCTTAAGCTTTCTTGTTCGGCAGTAGGATAAAAAATTTCTTCTACTCACTCAATAAA	139
agagagagagagagagagag	ag	2602421	CTCTTGGCTTCTTTTGACTTGAA	60.042	aaaatgacgAAAATACCCCTTTG	60.43	AGAGATGCATCTCTTTATGCAATACTCTTGGCTTCTTTTGACTTGAAATTGTATGATTTTATTACCAATAAGTTAGCATGGTTAACTAGATGGGgttagaagagagagagagagagagagacacactaTGGTGCAAAGGGGTATTTTcgtcattttatattttttaaaaagaaaataaaaaattaaagcagaATTAGTCCGACTGTCCATTGGATTGAAC	132
CGACGACGACGA	CGA	2608634	AAGGAGACAGAGGGAGGTGATAG	60.137	GACCTCATCGAAGCGACATAC	59.714	AAGTATATGAGCTCAAAGACGCAAGCTTTCCTCTCCATGTGGGGAAGGAGACAGAGGGAGGTGATAGAGAATTCGCTGCCATCGGCGTCGAGGTCGCGCTCGACGACGACGACCTCGCCTGGATTCACTTCGCGCTCGTATGTCGCTTCGATGAGGTCCAGAGCGCAAGTCTCAGAGGCGAAGACGACCGCTCCGTTGCTCCGGCGGCCCAT	114
cgacgacgacga	cga	2609622	CGGGGTATTAATGTTAGGGTTTC	59.868	gagggaaaaagaggaaaaattca	59.943	CCGGGGCTTTCTGAAAAGACTGCGGGCGGGGTATTAATGTTAGGGTTTCCAGCGAGAAATTTGCCATTGTTGCAGAGGAGACACAGGAaggcggcgacggcgacgacgacgatgacgatgatgaatttttcctctttttccctcttttttcaaGGTTTTCTTAAAAAACGGACGAAACTTATATACTCATACAAGGAACCGTCCATCTCGAG	118
tatatatatatatatata	ta	2611233	AGTTTATGTGGTGCGCTGATAGT	60.095	AGCAGCttctgctctctttctct	60.58	aaatggTCACTTAGCATGCATAGCTATAGTTTATGTGGTGCGCTGATAGTTTATAATATCATTAGTGATTATTTATGgtcattttaaactttaatatatgtatatatatatatatatatgagagagaaagagagcagaaGCTGCTGCATACTCTATGTATATTTGATCATCTAAAGGAACCAGGATCAAGACATCATCTAACAAGGGCTGCTCTAGGT	118
atatatatatatatatatatat	at	2612736	TATTAGTTCGGCACATTATGCAC	59.082	tgcaCAGGTTGTCATGTctttat	59.553	AAAGATGAAAGATTATTTAGATATGCCTTTAACGAACATATTAGTTCGGCACATTATGCACATGAAGCACGAGCTTCTTTCCACATATACGtgaaagagaatatatatatatatatatatatcacagaAAGATTATTGCTTATTGTCTGAAGTGAGAagcaaaaatattttgataaagACATGACAACCTGtgcagattatatatatatatatatatatata	157
tatatatatatatatatatatatatatatatatatata	ta	2612834	TTGTCTGAAGTGAGAagcaaaaa	59.187	AAGGTgcaatcctctctctctct	60.034	gaatatatatatatatatatatatcacagaAAGATTATTGCTTATTGTCTGAAGTGAGAagcaaaaatattttgataaagACATGACAACCTGtgcagattatatatatatatatatatatatatatatatatatatagagagagagagagagagagagaggattgcACCTTTGAGATCCATTGTGACATAGCAAATCTTAACCTATTTGTCATGGGTTTTTAACCATCTCATTATTG	128
tctctctctctctc	tc	2614614	TATGCCCTTTATATAAGCCTCCC	59.732	gagttgctaaTTCTTCCTTCTTCC	59.002	AAAAGTTATCCAATCACGTGCCGAATTACTCCGGTGGGTCCCGACACGTGTTGCTCTATGCCCTTTATATAAGCCTCCCCCCAAAGAGGATgattttctatctctctctctctctatggtGACTCCATCTCTATCTGAAATGAGATAGGAAGAAGGAAGAAttagcaactctctctctctctctctctctctctctctagctagatctcatttt	115
ctctctctctctctctctctctctctctct	ct	2614682	tggtGACTCCATCTCTATCTGAAA	60.13	tcttcttcctatCCCCTTctcac	60.082	ATAAGCCTCCCCCCAAAGAGGATgattttctatctctctctctctctatggtGACTCCATCTCTATCTGAAATGAGATAGGAAGAAGGAAGAAttagcaactctctctctctctctctctctctctctctagctagatctcattttctttgtgagAAGGGGataggaagaagaaaggatTAGGATTTAGGACAGTCATGGCTTCTTCTTTCCTCACCTGTAAGGATGATG	125
tgatgatgatga	tga	2614864	GGTGAAGAGTCCAGCAAACTAGa	59.936	GTTTAGTGTTCTCAACGACCTGC	60.219	GATTTAGGACAGTCATGGCTTCTTCTTTCCTCACCTGTAAGGATGATGTGGAAGATAAGCTCTTGCAGTTGTATGGTGAAGAGTCCAGCAAACTAGactttgatgatgatgatggtggtggtggtggtggcggccgCGGTGGCGGCAGcgatgatgatgatggggaGGAGCAGGTCGTTGAGAACACTAAACAAGATGACCAATTCTGGGAA	118
tctctctctctctctctctctctctctctc	tc	2615737	GAGCAAGAGCATTCTCAAAGGTA	60.035	tgtgGATTTTGTCTGAAaacgta	59.544	TCGTGCATCCATCTGCAGATCCGAATGGAAGGCCAACAAGAGCAAGAGCATTCTCAAAGGTACCGGCTTCCCCACCGCCGCCAGCTCTCCACccccaccttctctctctctctctctctctctctctctctgtatatatatacgttTTCAGACAAAATCcacatatctctctctttcttgtatatagatcagttttttctttttagtagtTCGCTCACCGATCCACATAT	124
tgtgtgtgtgtgtgtgtgtgtgtgtgtgtgtgtg	tg	2617256	TGCTCATACCGAGAAAATAGAGC	59.897	ATTGATCTCATTGCTCTGGACTC	59.733	TTCCCGAATTCCTTCCCCCGAAGTACAGATCAGACACCTCCTTACATTTTACAACTGCTCATACCGAGAAAATAGAGCAACATCTTGACGATTAggactctgtgtgtgtgtgtgtgtgtgtgtgtgtgtgtgtgataagCATGAAAAACAGAACGTGGAGTCCAGAGCAATGAGATCAATATATGCAATGCAAAATGCAACAGACACGAAGCATTTTGCTTGTAAAACACAGCA	125
gagagagagagagagagagagagaga	ga	2623441	CCTTGCGTGTTCTactgctttta	60.798	TGCATAATTTCcgttttctgttt	59.898	TCTGCAACGCAATGCACCTTCCTTGCGTGTTCTactgcttttaaaaaaaaatatcccgGAAGGGGAATGATCTATTAAtcttctgtgtgtgtgtgtgtgtgagagagagagagagagagagagagaagaaaacagaaaacgGAAATTATGCATAATAACTGTGAAGTATCTCGAACCATTGTTCTCAATTCTTCATATGGACTAAACAAACCCCAAAATTTccagg	132
gagagagagagagaga	ga	2624203	ATTGAAGGAGGAAAGCAGAAGAG	60.366	GAGCCTTTTGGAAAATTGTGTTC	61.164	TAATCGCCCCCGCCATCTCAATAGCTCATCCGGAGAAATTCGGGGAAACAGATTGAAGGAGGAAAGCAGAAGAGGACCGTCCCACCCCAAAAaagaggacgagagagagagagagaggcggagATGCCAACGCTGCAACTTGGCGCGTGTGGAACACAATTTTCCAAAAGGCTCCTCGTTCAAACGAGAGAGTTTCATAATCAGTCTCCTTTTTAT	123
TGTTGTTGTTGT	TGT	2625316	CACACCACGCCGTTTTTATAG	60.415	tttcaaaacataaaatGCCAACA	59.416	TCCTCTTGTTTTCTCAAACCATGCATCGGTCATAATCACACCACGCCGTTTTTATAGAAAAAGCATGACATTCTTGTATTAAATTGAGTGTATTAGACAATGTTGTTGTTGTCAAACAcctcttttattttctcaccAACTGTTTGTGAGAACATGAGAATTTAAGTGTTGGCattttatgttttgaaaaagcaTTTTATGAGACagaaatc	153
tatatatatatatatatatatatata	ta	2625962	TTCTTGGTTTACATAGGCTCTGC	59.806	ATTTAAAACGTTGAGTGGTCGAA	59.926	gaaaagaaaagaaaaagaagagagagaaccacaAATGTGTTTGGTAGCTGCTGGTTGAAGTCACATGCTTTCTTGGTTTACATAGGCTCTGCcacttctttatatatatatatatatatatatataaataaaacagaggtatttcttttgttttttatgtcaCAATTTTTTTCGACCACTCAACGTTTTAAATctttttaacttattgttatCAATATAAATGCGT	124
tatatatatatatatata	ta	2631739	atgtgtgtgtgtgtgtgatcaTT	58.693	gagaggagaggagaagaagaagatt	59.219	atatgtgtgtgtgtgtgtgatcaTTCATAAAAGATCATTTTAAGccaaaagaaatagagagaaagagattttgaaaagagagaaagattttaaaagtttttatatatatatatatatattcctctctctctctttagaatcttcttcttctcctctcctctctctctctttgatttaaagtgttatatatatatatatatatatatatatatatatat	160
tatatatatatatatatatatatatatatatatatatatatatata	ta	2631822	tcctctcctctctctctctttga	58.96	GTTAAAAATCCTTTTCGGcctac	59.455	aagattttaaaagtttttatatatatatatatatattcctctctctctctttagaatcttcttcttctcctctcctctctctctctttgatttaaagtgttatatatatatatatatatatatatatatatatatatatatatatactaaaatCAAAAGATAACTTAAAGCAGTTTCaacttcaattttctttttttgttttgtaggCCGAAAAGGATTTTTAACTCATGTAAGAGCTTAGATTAA	158
cacacacacacacaca	ca	2638051	ATCTGCCGATCTTTTTATCTTCC	59.955	ttgatcaaatggtcCATGACTAA	59.329	CGTCACTTTTTGGAAGTATAATATCTGCCGATCTTTTTATCTTCCACTGGAagtgaaatttttgttggtaACGTTGATATATTACTTTGGTTTAActttccacacacacacacacacgcacgcacaattaaaaaatatgtatgagAATTAGTCATGgaccatttgatcaatatgaCCAGACTGCTCATAATTGTTTATGCATAAGAATGATTTTAA	148
tctctctctctc	tc	2639350	TTTGCTAGAGATCGACCAAGAAG	60.028	CATAACTCCATGCTGATCGAAAT	60.346	TGTCTAAGCCCGAGGGAATAGTAACGGGAATAAAGTATAATCGCCTTGACAATTTGCTAGAGATCGACCAAGAAGGGGCGACGGGAGGGTAAaaatctcttctctctctctctgcctatggacttttttttttctcaagatcCTTGCCGTGACTGGGTTGTGGTGGTGGTAGCACATCCACATTTCGATCAGCATGGAGTTATGCTTTTGTA	152
atatatatatat	at	2639693	GCTCGTGTTGACTTATTTGCTTt	59.847	CAACTATTCAAAACCTGAGCCTG	60.169	ACAAGGCGTGCCCCAGTGTAACTCGGGCCAGAAAATTAGGTGTTTGGCGGGCTCGTGTTGACTTATTTGCTTtgacttatttttaatattatttttattgatatatatatataattatatgtattttattataatatatatatatatataatattctaACTTGGGCAGGCTGGGGCCAGGCTCAGGTTTTGAATAGTTGACTGTGCCCAAGC	149
tctctctctctctctctctctc	tc	2641660	GGTCTTACAGAATGAAAGCCAGA	59.776	TTTCCAAGTCGATGGTCTTAGTT	59.187	TGGTCTTACAGAATGAAAGCCAGATTGAGGTCTCCTTCAAAAGAACATGGAATTCTTCTCTGACAGGCAAGCTTGCTCCTCTCAATATAGATAaaaggtttctctctctctctctctctctcacatgaaACATAACTAAGACCATCGACTTGGAAAACTTTGTTAGTGGTTGAAATGTGAGATAATGATATCTAAGAGGAAACCAACATTTGGTCTGTATCC	155
gagagagagagagagagagagagagagagagagagagaga	ga	2652473	GAGGATAGGGTTATTCTTGCCAT	59.73	CCAAACAGTTCCTTGTTGAAAGT	59.59	GGTATGTCAATGGGCAGAGGTTTACTTCCATTCAACGCCTTTCTGTTCATGCCCACAGTCACGAGGATAGGGTTATTCTTGCCATGCATGTAGaatgggggagagagagagagagagagagagagagagagagagagagagcttgtttCCTGCTTCGGATGCAGTGAGATGGAAATTTTAGTGATTAAATTTACTTTCAACAAGGAACTGTTTGGGAAGGATTTATCAGAATTCCAATTA	153
tatatatatatata	ta	2653406	CACGATATTTCCAAGATATTGCC	59.726	GGAACCAATTTAATTTCCCAGAC	59.949	TTGTCACGAAATATACATTTTGGcgacatttgaaaaaaaatactcatGCTGTTTTGACAATAAAAACACGATATTTCCAAGATATTGCCCATacttgttgtatatatatatataatatatgtttgcaaagAGCGTGTGTGTGTGGATACTTTTTCTATGCGTCTGAGGCTCTGAGCATGTGCGGGAGAGTGTCTGGGAAATTAAATTGGTTCCC	147
tatatatatatata	ta	2658605	tcagaGGTCTCTCGCTCTGTAAC	60.203	TGGCTGGAGGAATGTAAGaatta	59.977	tccctctctctcagaGGTCTCTCGCTCTGTAACAgaggtctctctttctctgtcttctAACAGAGTGGGGCAAAGTGTGGCTCAAGTACGCCAcacaatttatatatatatataagtatataattCTTACATTCCTCCAGCCATCAGTTGTATAGGAGCTGGACATAACACGTAGACGTAGTCATGGCCCTCATGGGGACGAAGCGGGGTTCAA	133
tatatatatata	ta	2658764	GACGGATGGTGGAGATTTTAag	59.835	CGAAACTTTTATATGGTACGCtttc	59.543	TGGACATAACACGTAGACGTAGTCATGGCCCTCATGGGGACGAAGCGGGGTTCAAGATCGACGGATGGTGGAGATTTTAagaattaatttatttatttattatatatatataattgaaagaaaGCGTACCATATAAAAGTTTCGTTAAAACTAATTACTTAATCTATTCTTATAGATATAAGGTTAAGAGTGATTTGGttatatttaattgt	85
attattattattattattattattattatt	att	2669434	CCTTTTCCAAGGTACGAGAATTT	59.894	CCTAGTTTCTGGAAGTGGAACCT	60.043	GGATATTCTTATGTATATCCAACATTTGTATCCGAGCACGATTTCTTGTTTGGTGCAACTGGCCTTTTCCAAGGTACGAGAATTTATTTGCACTTttaacattattattattattattattattattatttgttgttttcccCTCTTTATGATAGCCGGAACATCCGCAACACATTGGGATGCACTAATTTGCCTAGGTTCCACTTCCAGAAACTAGGTTGGATAAAATC	156
gagagagagagaga	ga	2671186	GACACTTTGGTTTCATATGAgcg	60.891	CATTAGTGGGTCAGCTTTTCAAC	60.048	TTGCTGTGATGTATATCAAAATGTGGTTAAGCTTTCCTTTTAATACCAACTGAGGTTGTCAACTGGATGCTCGTGACACTTTGGTTTCATATGAgcgaaggagagagagagagacatgctcGTGCATGTCGTTCAATCACCTCAATTGGCTTACGTTGAAAAGCTGACCCACTAATGGGAGACACTAACTGCAAGAAAAAAGACAGCGAAAATC	103
tatatatatatatatatatatatatatatatatatatatatata	ta	2671663	ttattttgGGAAAAGATAGcaaca	59.118	GAAAAAGCCGGATGTAAACACTA	59.569	TCTCATCATGCTGTAGCCCTTGGTGAAGGGAAAGaggttgaaaattttatcaacaTCTCACTaaaatattctttattttgGGAAAAGATAGcaacatgtgtatatatatatatatatatatatatatatatatatatatatatatgcttataAAGGACCAAatgatattttctctttctttttggaaCATTAGTGTTTACATCCGGCTTTTTCTGCCACCAATGTCATTAGTGGCCATGCCATT	141
ctctctctctctctctctctctctctctctctctctct	ct	2673037	ATACCATCTACAGGATATGGCCC	60.304	CTCTCTTACTTTTGgggtggtgt	60.775	GCTAAGAGCCACAGTACGTAAGATTTGAACCAATACCATCTACAGGATATGGCCCCTCTCAAACTGTTAGTGCTATCTCAAAGAATCATCACCTggtgtgctctctctctctctctctctctctctctctctctctctcacacacacacacacacacacacacacacaccacccCAAAAGTAAGAGAGTAAAATTTATAACACCTTAAGTAGAATGACTTGAGAATAGTTTTACATAT	156
atatatatatatat	at	2675478	ttatgcttaaattgggcaaacat	59.771	CCAAGAGGGAGATAAAAGAACAA	58.81	aaaaagtcactCAGAAAAACTATACGACACCTTCATAACTACTCTCCAATTaaaggttttattttttatgcttaaattgggcaaacataaaaataaagccatatatatatatataataaattatagTCATGCTTTACGAAATGAGACTTTTAATATACACTgaagaataaataaaatgaagCAAGTCATTCTTGTTCTTTTATCTCCCTCTTGG	149
atatatatatatatatatatatat	at	2676354	ATGAGAGTCATGCAAGCGTATTT	60.17	ACCATCAATGTGTATGAATCGGT	60.374	taattctACCGAAAATAAATACATCTAATAGTGCAATGAGAGTCATGCAAGCGTATTTGTTAATAACACGTACTATATGCGATGTCTCCCcaattcatacatatatatatatatatatatatatttatttatttatggtGAGTCACCGATTCATACACATTGATGGTTTTTAAGAAAACATGCAAATAATATAAAAAGTAATGTTAGATAATAAacatcatcat	132
tatatatatatatatatatatatatatatatatatatatatatatata	ta	2676554	GGTTGAACGACTAGGATCAAATG	59.885	CGTACTGGTTTCAGTTATACGCC	59.965	ATGTTAGATAATAAacatcatcattttttttttcttaacggTTTGTTTTGATATGATAGGTTGAACGACTAGGATCAAATGACAAAAGTTAAgtcatcattatatatatatatatatatatatatatatatatatatatatatatatattaagagcAAGTGGCGTATAACTGAAACCAGTACGATAACGGCGGACCGTCCATCGGGCAGCGTTTGATGGTGTGGATTTGCCGTCGGCCAAAGGTGGGC	125
agagagagagag	ag	2681005	GGAAATATTCCCGAAAGTGAAAT	59.601	ATGCATTTTAAAAGCGTTCTGAT	59.228	ATaccttaaaatttttcttttttgagattATAGAATTTTCTCAACATAATACATGGAAATATTCCCGAAAGTGAAATTCATATGATTCTTTTAccggggaagagagagagagaaagagagagagagagagagctcaagatcCGAAGAGAGTCAGGAGCTTTGCAGGTAAGCCTGCGATCAGAACGCTTTTAAAATGCATTTCACTCGTTTGC	145
tctctctctctctctctctctctctctctctctctctctctctctc	tc	2682484	CAATTGcgtctcttcttcttcat	59.906	AAACTGCTCCCGATTACTTTTTC	60.02	CCTTGCTTCCGCAGGCCTTTCTTCATAAATGCTGCTGATTTCGGACCTCCCTGAACAAGCAACTTCGCACCACAATTGcgtctcttcttcttcatctccttctctctctctctctctctctctctctctctctctctctctctctctgcgtgaCATTGATTCTAGAAAAAGTAATCGGGAGCAGTTTTTGGTGGGCCTTGCGCTTCGATCCTGTGAGCTATACTGGTATTCTTTACTCCCTGGTCC	115
cacacacacaca	ca	2694114	CTCCTCTGGAGAAGGTAGTGTGA	59.924	CCATGTGTGCAaagatatgagag	59.646	AAAGAAGAACTTCCCTTGGTAAACCTCCTCTGGAGAAGGTAGTGTGACATTATTAGCTAGcctatttctgatttttgaggCTGGTAGCTGAAAGataatgcacacacacacactctctctctctctctctctcatatcttTGCACACATGGCAAACTTTTTTAATCACCTGTGAATTCtggaatttcttttcttttctaacttCAGCATCTG	127
CGGCGGCGGCGG	CGG	2699248	GATCTCTGTCGCTATGATCCGT	60.628	GATGAAGGTGGAATTTTCCGT	60.18	TCGATCTCTGTCGCTATGATCCGTCAATCGTCGTCGTGCCTTCGGCTTTTGAAGAGGGGAGGATCCCTCCTCTCTGCGAATCGATCTCGCTTCATCTCGTCGGCGGCGGCGGATGTGCCGGCCACCGCAACGGAAAATTCCACCTTCATCGAGGCGTGGAAGAAGGTTGTCCCCAACATCGACCCACCAAAGACTCCGCTCTCTTTCATGAC	148
cacacacacaca	ca	2704635	AAACTGGTTAACAAGCTGAACGA	60.208	TTCAATTTCATCTTGACACTGGTT	59.913	TTGCTGAGGAATGCAGATGAAACTGGTTAACAAGCTGAACGAGCGCTGGCCTTGTTCAAATTCACTCATCAAGAATAAAGCCGGTGGTTCACATAttgttcacacacacacatttcatgaaaGTGAGTAAAACCAGTGTCAAGATGAAATTGAATCTTCAGgtttagtttttgtttcttctttctaaGCGGCGCGGGCAGTGGGATTGATGC	135
atatatatatatatatatatatat	at	2705347	AATTAGTGGACGGAATCCCtact	59.312	GGTCTGATTTTATTCCTTACCCAA	59.644	CCTCTTAACACACACACTGCCCGCCTTTTTTCACACACATGTTCCGATGAATGGATCGGGGCATATCACGGGGCAATTAGTGGACGGAATCCCtactatcatatatatatatatatatatatataccagatCATATTTGGGTAAGGAATAAAATCAGACCTCTTAAATGTGTATTAAGAAGTGttttaaagaaaatgtaaaccttctaatgtgtttacaaaaac	86
atatatatatatatatatatatat	at	2706740	AGACAAATACAGCTAGGTGTGCC	59.73	CCATGTGACTTGTCAGAAAGATG	59.648	ATCGAAATGTATTTATATTGATGGCCGAATAGATTTATTCCATAGACAAATACAGCTAGGTGTGCCCAACCATGAGGTCATGTTTCGTTATATttccaagatatatatatatatatatatatatttctgtgATTATATACCGGGATTGACATTTTCATCTTTCTGACAAGTCACATGGCCGGAGAAGAAATTTCAGGCCATGGCCGTTGGCCTTGAAGTTGACA	135
tatatatatatatatatata	ta	2710397	GACATTGAACAGTGCTGATGTGT	60.096	ATATAAGTTTTCAGGGGCTGGC	60.666	CTTTTTTatcgttcttttgttttttccgaCTTACAGGTGGATGACTGCATTGTCGACATTGAACAGTGCTGATGTGTATCGAACCCATATCAGcctaaactatatatatatatatatatatcatagctACTATGGACTGGCGTGGGCCACTACCCATGCCAGCCCCTGAAAACTTATATTATGATTAAGGTAGATCTAGGTGCAGCTAGGTCCAGCTGTA	125
tatatatatatatatatatatata	ta	2711461	AGTGGCAAACCAACATGAGAA	60.544	AGTTTAATCAGCTCAGACGGTTG	59.833	AAGTGGCAAACCAACATGAGAAAATTTCTCAAAGAAGTTAGAGTAGAATACCAATTTACAAAGATTACCCTTATATTTCCATAATTTCAATCAacattactatatatatatatatatatatatattcctatCCCTCAACCGTCTGAGCTGATTAAACTTTTGTGTCTTTCAAATAACTTCGTATATGTATGAAGCATAAACATGAGCCAAAGGAAGAATAGTtg	157
atatatatatatatatatatatatatatatatatatatatatatatat	at	2711701	CACAAGGGTCGGGATCTAAGT	60.368	GGGTTCACGTGATTGTTctttta	60.263	aaaaagaaggaatataTTTCTTTGCCGATCCACAAGGGTCGGGATCTAAGTTAGAGATATCTCGATGAATAACTATTACACTATGAATGTCAtgaatgtcatatatatatatatatatatatatatatatatatatatatatatatataagagagagagagggataaaagAACAATCACGTGAACCCCGTTTTCATTCACGTTTTGGCACATCCAATAATTGCAACCGGTCTTCGATTCCAACTTGGa	157
tatatatatatatatata	ta	2712290	gagggGTGCTCgtaaaaatactc	60.365	ttctttatttttgaatgggcatc	59.371	ACGGAAAATCAACTCAAGACACCAAGAGCAGTGGcggagcaaaaaaaaattggttggagggGTGCTCgtaaaaatactcatatttggTAGGTcacttgtgtatatatatatatatatatgtgtgtgtgtgtgtagaagaataaatgtttaaagatgcccattcaaaaataaagaattttgaagaagcagttgcccacaccagtcagcATGGTCCGCCA	119
tatatatatatatatatatata	ta	2717067	cttgccaCATTAtatccgagaaa	60.33	TGTGTACTTTTATCTCACCGCCT	60.069	ttagttttttcaaatgtttaaaaatttctgttatttttctcttttttttcaagcttgccaCATTAtatccgagaaaaacctcaccgtttttatttgtaactatatatatatatatatatatatgtgtgtgtgtttaaaaatgtttatttaaaaataaaaataataaaagactGGAGCGAGATACCATGTGAGGCGGTGAGATAAAAGTACACAGGGTACCAA	160
tatatatatatatata	ta	2721184	CCATTTCCAGTTGAGGAACATAA	60.223	TGtccctactctctctctctccc	60.384	TTAGATTGATCTACCTCTCCTAATTGGATGTTACAGGGCCCTCCTTTTCACTTTCCCCATTTCCAGTTGAGGAACATAATTGGTCTAATTATTTattaggtatatatatatatatagccatttttagagagggagagagagagagtagggaCAAAAATTGATTAACTTATACAACACCTTTCAATATCAACAAATAATATCCTGCAAGTTTAGTAC	97
agagagagagagagagagag	ag	2721438	AGACCACCAAACCTAAGAAAAGg	59.922	AAATTTAACCTCTGCTTTGGAGG	60.014	cattaaaatgcaaaaactCAGCATCTCATAAGAAGTAAGATGGACAACAAACGACCCCATGGGGTGAAAGAAAGACCACCAAACCTAAGAAAAGgcaaccagagagagagagagagagagtcatagGGTCCCAGTTCTTCATGGGCAAGCGGAACTCAGCCCAGGTCCTCCAAAGCAGAGGTTAAATTTATCAAACCTGTACTCTCGTTCATCGTAGCAG	117
agagagagagag	ag	2722981	TCAAACTGGTTCCATTCTTCATT	59.864	ATTCTTGTCCCTCTCCTCTTCAa	60.591	TCATTCGGTACAAAgccattttaattaaaattaaaatggtTCAAACTGGTTCCATTCTTCATTTATATCATTTCATTAGGTACAAAGCCATTttaattaaagagagagagaggagatggtTGAAGAGGAGAGGGACAAGAATGGGTCCACTTGACAGTCATAATGGTACTCTTAATTTCATGATCAACAATCTTCAATACCATCACGATAGC	102
tatatatatatatatatata	ta	2725190	TTTCAGATAGGCGACAAAGTCAT	60.143	AATAGGTTATGAGGGCACTTTCC	59.765	GGAAAATGTTCGATGGGAAAGTATGATCTATATGCTTCATATCTTTCTGATATTTCAGATAGGCGACAAAGTCATTCATTGGTTTTGTTTTACtttagcttatatatatatatatatatattaggcaTTGTTTTTTGCTCCAACGGAAACTGCTGGGGAAAGTGCCCTCATAACCTATTATTCCAAAGAACAAGGAATTGATATACAAAagtattacaaa	127
tctctctctctctctctctctctctctctctctctctctctctctctctctctctctctctctctc	tc	2731007	AAAGCATAAAGAACACACCCAAG	59.589	GCAATTTTTGttcctactctctctc	59.053	tctaaaaatgtgatttttattgCTTTAGGCATAAAGCATAAAGAACACACCCAAGTAAACAGTTTAGAACAAATGTAAAACTATGTGAGTGAGTgaacagtctctctctctctctctctctctctctctctctctctctctctctctctctctctctctctctctctatatatatatatatatatatatatatatatatatatatatagccattttaataaaagagcttttagagagagagagtaggaaCAAAAATTGCTTAAACA	227
agagagagagagagagagagagagagagag	ag	2731355	TGAAAGAAAGACCACCAAACCTA	60.022	AAAGACAGTACAGGCTCGATGAA	60.309	cattaaaatgcaaaaactCAGCATCTCACAAGAAGTAAGATGGACAACAAACGGCCCCATGGGGTGAAAGAAAGACCACCAAACCTAAGAAAAGgcaaccagagagagagagagagagagagagagagagtcatagGGTCCCAGTTCTTCATGGGCAAGCGGAACTCAGCCCAGGTCCTCCAAAGCAGAGGTTATATTCATCGAGCCTGTACTGTCTTTCATCGTAGCAG	155
atatatatatat	at	2731853	GTCTTCCTCCTGAACAAGGTGT	59.645	GCTTatggaaaagtgcattgatT	59.537	CATGAACCCACCAGTTCCCGTCTTCCTCCTGAACAAGGTGTTCCGACAAGACCAGAACCGATGCCAATCAATGCACTGGTTCCATATGCACatatctaacatatatatatataccgatGCCAatcaatgcacttttccatAAGCAcatatctaatatatatatatatatatatatatatatatatatatatatatatatatatatatatata	125
tatatatatatatatatatatatatatatatatatatatatatatatatatatatatatatatatatatatatatatatatatatatatatatatatata	ta	2731915	tgcacttttccatAAGCAcata	58.38	AGCAGGTCACATCATATtaatgg	58.038	GCCAATCAATGCACTGGTTCCATATGCACatatctaacatatatatatataccgatGCCAatcaatgcacttttccatAAGCAcatatctaatatatatatatatatatatatatatatatatatatatatatatatatatatatatatatatatatatatatatatatatatatatatatatatatatatatatatataaaccattaATATGATGTGACCTGCTTTCAAAGCCAGGGGTTAAAATTGAATTTATGATAGCAAGTGCGTGTTTATACCTCCAAAGGTTAGACAGCAACTG	160
tatatatatatatatatata	ta	2732738	GTGAAAGTTCACGAGgcaataac	60.055	CAATCACATTGCTGATCGAATAA	59.978	cagttTAACAAAGTATTTTATGAACCTTACTTAATTTTTTGTGAAAGTTCACGAGgcaataacaatttgttattattaccAAATGGACCATATactgcattatatatatatatatatatatggccaaTTCAATTTAGATATATAAGCAATGCAAAATGCAAAATTCAATTATTCGATCAGCAATGTGATTGTAGACAGGTATAGTAGGATATGGGATCGA	151
agagagagagagagagagagagagagagagagag	ag	2733072	aaTTGGATACTTGCTTATTAGAGGc	58.456	TGTTTTCTGGAGAGTAAgaccct	58.46	aaaatagaaaaaatatacattaaTTGGATACTTGCTTATTAGAGGctatttttctcattaaaatcaaataaattagtTTAGTTTTCTATCAatgaatgaaagagagagagagagagagagagagagagagagagaaagagagggtcTTACTCTCCAGAAAACATAGAACCTAGTTTGGTAATCCCCGTACAAATCATTGTGGACCTGCAAAACAAAACTCATGTCAGTCTTGTC	142
atatatatatatatatatatatatatatatatatatatat	at	2733322	ggtaatgaaaaagaaaaacccca	60.413	tgcaattcaaaacaaattCAGAAG	60.488	AGGTATCATCATGGATTAAAGAAATGATAGGGGGATGAGCTTTAGCGCACAGTCTTAAGGTGATCAAGAGGATggtaatgaaaaagaaaaaccccaacaaatatatatatatatatatatatatatatatatatatatatagagagagagagagagagagagtaattgaTAAATGCTAGGTTACTTGGGTAAAGAATAAAAACTAGACCTTCTGaatttgttttgaattgcattttaaac	159
tatatatatatatatatatatatatatatatatatatata	ta	2735848	tccctctctctctctctctctctc	59.128	ATAGCTATCTTGCAATTGATCGG	59.642	GTGAACAGACTGacagtatctctctctctctctctctctctctctctctccctctctctctctctctctctctctctctctctatatatatatatatatatatatatatatatatatatatatatatatatatatatatagttcatgaTAATAGACATTCAAGGTCACCTGGCCGATCAATTGCAAGATAGCTATGAGATGATTTGAGTCGTCCGATCACCtcatctctttcctttcctt	147
tctctctctctctctctctctctctctctctctctc	tc	2736121	GAAactaagaaaaggaaagggca	60.114	ACACGGcacagttttcattttt	60.788	ttGGCTTGCCTAAAAGACCAGAAAGAGACAAAATAATAAAGCAAATGAGGAAactaagaaaaggaaagggcaCCCTAAGTTTAAACCGAAAGTTttgatatctctctctctctctctctctctctctctctctctctatatatatatatatatatatatagctgtgaagatttcaataaacaaaaaaatgaaaactgtgCCGTGTTTGCAGTAGATGACGGTGATGTTTgtgaaaa	156
atatatatatatat	at	2737748	TATCGCTGACCTGTTCATCCTAT	60	Gctcgttctctctttctctctctc	59.576	CGAATAATTAATATCAAACAGCCATAAATAATATCGCTGACCTGTTCATCCTATCGTTCTAAGTGGGTCGAGTCATGCCAATGTAATCCGAATcatctgaatatatatatatatagggagagagagagagaaagagagaacgagCTACTATACCCTCATATACCGTATTTGATGGGCATTGTAAGCCATTGATTTTAAAGAAATCTAATGGTGG	114
atatatatatatatatatatatatatatat	at	2737935	TGGAAATTTCAAGAGGACTCAAA	60.095	TCACATAAGAATAAGCGGGAAGA	60.102	ATTGATTTTAAAGAAATCTAATGGTGGAAATTTCAAGAGGACTCAAAAATGCCTTTATTGGCGGAAACAAGTAAGTTTCCTTAACTGAAcgtttatatacatatatatatatatatatatatatatatatagcataacGGATATGGTGTAGGCCATTAATCTTCCCGCTTATTCTTATGTGACTTTAAATTTaactatataaaattataaGGGAATTTAATTTGTGTCTG	158
tatatatatata	ta	2742013	GTGCAGTCCAGTTCAAATCTTTC	60.165	GCTTGTACCTCGCTTTTGTTAAA	59.849	aaaaaatatgcaatttttgaaatttagtCAAGGTGCAGTCCAGTTCAAATCTTTCattaattaatgttttttaaaaaagaaaacattaattgtatatatttatatatatatagaaccgAGGAGATTGTATTTAACAAAAGCGAGGTACAAGCAGCTGCCAAAAACGTGGCTCGAGAAAAAGGAATCTACAGACTGTTGCTGGTTTCTAAATT	120
atatatatatatat	at	2742413	CATATCGTTCTAAGTGGGTCCAG	59.9	TCCTCCATTAAAGGCATATTTCC	60.491	AATAATTAATATCAAACAGCCACTATATCGCCGACCTGTTGATCATATCGTTCTAAGTGGGTCCAGTCATGCCAATGTAATCCGAATCATCtgaacacacatatatatatatataggggtcGCTACTATACCATATTTGATGGGCATTGTAAGCCATTGATTTTAAAGAAATCTAATGGTGGAAATATGCCTTTAATGGAGGAAACGAATAAGT	160
tatatatatatatatatatatatatatatatatatatatatatatatatatata	ta	2745160	gcaatttGTAGtcaaatccaataaaa	59.723	attaggtGTTCTTGGGCTCATTT	60.243	atatatatatatatatatatatatatatatatatatatatatatatatataaagcaatttGTAGtcaaatccaataaaaaaaGCTCGACttattcaaatatatatatatatatatatatatatatatatatatatatatatatatatatatatatttatttatttatttattttttcgtATATATTTGAAATGAGCCCAAGAACacctaattttaaatatatttttattataaaaaaataaaatttgaaaaata	158
tatatatatatatatatatata	ta	2747136	TTGGTGCTCTCACCAAATAAAGT	60.048	TCTGAAGATTTCCAACGGTAAAA	59.991	tCTACACCAACAGGACCCCGGGGACTGAAAGAGGCAACACCTTGGTGCTCTCACCAAATAAAGTCTCTTTTACCAATTTGCACTTCGTTTGttcatcttttatatatatatatatatatatacgattTTACGGGAAAAGCAAAACCAGTTTGTTAGTCATTCCAACCTAACAGCAATTTTACCGTTGGAAATCTTCAGAACAAAACCAGTTTCTACAGCCAA	158
atatatatatatatatatatatatatatatatatatatatatatatatatatatatatatatatatatatatatatatatatat	at	2747470	GGCAAGGGGTTATGAAGATCA	61.188	AAGTGACGTAGCCAAAAACCC	60.399	GTCCTTTGTTGAGAAGTACCACTCAATAAATCAAGCAGATGCCACTGGCGCTAATACCCCACCGCGGCAAGGGGTTATGAAGATCATATACTTccattggatatatatatatatatatatatatatatatatatatatatatatatatatatatatatatatatatatatatatatatatatataaatacccTTTGCCGTGGTGGGTTTTTGGCTACGTCACTTGTAAGTCTATACATGACAGGAAAGGTAAAGTTGGAAACTATTGCAAACGATTGTTAACTT	159
atatatatatat	at	2755438	GCAGTCCAGTTCAAATCTTTCAC	60.165	TACAATCTCCTCGCTtggttcta	60.263	aactttaaaaaaaaatgcaattttcaaaatttagccAAGGTGCAGTCCAGTTCAAATCTTTCACTAATTAATGTTTTTTAGAGAATAAAACAttaattggatatatatatatacacatatatatatagatatatatatatagaaccaAGCGAGGAGATTGTATTTAACAAAAGCGAGGTACAGGCAGCTGCCAAAAACATGACTCTAGAAAA	121
atatatatatatatatatatatatatatatatatatatatatatatatatatat	at	2755878	TCCAAATCATCTCAACAtctcaa	59.56	taaaatcaatggGTTACATTGCC	59.967	ATTGACATCAAACAGCCCGTATATCGCCGACCTGTTGATCCGATAGTTCTAAGTGGGTCGAGTCATGCCAATGTAATCCAAATCATCTCAACAtctcaacatatatatatatatatatatatatatatatatatatatatatatatatatatataggggtaGGTACTATACCATCATATGCCATATTTGATGGGCAATGTAACccattgattttaaataaatttagTGGTGGAAATATGCCTTTAATGGAGGAA	139
atatatatatatatatatatatatatat	at	2757516	CCACTTAAAGAAACAAGCAAACG	60.198	aAACATTAATCTGGCCGAGTACC	60.587	CGTGGTTGAGGAGTACCACTTAAAGAAACAAGCAAACGCCACTGGAGCTAAAACCCCATAGTGGCAAAGGGGTTATGAAGATCATATACTTGGattggacatatatatatatatatatatatatatataaaagcctGGGCAATGGGTACTCGGCCAGATTAATGTTtctttattacttttatttaataatatatattattaaaaatatattttatattcaaaaaatta	152
atatatatatatatatatatatatatatatatatatatatatatatatat	at	2757787	GATCCGAGCCCAACTCTTATTA	59.593	TACAATGAAgcgctcacacac	59.927	CAAGCTAGGGTTTAGAACATAAGGCCGATCCAAGCCCAACTTTTATCCGGGATCCGAGCCCAACTCTTATTAGGGCAGGCCGAACAGATGCCCaaacctaatatatatatatatatatatatatatatatatatatatatatatatatatgtgtgtgtgtgtgtgtgagcgcTTCATTGTACGTTAAATGATGGTTCTACATGTGACAAGAAATGTAAAGTTGAAAACTATTGCAAACGATTGTTAACTT	131
agagagagagagagagagagag	ag	2761552	CCACTGACATTGTATGGATGTGA	60.684	TAGAGAAAGCACTGGGTCTTTGA	60.41	tgtgtgtgtcttaaGCTCTGTCCAATCACGGCCACTGACATTGTATGGATGTGATTAAGCACACTGCCCGATGCTGAGCGATATGCTATGCTatatatcaagagagagagagagagagagagtacctgaACGGCTGTTCGCCTGGCTGCCTCAAAGACCCAGTGCTTTCTCTATAGAACAAACGCTTGCACAACTGAGGTTCATCGATATCAAACATCAAGG	142
CTGCTGCTGCTG	CTG	2762382	GGGGGAAGCTGTTGTAGTTTATC	60.243	aaatcaagattCCTAGAGAGCCC	59.274	GGGGGGAAGCTGTTGTAGTTTATCAATGGTGGGATCAAGCAGCTCATCGCCGGATCGAGAGCTGCCATTGGAGAATAGGAAGTGCTGACGCCATCTGTCTCTGCTGCTGCTGGGTCAGGGCTCTCTAGGaatcttgatttcttcttctggAAGGATAACTGAGGAAGGGCAATCTGTGGCATGGTGGACACCATCTCAACCTCCCATGGGCT	139
tatatatatata	ta	2762702	TCCATGGAGATAGAGACgaagaa	60.214	TTGGCTCATACCAATTTTACCAT	59.637	GGCATGTATAACATGGGGTATTCGTGTCCATGGAGATAGAGACgaagaaaactaaaataaaataaaacccGTGTAAGCACAGTTGCAAACCCGAagcagttatatatatatatcatggtcCAGGACATGTTCGAGATAAATGACTCTTCTTCCATAATGGTAAAATTGGTATGAGCCAAAAAAAACATCCCTTGAGGGATCATGatgaaaaa	153
gagagagagaga	ga	2768686	GGCAGAAGAGCTGGAGAATG	60.096	ctctctcagaCTCTCGTCTCACC	59.805	CAAACTGGAGGGACCAAACGGAAGAACTGGGCGCAGACTGCAGGAACCAGGCAGAAGAGCTGGAGAATGCGCCACCCCTTTCCGGCCGAGGGCactgtgtgagagagagagagtcagagaTAGGAGAATGCGATGGTCGATGGGTGAGACGAAGAGAGAGGCGAATGCGATGGCCGATGGGTGAGACGAGAGtctgagagagacagagagag	153
agagagagagagag	ag	2768961	GAGACAGATGACGGGATGCT	60.231	TTCCATTCGTTTCTTTAACCCTT	60.214	AGCACAGCTGCGGGAGACAGATGACGGGATGCTGGTGGACCGGTGGCCGGATGGTGGTGCTGCCCTGTTGGTGTTCAGCGGCAAGGGTGGTCGacggaaaagagagagagagagatcggtCCAAGAATCGAACGGAAGGGTTAAAGAAACGAATGGAACGGCTGCAAAATAACAGTGCAAAAATTTTTACCCTAcaccggtgaaccggtttggG	145
aataataataataat	aat	2775314	aaaaagacacagaAATGCTTCATAA	58.505	CTTTGTGTGCAAGATTGAGAATAA	58.504	TAATTTCACTTTTATGACAAACATTTTTGTTTCatagtttataaaaaaaaagacacagaAATGCTTCATAAGCATAAGACTTTATCTATtatttgataataataataataataatagtaagtactaaaataataaataacaaACCAAAAATTTATTCTCAATCTTGCACACAAAGCttccatagaaaaaaaaaaggtttttgtaGGAGAACGGCA	129
agagagagagag	ag	2775816	GCCATTTAGCTTAGTGTGGAGTC	59.342	atgcTTCTGACGTCTATTTTCCT	58.49	AATCGAGCTTAATGAAGCCCATTTAGCTTAGTGTCGCCATTTAGCTTAGTGTGGAGTCAAAATAGAATAACGAGTATCGGACCACACCCcaaaaaatagaagagagagagagatttggaaaagacaaacatttttttttctctcacaaGGTCTAGGAAAATAGACGTCAGAAgcatacttgaaaaaaaaaattagtgagTAATAAAAGCATT	141
tatatatatatatatatatatatatatatatatata	ta	2783319	TAGGAGCGATTACAAATTACCGA	60	GCATCACCTATGAAAGAAAGACG	60.143	CATATAAAGATTATAACATGTCCCCTTCTACCTCTTTACATGTTAAAGCTCTACAATATTTTCTAGGAGCGATTACAAATTACCGAAACTAGTAtgctgctatatatatatatatatatatatatatatatatataatctggaAAAATTCATGTGTAAAGTTCCAGCCATTGCTGTCAAGGTTCGTCTTTCTTTCATAGGTGATGCAAGATGGAAGCATAATCAAATCATGTAATT	143
atatatatatat	at	2786637	TAGTCACCAGAAAATGACCACCT	59.914	CTGCATCCATTGGTACTTTCTTC	60.014	ATGCTAATTGACATCAGGCTACCAGGTGAAAAAAATTCATGTATCATGGGACTCAAATCAAAGATAGTCACCAGAAAATGACCACCTACAAGAGgccccaatatatatatatttttttctaatgacATGAAAAAGGGGGGGAAAGGAAGAAAGTACCAATGGATGCAGTAAGCTAAGcaataactttttctttaacCCTTCAGCATAATGAC	104
aggaggaggaggagg	agg	2788646	GCTTCAACACACTCAGAAGCATA	59.576	TTTTTCCagtttcctccttttct	59.653	TATATATAGCGTATTATCTACACCACATTGGGCCTCAAATGGCTAAGTTTAAACCTTAGAGTTATAGGCTTCAACACACTCAGAAGCATAGAAGAaaagcaggaggaggaggaggacaaagaagaaaagaaagaaaaaacaggaggaagaagaaaaatgatgaaaaagaagaaaaggaggaaactGGAAAAAATAAGAGAGCTATCTAATTTGAT	125
tgatgatgatgatga	tga	2793475	GGCTAAGGTTGACCTGAACTTCT	60.175	TTATTGTCGTCATTGTCATCAGC	60.017	AATGGCAATGACGCAGATGATCCGTTCAAGTTCAGCCTTCTCCAAACGATGGCTAAGGTTGACCTGAACTTCTTAATCAAAACAATTATGACAAgcatattgatgatgatgatgacaaatgAAACTGATGATCACGATGGTGCCAAAGCTGCTGATGACAATGACGACAATAATGATGCACCTACGTTACTTTTCACTTCTTGATAATCGAAATT	123
gagagagagagagaga	ga	2826252	Agcagaaggaaaaggaaagaaga	60.011	ATTACATCATTTCGGTGATACGC	60.115	GCAGGAATCGAAATAAAGTCGGAATGGGATGTCATGGAGAgcagaaggaaaaggaaagaagaggcCAAGGACCAAAGACTAAACATCCatgaggaggagggagagagagagagagatgacgcAATGGGATTATTATGGGTGGTTGCAGTATTATCAGTATGGGTGCGTATCACCGAAATGATGTAATAATGgacataaataaattttaaatatggg	148
agagagagagag	ag	2827648	CCCACTATCCAGAAAAcagcata	60.369	tctctctctgaggaATCAAGTGG	60.002	TTTGGACTAGACTATTTAGCAGGTAAATCactaaaacaaacataaaatggAGTCTGGGGCATCGGCCCACTATCCAGAAAAcagcatatatacataaaacagagagagagagccatctACAAAACAGCATATATACATCAAACGATAACAAGTTTCTTATTCCACTTGATtcctcagagagagagagagagagctgaaagCAATATATCAAC	119
agagagagagagagagag	ag	2827723	gagagccatctACAAAACAGCAT	59.803	TATATCTCCCTCCAATTTCCCAT	59.896	AGAAAAcagcatatatacataaaacagagagagagagccatctACAAAACAGCATATATACATCAAACGATAACAAGTTTCTTATTCCACTTGATtcctcagagagagagagagagagctgaaagCAATATATCAACGTTACTAACAGAAAATCCCACCTCCAATGGGAAATTGGAGGGAGATATAACAGCCGATCAAAAGATCATTAGGCACAACAT	154
aatcaatcaatcaatc	aatc	2831445	TGTTCTCAAAATAACTTTCgctga	60.282	TGTGCTATCTTcattgcatttgt	59.666	AAAAGTATGTGTATTTGTCACAAACTACATAAAGAATGTATATTTATCACATAAAATATGTTCTCAAAATAACTTTCgctgatcaaattataattatgataatcaatcaatcaatcaaacaaatgcaatgAAGATAGCACATGCAATTATGAATACCTGATATAAAGATAAACTATGAAAATTTATCATGATTCATAGTTTAACCATATATTTATT	83
gagagagagagaga	ga	2831636	TGAGCTAAGAAGTGCTAACCCaa	60.419	tcgctctgtCTCTTTCTACCTTG	60.192	TTCATAGTTTAACCATATATTTATTGAGCTAAGAAGTGCTAACCCaaagagataaagagaaagaaatggtaGAGAAAAAGCGGCAAAActgtgagtgagtgagagagagagagagtggagaggTGACCAGCCCCAGCGGCCCAAGGTAGAAAGAGacagagcgagagaaagagagggcaAAGtagtagaaagagagagagaggcagacaGGAAG	140
agagagagagag	ag	2831726	CAAGGTAGAAAGAGacagagcga	60.192	TCACTCCGTGTAAACCATCTCTT	60.047	gtgagtgagtgagagagagagagagtggagaggTGACCAGCCCCAGCGGCCCAAGGTAGAAAGAGacagagcgagagaaagagagggcaAAGtagtagaaagagagagagaggcagacaGGAAGATGCTTGCTGGCCGTGGGATTCAACCACTGTGAAAGAGATGGTTTACACGGAGTGAGAGAGAAGGCAAAACAGTAGAAAGGGAAGGGT	129
aataataataataataataataataataataataataataat	aat	2832770	TCTCTTTGTCATCTGAGCCCTAC	59.899	TCATTCATCTTGCTGTCATCTTG	60.264	ATTATAGCACCCTCCAAAGCTTTATGAAGCATCGAGGACATCTCTTTGTCATCTGAGCCCTACATGTAAAAGGATGCTATCAGCTAACCTAATGatgtaaaataataataataataataataataataataataataataatatgaaaGCACAAGATGACAGCAAGATGAATGATTCCATATGCCTTTCCACACCTGTCCACGAATCTGTGTGGAGAATGTCATGAAGCTTACACTACAATT	134
gagagagagagagagagagaga	ga	2834120	AAATTCAGCATAAGCAGAACCAA	60.141	CCATCAATGTAGACCAGCATGTA	59.897	AACAATGACCTTTGTGCTGCCAAATTCAGCATAAGCAGAACCAACTGCCGCATTCACTGCACCCGTTCTCATAACTGCAATACTCAGAACATTActtagtgagagagagagagagagagagaagtaagttggggaagaggggaaggggGGCCTACATGCTGGTCTACATTGATGGGTGTTACGGCCATCGACCCGCAATCCATCTTTTGAGTCTCGGGATGC	154
tatatatatatatatatatatatatatatatatatatatatatatatatatatatata	ta	2834920	TACCGGTACGGGTTCAgacta	59.503	tcatgaatgtgttaatctgttctctc	58.763	GCATAAAAGCTTAGgcaactatgtcacataggtatggatACAGGTGCTCGTACCGGTACGGGTTCAgactatttaaaaaaacttgactaCAGGGtacagctatatatatatatatatatatatatatatatatatatatatatatatatatatatatagagagagagagagagagagagagagagagaacagattaacacattcatgattcaaaatttatagattttaaagaagaaactattgaacaaaatatgaaaa	158
ataataataata	ata	2840679	AGCCTAGCTTGGccctattaaa	60.56	GCGAGTAGGCTcgattattttgt	60.942	ATCCGATACTCGAGCCTAGCTTGGccctattaaaataaaaaatatttttaaatataaaataaaagtttttgaatgtacattatattttaaataataaaatataataataataatttaaaaaataaaaaacaaaataatcgAGCCTACTCGCACCAGCTTTTTCGGGCCCAAGCCCAATCTGTAGGATATCGGTACCCGTCGAGTACCCAGTT	139
atatatatatatatatatatatatatatatat	at	2843168	TTAGCTCTGCCTCTAATTCAAGC	59.345	GCTGAAGTGAACTCAACCTGG	59.899	gaaGAAGCGAGAGCTCATGCTGGCTCTACCTTAGCTCTGCCTCTAATTCAAGCCATTTTCAGTTGTATTTAtatcaaaaagtaaaaatatataataattaatatatatatatatatatatatatatatatattggagcCCAACCAGGTTGAGTTCACTTCAGCCCAAACCCAGGGTCCGAAAGCTTGGCCAGTGACCTTATCTAAGACAGGAACCAGATAGGTTTCTACCTT	133
gaagaagaagaa	gaa	2843565	ACATGACCACTTTAACAGCCATT	59.818	CTTGCTTTAGAAACACACACacg	59.894	GTGAAAGTAATGTGATCTGACCCCGATATAAAACCTGGGCCATCTTCAAGAGCCATTTGCAAGTACATGACCACTTTAACAGCCATTTTCATGAACatgcgaagaagaagaaggagatcCTCACCTCaacggatatatatatatatatatatatatatatatatctacgtGTGTGTGTTTCTAAAGCAAGCCACCAATCTCACCATtccccc	126
tatatatatatata	ta	2844166	ATGTGGGGAATGTGAAAAGAAC	60.096	CATAGCAGTCATACATGTTTTTAACG	59.138	TAGTACCATGTGGGGAATGTGAAAAGAACCCTGGTTGGgaactatatatacatatatatatatatatatatatatatatatatatatatatatatatatatatatatatatataaaatagctaaaaattaaatatatattggtTAAAGCTTCATAAAGACATAAACTGTCGTTAAAAACATGTATGACTGCTATGTATACCAGATCTTTCAATA	188
tatatatatatatatatatatata	ta	2845125	tgtttttattctctctctctctccc	58.661	tcgttgcttttaatgtttttattga	59.194	aattatttgttgtATTTTTAAGCAGTCtgtttttattctctctctctctccctatatatatatatatatatatatatatatatatatatatatatatatatatatatatatatatatatatataagacaaaaGACtcaataaaaacattaaaagcaacgaaaataaaagaaaaaaagtcttgatgtttttatatttcaaaacaaattgttcactttctcatttt	133
tatatatatatatatatata	ta	2846744	ccaaatccaaacctaattcgata	59.264	CTGAGATATCCAACCGAACCAT	60.208	aactaaatccaatccaaatccaaacctaattcgatatttatgtatatttaaaaatccaaatctgatcagatatcatttcttaaatcaaatttgatccgattatatatatatatatatatacacacacacacacacgggaCCTTTCACAATGGTTCGGTTGGATATCTCAGATATATTAACATTCCTATTTTGAGTTTGGATGGCaatatcaaaacaatat	157
tctctctctctctctctctctctctctctctctctctctc	tc	2861903	GGGATACATCCGTCATTTttgta	59.963	TGCTCCATTAAGAACCATCACTT	60.014	AGCTTTTTAGGGCATCTCCATGACTTCTTGTACattcctctctttcttcctgaTTCTCATGGCGCTTCCATATCAGGGATACATCCGTCATTTttgtatttctctctctctctctctctctctctctctctctctctctccaatgtCTGATTGGGTGGTAAGCCGGGTAAGTGATGGTTCTTAATGGAGCATGAAATTACAGGTCTACTCTGCAGAAATCGGTGTTTGGCTCTTTAATTT	116
ggaggaggaggagga	gga	2862128	TAGATGAATTGAAGAGGGTGCAT	59.979	tctctctccccaaatAAACAACA	59.987	TTGGCTCTTTAATTTTCCCAGGAATACAGGCATCAAAGGATAGATGAATTGAAGAGGGTGCATGTGATACCCGATCGGTTGATGTGGTCAAGTGATCatcggaggaggaggaggagggaagaTTGCAGGATGAGAAGGCAGACCAACGGAGGGTTATCTCTCGTCGACATTGTTGTTTatttggggagagagagagagagagacgctgCTGCTCT	153
gagagagagagagagaga	ga	2862213	ATCTCTCGTCGACATTGTTGTTT	60.054	TATTTGCCGTAGAGTTCAGTGGT	60.069	GGTCAAGTGATCatcggaggaggaggaggagggaagaTTGCAGGATGAGAAGGCAGACCAACGGAGGGTTATCTCTCGTCGACATTGTTGTTTatttggggagagagagagagagagacgctgCTGCTCTAATGGCTTCTTCTGCACTGCAACTCCACGGAAAACACACAGAGAGAGTAGCAAGTACAGCTGCACCACTGAACTCTACGGCAAATAGA	146
gagagagagagagaga	ga	2862613	ATTTTTATAGCACAGACAacggg	59.465	AACAAATGCAGCAATACTGTCCT	60.075	CTTCCAGTTTTATAGACCCtcagagagtgtgtgtgtggagagaaggggagaggaCATTCACCGCCACTGTCTAATTTTTATAGCACAGACAacgggggaggagagagagagagagaacagcaAGTATGGGGATTGGCCCACTGTGCTCTATGACTCTTAAAGCATCTGGGAAGAAGAGGACAGTATTGCTGCATTTGTTTCTGCTCCGCTTTTAAT	126
atatatatatatatatatatatatatatatatatatatatat	at	2869037	TTGTCAAAAGATAGCaacagcaa	59.939	ATGTTTCAAATCGGTTGAATGAC	60.109	TGGtttcattgaattttttgtCCTTGACCGACCTTATCCTATTTGTTTGTCAAAAGATAGCGACAGTAAAACATATAATTGTCAAAAGATAGCaacagcaatatatatatatatatatatatatatatatatatatatatatagagagagagagagagagagagagagagagagagaatgactGGCTATTCAAAGTCATTCAACCGATTTGAAACATATagatattaaaagaaaaagaaaaa	139
tatatatatatatatatata	ta	2871467	taaacaaactcaaatctggtggg	60.255	AGGCCAAAATGGCATAATtaca	60.551	GTTGATTCGATAAAAAGTTGGACTCGGGCCAGCTcgacacaaaaaaaattagctggaggaaaacttgtttaaacaaactcaaatctggtgggggcacttttatatatatatatatatataaataaatatttaagattttaatttaaatgtaATTATGCCATTTTGGCCTGCCACCTGAAACCTAGGCTTGAGCCTGGCTTGACACCCGAAATCTGGGCCC	100
atatatatatatatatatatatatatatatatatatatatatatatat	at	2872148	ATTCAGGTGTTGTTTTATTGGGA	59.638	TTAAGGGGTCTGTTGTTTTTCTG	59.564	CATTTAAAACTTTGTCTGATTTTATGTTCATGCACATTCACACAGACAAGTGCATCTGCCCATTCAGGTGTTGTTTTATTGGGATCAAATTTGtgttgtaatatatatatatatatatatatatatatatatatatatatatatatatagagagagagagagagattggtaaaaacTAGGCAGAAAAACAACAGACCCCTTAAAATCAactattcttattattattatttttttgcaatctaacctta	142
ttattattatta	tta	2872263	AACAACAGACCCCTTAAAATCAa	58.961	aaCTTAAGGTCTGTTTCTCACCAAA	59.646	tatatatatatatatatatatatatatatatatagagagagagagagagattggtaaaaacTAGGCAGAAAAACAACAGACCCCTTAAAATCAactattcttattattattatttttttgcaatctaaccttatggTTATGGATATGATTTAAGAGTAATTTGGTGAGAAACAGACCTTAAGttagtagtttttttttcttaaataacattt	113
atatatatatatatatatatatatatatatatatat	at	2872544	ttatcccttactCAATGGTCTGG	59.381	ttgGTACATACCGAATACCGAAC	60.017	aaatacttaaactaaagcatgatttatattaaagcatgatttatattaaattagcaTTTATatggtttttatcccttactCAATGGTCTGGTAtctatcaatatatatatatatatatatatatatatatatatataaattgatttatattaaattagtgtttatatgGTTTCTATTTCTTACCCAAGTGGTTCGGTATTCGGTATGTACcaaacacaatatatatatatccctgc	145
atatatatatat	at	2872662	CTATTTCTTACCCAAGTGGTTCG	59.107	TATTGTTGCCAACTGCGTAGATA	59.695	atatatatatatatatataaattgatttatattaaattagtgtttatatgGTTTCTATTTCTTACCCAAGTGGTTCGGTATTCGGTATGTACcaaacacaatatatatatatccctgcAGTCTGGTATCTACGCAGTTGGCAACAATAATGTATTCTCATGTTTTAGATaacagagaaagagattaatattCAAACTGTGACACATTTAAGA	94
gagagagagagagagagagagagagagagagagagagagaga	ga	2875542	GAGATAAAAGGGCACGAAGTTTT	60.02	cctccttctctccctctctttct	60.825	CCACTGTCGTGGCGAACAAGCGAGTGGCCCCCACCATTTGAGAGATAAAAGGGCACGAAGTTTTTCAGTAGATATTCACTCAGGCGCATGTTTGAgccccgagagagagagagagagagagagagagagagagagagagagaatcaattCATCGTTgatcaagagaaagagagggagagaaggagggCTCTGCTGGGCCTGGGGAGTTTGTGGACTTCATTTTTAcgcttcttctcttctct	145
agagagagagagagag	ag	2876542	GGTGTAGTGAAAGAGATCGCAAG	60.309	tGAAAGAACAACAGAAGAAGCatt	59.475	acaacctaaaaaagaaagacatcttcACCCCTAGGTGTAGTGAAAGAGATCGCAAGGATATATAGAGGCTCGAGTAATAGCTTTGACCAATCaagagaatagagagagagagagagatacctcaTACTATTTTCTatagtttctcttcttcttcttttatataaatGCTTCTTCTGTTGTTCTTTCatgtctctcttcttcaaaaCTAATTCATTA	154
tctctctctctctctctctctctc	tc	2877773	CACAATAATTGGAATAACCCGAG	59.632	TGCCAGAAGACCTTGAATGTTAt	60.014	GTCCTCTATGCTAAGGAACTTTGTGGGACTCGATAAAATTCTCACTCCACAATAATTGGAATAACCCGAGAAATAAAATTATGTGAGTGAACAGacagtatctctctctctctctctctctctctatatatatatatatatatatatatagttcatgaTAACATTCAAGGTCTTCTGGCAGGGTCGTGGGCCGCCGCGGCCATTTCCGGCGTCTCGAAGCTTCC	133
atatatatatat	at	2889156	TTGTGAGAACGACGtgcatatag	60.2	GAATCGTATTGACTCGACCGTag	60.035	GTGAAATATTTTAGGAAAAACCAAGGAATgataaagaggaaaaggaaaataaagatcACCCGCATGTGATGGAGCTTTTGTGAGAACGACGtgcatatagatatatatatataggttgcTTATCATGCTTTCATTCAGgggcggagtcaggattttttctACGGTCGAGTCAATACGATTCGCGGGTCGGACCAAAAGGAGCAACAAAGAGC	104
tatatatatatatatatata	ta	2892147	ccttaATTCAAGCCCTTTTCAGT	60.014	CTAGTTCCTGTCGCAGATAGGTG	60.321	atttttttaaattaagatGGGGCCAGGGCCCCAtctaccttggctctgcccttaATTCAAGCCCTTTTCAGTTgtattttgttcaaaaataaaaatatattatatatatatatatatatattatggagCCCAACCAGGTTCAGCCCAAACCAAGGGTCCGAAAGCTTGGCCCGCTGCACCTATCTGCGACAGGAACTAGATAGGTTTCCACCTTAGGAAT	150
catgaacatgaacatgaacatgaa	catgaa	2892505	ATCGGGAGAACTTTCCTTACTTG	60.011	GGATCTCTTCCTCCTACTtgcat	60.109	ATCGGGAGAACTTTCCTTACTTGTGAAAGTAATGTGATCTGACCCCGATATAAAGCGTGGGTCATCCCCAAGAGCCATTTGCAGGTACATGAccacctttcatgaacatgaacatgaacatgaacatgcaAGTAGGAGGAAGAGATCCTGGCCTCAACGGCCGGTATGTCTacgtttcatatatatatatatatataaaagacaaaatactcaataaaaacatt	148
atatatatatatatatat	at	2892583	gaacatgaacatgcaAGTAGGAG	58.781	tcattgcttttaatgtttttattgag	58.072	TTGCAGGTACATGAccacctttcatgaacatgaacatgaacatgaacatgcaAGTAGGAGGAAGAGATCCTGGCCTCAACGGCCGGTATGTCTacgtttcatatatatatatatatataaaagacaaaatactcaataaaaacattaaaagcaatgaaaataaaagaaaaaaagtcttttgatgtttttttatttcaaaacaaattgttctctttttc	120
atcatcatcatc	atc	2894665	GCTTTCTTTCATTATGACCAACC	59.051	tttgtcaacacAATCTCTGcaat	59.668	GTGCCGGTCGTGGTGTGTGTGGTCATCACGCGCCATAACTTCATCAGCTTTCTTTCATTATGACCAACCAGTATTGTTGTTATCTGAGCTTACATTGttgatcatcatcatcgtcattgCAGAGATTgtgttgacaaaaaaaaatggtagcTTTTGTATACATCGATGATAATATCTTACATGCTTAGTTTGATAGACTCATTTAAAAGTTA	92
atatatatatatatatatatat	at	2897893	CAGGAGAACTCTACCAATCATGC	60.144	gtgtgtgtgtgtgtgtgtgaagt	59.499	AAGTTGCGTGCAATGGACAGGAGAACTCTACCAATCATGCAAAAGCTTCACAGGTACACTTTTTCTCTTACTGtttaatttcaccaatacaatatttttcatatatatatatatatatatataagactttGTTCACCAATtacttcacacacacacacacacacatatatatatatatatatatatatatatatatataagactttGTTCACCAATTACTTC	147
atatatatatatatatatatatatat	at	2897965	acttcacacacacacacacacac	59.499	TGTACCTGTGAAGTAATTGGTGAA	58.61	GtttaatttcaccaatacaatatttttcatatatatatatatatatatataagactttGTTCACCAATtacttcacacacacacacacacacatatatatatatatatatatatatatatatatataagactttGTTCACCAATTACTTCACAGGTACACTTTTTCTCTTACTGTTTTAGTTTCACCGatacaatatttttcatatatatatatatatatgtgtgt	90
atatatatatatatatat	at	2898067	ttGTTCACCAATTACTTCACAGG	59.051	ACAGTGCATttatccacacacac	59.84	atatatatatatatatatatatataagactttGTTCACCAATTACTTCACAGGTACACTTTTTCTCTTACTGTTTTAGTTTCACCGatacaatatttttcatatatatatatatatatgtgtgtgtgtgtgtgtgtggataaATGCACTGTCTAACTTGGATTTTATAAGCTAAGAAAGTAAAATGGTTAGTCTTAAATTTcctatgatttaaaaaaa	121
tatatatatatatatatatata	ta	2898314	GCCAACATTAGGttgatgtcatt	60.129	ATTGTCACCAGTGTCCTTATGGt	59.674	TGCTGTCCGTCTAAAGACGAACACCCTGTTTATGTGTCTGACCTCCGAAGGACAGGCCAACATTAGGttgatgtcatttttttctttttcgtttcgcttttatatatatatatatatatataaagagattCAAATATGTTCGATACCAGTTTATGATACAAGAtagtttattatgtttttaaCCATAAGGACACTGGTGACAATTTATGTTGTAGCGATGGT	149
gagagagagagagagagaga	ga	2900178	gccTTATGACTGAAAACAAGCAT	59.685	tttttcttccaacacacacacat	59.434	atatatatatatattatattttttgttatatataatttttgccTTATGACTGAAAACAAGCATCTGCTATTCGGATCCAAAAATGTAATAGAgaaagtgggagagagagagagagagagatttttttatgtgtgtgtgttggaagaaaaaaagaccCATTAATTAAAACCATTGTGAGTAAATTGGATGTCTCAAGAATCTTTAAAGAAGCGTTTTTAGA	110
aataataataataataat	aat	2900901	TTGAATGTTGATTTGACTGAGCA	60.663	gggtttggatctggCATCTAATA	61.345	ATATTGGGCAATGAGTTGCAGTACTGagctcagatccaaattaatgAGATCTTTTTTGTATGTTTGAATGTTGATTTGACTGAGCAGACgtattctaaaaaataataataataataattaattaatcACGTACAAATTGCTCTCTTAAAATCTAATAGAAATTTGAATCGGATTCTATTAGATGccagatccaaacccaaattgTTGCGAGACTAAAG	135
atatatatatatatatatatatatatatatatatatatat	at	2902628	CAAAACGTACGAGAATTGGATGT	60.282	CATTCTGAAAGGTCGgatatgat	59.346	caagtcatatccaaattcaaatctgaattttaaacttAATCTGCCCCATTTCCAAAACGTACGAGAATTGGATGTATGATCTttattaaaactaaatccaatatatatatatatatatatatatatatatatatatatataatcatatcCGACCTTTCAGAATGGTTCGGTTGGATATCTAATGCAAATCAGATACATTAACATTCCTTTTTTTGTGCTTGGGTTGAAAGATCAACCCAA	112
ACAACAAcaaca	ACA	2918710	ATCCTGATAAGATCCACCATCCT	60.055	TGTAGaaacgtgattagcaccct	60.069	tttttcacgGCAACAGAAACTCAGTCTGATACATCCTGATAAGATCCACCATCCTCTTCCACAATAGCAACTTCATCAACGTTTCTTCATGTCTTCGACGACAACAAcaacacaagggtgctaatcacgtttCTACATGGTAAACACGATTAGCCTCTTTTACCAAACAGAATACTTGCTTTTCTTCAAATCAGTAGAAAAATATAGTTGTG	105
gagagagagagagaga	ga	2920927	gaacatcaaACAGAGATAGCAGGA	59.789	CCTACAACACTCTGCGGTAGC	59.95	AATTAACACAACAAAATGCCAGAGTATTAACCAAGAATATTaactaaaagaagaagaacatcaaACAGAGATAGCAGGAATAAGAGACAGAGtaaaacatgagagagagagagagagtaccttgCAGCTGGGGTTTCGCTACCGCAGAGTGTTGTAGGGGCGGAGACAAGCTGCTGAACTGTGGTGGAGGGGAAGAGGGAAGCTGCTGTCGCATGA	103
gagagagagagaga	ga	2923135	TATTTCAAGAAGCCAGAGACGTG	60.774	ATCTGTTTCTTTGCTTCATCGAC	59.781	AATGGTCTCTGATGgggaaaggcaaaaaaaaaaaatggttactAATGATTAGGAAACATTATTAATATTTCAAGAAGCCAGAGACGTGGTGAAAAaccgggagagagagagagatgccaagTGGCCTCCATACAGTCGATGAAGCAAAGAAACAGATATAGCAACAGCTTGTGGATGCCAGCGAGATAATACAGGTCAGAACATGGTTGACTCT	92
agagagagagagagagag	ag	2925993	CAACAGATTTCTTACTGGGTTGG	59.914	TTAAGAGTTGAAGGTGGTTCCAG	59.677	tccCATAAACAACAGATTTCTTACTGGGTTGGAAAATATAACATGACACTACGGTTTCCCTACATCCTAAACCCATGAATGTGTATCGTACAAgagaaccagagagagagagagagagcgagagacaCCACCTGGAACCACCTTCAACTCTTAATGTACTCCACCATCAGTAGTTCTAGTTCCTACCTCCAGAAAcctaaaattaatgaaaatagaTA	145
atatatatatatatatatatatatatatatatatatatat	at	2932946	ATGTGCGTTGCCAGTATAAGTTT	59.971	CCCTcagaacctctctctctctc	60.138	GAGATGCATTATCACTAGGTGTGACGTGACTGTGCCCATATGAGGGCCATGTGCGTTGCCAGTATAAGTTTGTTGGTTACGGTTTCCTAGCAGgcaaagaatatatatatatatatatatatatatatatatatatatatagagagagagagagagagagagagagagaggttctgAGGGGTTGAAGTGGACTTATGAACATCCTTTAAGGGAGTTGTCATGCTTGCCGCATAGAAAGTA	132
atatatatatatatatatatatatatatatatatatatatatatatatatatatatatatatatatatatatat	at	2933959	TTGTCAAAAAGATAGCGACAACA	59.808	GCCAGtcattcactctctctctc	59.642	TTTCTTTGGTTTCATTGAATTTTGTGTGTCCTTGACCGACCTTATCCTATTTGTTTGTCAAAAAGATAGCGACAACATAATACATACTCAAttcaaaaccatatatatatatatatatatatatatatatatatatatatatatatatatatatatatatatatatatatatatagagagagagagagagagagagtgaatgaCTGGCTATTCAAAGTCATTCAACCAATTTGAAACATatagatatttaaaaaaaataaaaaagaaaaagtct	154
atatatatatatatatatatatatatatatatatatatatatatatatatatatatatatatatatatatatatatatatatatatatatatatat	at	2934246	ATCGATGACCCTAATTAAATGGC	60.398	ctcacacacacacacagacacac	60.221	tgacaaaaatatccataatttttttctttgatttactGTTTATCGTTTATATCGATGACCCTAATTAAATGGCTAGATGACTCTAAAAAACCAgagttcaatatatatatatatatatatatatatatatatatatatatatatatatatatatatatatatatatatatatatatatatatatatatatatatatgtgtgtgtgtgtgtgtgtgtgtgtgtctgtgtgtgtgtgtgagattGATAGGTACTTGACACTTAGATGCATGACCTATAAGGCATCATAttggttattt	189
atatatatatatatatatatatatatatatatatat	at	2934601	ctttcaCCCTGAAAAGATCGAC	60.11	CAGACttcacacacagacacaca	59.886	TATGACTAAAATAAATATTctttctcattaatttttttttttaacctttcaCCCTGAAAAGATCGACTGTTAAGATAATTAGTTATAAACcaatttcttcatatatatatatatatatatatatatatatatatatgtgtgtgtgtgtgtgtgtctgtgtgtgaaGTCTGTCACCAAAAACATTATAAACTTGCTAATGTTGCCCCTATAATAATGGTATTTAATCtactgttttt	125
tatatatatatata	ta	2936492	aacaaactcaaatctgaTGGAgc	59.65	TCGAGCCTATGTTTTAGGTGTTG	60.525	CGATTCGATAAAAAGTTGTGCTCGGGCCAGCCcgatacataaaaaaattagttagaAGGatacttgtttaaacaaactcaaatctgaTGGAgcacttatttatatatatatatatttaagatttttatttaaatgtagCTACGCCATTTTGGCCCAACACCTAAAACATAGGCTCGAGCCTGGCTTGACACCTGAAATCTGGGCCCAAGTTTGA	107
atatatatatatatatatatatatatatatatatatatatatatatatat	at	2938422	TGTCTAAGCTTTGTTTGACTCGat	59.496	AGCTCTGCccgataaaattaaaa	60.428	TAGCCTGACTCGGGCCCGAAAAAAGCCATCGGGGCCAGCTCGGGTGGGCCTGTCTAAGCTTTGTTTGACTCGataagattttttaatattaatttcattgatatatatatatatatatatatatatatatatatatatatatatatatataatattttattacaattatttatatttatataatattttacataaaaaacaaatttttaattttatcggGCAGAGCTGAACTGGGTTCGAGCTTGGGTTT	177
gagagagagagagagagaga	ga	2939451	GAGATAAAAGGGTGCGAAGTTTT	60.02	tctctccctctctttctctcgat	60.102	CCATTGCCGTGGCGAACAAGCAAGTGGCCCCCACCATTTGAGAGATAAAAGGGTGCGAAGTTTTTCAACAGATATTCACTCACGTGCATGTTTGAGcctcgagagagagagagagagagaatcaatcCATCGTTgatcgagagaaagagagggagagaaggagggCTCTGTTAGACCCAGGGAATTTGCGGACTTCATTTTCacacttcttctcttctct	117
agagagagagagagagag	ag	2940426	TCGCAAAGATATATAGAGGCTCG	59.884	TTTGAAGAAGAGAGGCATGAAAG	60.008	tacaacctaaaaaagaaaagcatctTCACCCCTAGGTGTAGTGAAAGAGATCGCAAAGATATATAGAGGCTCGAATAATAGCTTTGACCAATCcaggaacagagagagagagagagagatacctcaTACTATTTTCTatagtttctcttcttcttcttttatataaatGCTTCTTCTATTGTTCTTTCATGCCTCTCTTCTTCAAAACTCATTCATTA	156
atatatatatatatat	at	2955269	ATAAAAGCTTTCAAGTGATGGCA	60.141	AAATACTTGCATATGTTCAACCCA	59.685	AGGTCCAGCTCAGTCACAATAAAAGCTTTCAAGTGATGGCATAGGCAATGACCCATATCAGTCACATAGTAGCTCAGCTACTGCAAACATGCAtttaagcatatatatatatatataattatagatTATATAGACATATATGGGTTGAACATATGCAAGTATTTACAATAATTCTAATACTAGTGTCTATTGGCTTTAAAATATGAGCCTTGAGTA	146
aaggaaggaaggaagg	aagg	2955690	CATATGCTTCCAAAAAGACAAGG	60.01	TGAATGTCTTCCGTGTGATCC	60.919	CATATGCTTCCAAAAAGACAAGGTTTGGATCTTCATTCTTCACtgatatttggattcaaaagaTCGGAAGCGAAACCGACCCGCTGGCGACCCACttgaaaaggaaggaaggaaggccGCGCCGCGACTCGCGCGTGGATCACACGGAAGACATTCAAGCGTCCCCATAGGCCGTCTCGAGGGAGGCCAGGGCTCGTCACTCCGTCCCATCACTCC	157
GCTGCTGCTGCT	GCT	2968219	GCTTATACAGGAGGTCTTTGGGT	59.914	TGTATCATATGCCCGTTTAGCTT	59.903	GATGATTGAGAATGAAGGTTTTCCTGATCAAACGTATGATGTCTGGGCTGCAACTGGTGTAAGTGCTTATACAGGAGGTCTTTGGGTGGCAGCATTGCAGGCTGCTGCTGCTATGGCACATGAAGTTGGAGATCAGGTTTCTGAAGAAACTTTTTGGAATAAATTTGAGAAAGCTAAACGGGCATATGATACATTGTGGAATGGTTCTTATT	129
aagaagaagaag	aag	2972562	TAAGCAAAGGGGTGTCCTTTATT	60.232	AAATCGGAACAACAGTGATAACG	60.282	AGCGCCGAGCAATCGGGCTCTCTTGTTCGTTCCCACACGATAAGCAAAGGGGTGTCCTTTATTGACGCCCTTGCTCGTCGGTACACTTGCGAGActacaaaagaagaagaaggtaagTGGAATTTTCTCTAGTTTAACTCGTTTTCTCTTCTTGTGGATATGAAGGTGGGTTTCGTTATCACTGTTGTTCCGATTTGGTGTTTTACGAAGTG	156
gagagagagaga	ga	2981021	GCATGCATAGGAGTTGTGATTTA	59.159	AAAGAGGGAATGAAGAAGACTGG	60.115	GTTTGATATTTGAttgaaatcagatatattgacattcctaattGATTTGCATGCATAGGAGTTGTGATTTACACTACATGTATTGTTTCTAAGgttgcatgagagagagagagctgaaaacTTGGATTGGAGCAGTATTGAACAGTTTCCACTAATAGTGACTAGCTTTTCCAGTCTTCTTCATTCCCTCTTTAAACAGTAGGATGTTTCGA	145
atatatatatatat	at	2991365	GAGTTGAGCTTGTTGCTTGTTTT	59.982	AAATGCAAAGGCATGTTAATCAC	60.252	TGCATGGACAGATATATAGAGTTGAGCTTGTTGCTTGTTTTTTCGTTATGTTTATaatttcttgtttgaaaaataaataaattatcaaaaatcgttaaaaatatatatatatattatgtttggGCCCTGACCACAATGGTGTGATTAACATGCCTTTGCATTTAAAAATTCAACCCCTTGATgccaaaaattaaataaaaaataaataaaatat	145
atatatatatat	at	2992078	CAGTTGTATGTACAAACCCATGC	59.326	tcaagctcatcatattatacccga	59.857	caaaattaaataaattcaCATATGCtaacatattgttattattgtcaTACACCTCTAAATGAACAGTTGTATGTACAAACCCATGCATACttttgcatacatatatatatatcgttttGGAATTTTAAATGGTGAAGTTTTTCTCACAAATAACATATCGGAGTTTTAAATTGTGAGGCTtttttcgggtataatatgatgagcttgaaaaa	145
acacacacacacacac	ac	2999643	TTCTTGCACAGTCAAGCattaga	60.068	CCCAACAATCCTGATCAATTAAA	60.062	ACTCTTTCCTACACTGCATGTACGTGTCCACACATATCTGTGTGTATTGTTAACCGCCCGGAACCTTGAATTGAGATGTTCTTGCACAGTCAAGCattagacacacacacacacacatatgtatatatatatagggagggagatagagagagagagcacatgcCATTCCTTGATAATTTTAATTGATCAGGATTGTTGGGCTGTCCATTCTTGctt	122
tgtgtgtgtgtgtgtg	tg	3003105	CATCCTCTGCAGTATTTTCAagg	60.136	CGACCCCTGAAGCTACTATTTCT	60.153	CTTGATTACCAAAAGGCAGGCCCATTTGTCTTCTCAAGTACTGCTTTTAGCATACTTGTATGTCAACGCTTATCATCCTCTGCAGTATTTTCAaggtttttgtgtgtgtgtgtgtgcgtgttttGTGGAGTGGAAGGAGAAATAGTAGCTTCAGGGGTCGGGCATGGTATTGTTTTGAGGTGGGCCAAGAGGGGTTTATGTATGTATGGCTCTTTA	87
ctctctctctctctctctct	ct	3008322	TGCTGCCAACCTTTTTCTTATAC	59.692	CAAAGGATTCCAAAAGTTCATCA	60.33	TGCAGTTCTGAATAATGAATAATAGTTCTGCTGCCAACCTTTTTCTTATACTAGGTTACTGCTTATAACTTGTTTCCTTAAGTACAAGATGCTAaatgaactctctctctctctctctctcatatttttctcttccatttgTTAGTTTTCTGCTAGCACTGATGAACTTTTGGAATCCTTTGAACAGATTGGTATGGTGAATTTGtttcaatataaaaga	154
tcttcttcttct	tct	3016851	CCGAAAGAAACTCCATTAAACCT	59.894	AGCACTAGCAAGACGTGTAGGAC	60.02	ATTCTAGCCATGACTCCATCTTTTACACCGAAAGAAACTCCATTAAACCTGCAACCTTTTCCTATTTATGGAAACTTCCCTTCCTATAAATCACTCccagtcttcttcttcttccactgcAACCACAACTCCAAATCATGGCTTCTTCCGTTAGAAGAGGTGTCCTACACGTCTTGCTAGTGCTTGGCCTCTTGGTTGGTGTAGCACATGGT	157
GCTGCTGCTGCT	GCT	3017122	GAGAAGGTGTCCAGTGTGCTC	59.899	GGAAGACGCGTTCATCGTAT	60.103	TGGCTCCCCTTTCCTGTTCAATGGGTTCAATGCCTACTGGATGATGCATGTTGCTGCTGAGCCCAGTGAGAGGGAGAAGGTGTCCAGTGTGCTCCAACAGGCTGCTGCTGCTAGCATGACTGTTGCCCGGACTTGGGCCTTTGCCGACGGCGGCGACCGGGCTCTTCAAACCTCGCCGGGCGTATACGATGAACGCGTCTTCCAGGTTCAAT	130
AACAACAACAAC	AAC	3019988	CGAGACCTATTATAATTCGGCAA	59.529	CATACTAGACAGCAAGGTGGTCC	60.068	ACCCCTAGGTTTCATTAGTCTTTATATACCCATTACCCCTAGGTTTCATAGAGTATGCTTCGAGACCTATTATAATTCGGCAATAAGTGCACTGGGTTAAAACAACAACAACTAAATTTGACTACAACTCCTTTTTAAGGTGGACCACCTTGCTGTCTAGTATGTTACAACTCATTTAGGTAACCGGAGATAGATCTTTCTCATTCCATTTG	104
ctctctctctctctct	ct	3021278	ATTGTCTCCTTGgtgtgaagaaa	60.026	ATTATGGCTGGGAATTTAAGAGG	59.736	GGTAGAGAAATAAAAGGCATTTCATATGAACATGTCATTGTCTCCTTGgtgtgaagaaagagagaaatgattgaaatctgGAAAAGGCTTCCTTcatggactctctctctctctctttctctaaaaaaaaagtAGCCTCTTAAATTCCCAGCCATAATTATGGAAAAGTAGAAGCACAATcatatgaatttgaaaaagGTTCTTCAATGCCATGAC	122
atatatatatatat	at	3031558	AAGTCTAAGACACAACCGACACC	59.6	CTGAGGGcccgataattttt	60.272	AAGTCTAAGACACAACCGACACCCAACCCGACCATTCAAGCccgaaaaaaatatatttttaatataaaataatatataaaggtaattaattgtaataataatatatatatatataaattaataaaatagatattaaaaaaattatcgggCCCTCAGGCTGGCCCGGTGCCCAGCCTTACTTGCAAACCGTTTTCAAATAaagattttattaaat	156
agagagagagagag	ag	3033825	CACTGCCAACACCCTGTTAAT	59.906	CTACCTGACCACAGACAAGGACT	59.716	ATTTGCTGCGTGTAGATTGCCATTTTCCACCAGCACAGTGGCTGCACAAGCTCCACTGCCAACACCCTGTTAATCAATGAATTTTTGTTAGTGtcaattaagagagagagagagcgagagagagagagatcttttttttttttatcatgaacAGGAGAATTTACCTGACTTAGGAAGTCCTTGTCTGTGGTCAGGTAGCCAGTTCTAATGGCTT	145
acacacacacac	ac	3034171	ACCACGAGGACAtaaaagggtat	60.018	AGTTGTATCTTGTGGTTCCCAAA	59.791	ACAAACAAACACGAGGAGGGTAAGAAAAGTTTTACATTCCATTGATAAAAGTTAACACCACGAGGACAtaaaagggtattttggtcatttaaacaccctaacacacacacacttgagTGTTTGGGAACCACAAGATACAACTTACTTCAAATCAATCAATCATAGAGAGAGAAGTAAGTAATttgaattcttttgaattttttgccaTCCAA	86
gagagagagagagaga	ga	3037238	attcTTCCTAAGTTTGGATTGGG	59.74	gcttcttttctctctctaacggG	60.031	AcagatttagagagagaaagagggagattcTTCCTAAGTTTGGATTGGGCGGTCTTTATATAAAGCGCCGGAAGACCAGAGAGctaagaaagaaaggaaggagagagagagagagatggtcaaAGTAGTATCTGGACGTTATTGAATGTTTGAAATAGCCccgttagagagagaaaagaagcggCCAAAACGTGAATGCTTTAGCACTAAGGAATG	156
tatatatatatatatatatatatatatatatatatatatatatatatatatatatatatatatatata	ta	3037422	TCCCCATATACGTGGTATGTATG	58.532	TGGAGAAAtccaaaattctctct	58.395	CCAAAACGTGAATGCTTTAGCACTAAGGAATGGTATTACGACTCATTCAACACTCTGTCGAGATCCCCATATACGTGGTATGTATGTAGATaattgatattatatatatatatatatatatatatatatatatatatatatatatatatatatatatatatatatatagagagagagagagagagagagagagagaattttggaTTTCTCCATCCCTCCTCAGACTTCTTCTCTACACCATCCAATGCATTATGTCAAGCGATTGTGA	149
tatatatatatatatatatatatatatatatatatatata	ta	3039134	AAAAGGAAGACCTTTTATAcgtcg	59.187	CCAGAATACAACCAGCTTacattt	58.698	TTGGATCAAAAGGAAGACCTTTTATAcgtcgaatatatatatatatatatagttcaatttttattattttaaaaatgaaaaaatgacaaaaaagcgaatatatatatatatatatatatatatatatatatatatatatagaaatgtAAGCTGGTTGTATTCTGGATTGGATCTTGTTATTTCTGAATCCAACAGATCGGATCCGATGTGCCAAAGAGAATCCTGActtgaaattttcat	158
atatatatatatatatatatatatatatatatatatatatatatatatatatatat	at	3040563	TGGAAACATTAGAAGAAAGACTTGTT	58.893	TTCCTTGATTAAATAGCCGAAAA	59.189	ttcatATATGCTGCATCCCTTTATCGAGATAGACATAAGAAAAATAGATGGAAACATTAGAAGAAAGACTTGTTAAGTATGTATGAATGAGAtagtttgaatatatatatatatatatatatatatatatatatatatatatatatatatatatataaattgaatagTGATTCTGCCTTTTCGGCTATTTAATCAAGGAAGTCTAATCCAACatgatgagagaaaaataatatatatatatatatatatatatatg	152
atatatatatatatatatatatatat	at	3040692	CCTTTTCGGCTATTTAATCAAGG	60.307	GATGGTTTATAGTGAGTTTAGCCACA	59.87	tatatatatatatatatatatatatataaattgaatagTGATTCTGCCTTTTCGGCTATTTAATCAAGGAAGTCTAATCCAACatgatgagagaaaaataatatatatatatatatatatatatatgaaatttgttGGCTACTAGAGATTCTTAGATAGCTAAATATTTAGAAGATGTGGCTAAACTCACTATAAACCATCATTAAACACCATAAACTGTTGTTAT	155
gagagagagagagagagagagagaga	ga	3042513	AACCTGAAAGGTTGAGGGTTTAG	59.922	CTTCTGATTCTTCGATGAGCTTC	59.628	CGATTCGGTTCAGGAATCGATATTAATCAAGTATCGGGTCTGCATCAGAGAAACCTGAAAGGTTGAGGGTTTAGCGCCACCGTATCGGGGGCGAgcacgcgagagagagagagagagagagagagagtggaggaTGGCTTCTCTCGCGACCGGAAGCTCATCGAAGAATCAGAAGCGTCTGGTCTTCGACAGGCGCTATGGCTGgatgtactctctctctctctct	124
ctctctctctctctct	ct	3042623	GAAGCTCATCGAAGAATCAGAAG	59.628	gaagaaggaacCCTAAAACTGGA	59.992	gagagagagagagagagtggaggaTGGCTTCTCTCGCGACCGGAAGCTCATCGAAGAATCAGAAGCGTCTGGTCTTCGACAGGCGCTATGGCTGgatgtactctctctctctctcttttcccagTCCTTGATTCCTCCAGTTTTAGGgttccttcttcttcgtcttctccCATTCTAATGAAAATTAAGGAAAAcgaacaacaaaataaaaactaa	116
tctctctctctctctctctctctctctctc	tc	3045215	cagaaaattgaaaattacgaaacaaa	59.842	ttacacacacacacacacacaca	59.484	taatatattacatgtaaGAGTAATTtacagaaaattgaaaattacgaaacaaaaaataatttatgcTCAGTAGTTCTATACCTTGGTTAGAGCtaaatcttctctctctctctctctctctctctctctctgtgtgtgtgtgtgtgtgtgtgtgtgtgtgtaaatttgtttattcatttacTGTAGAAATGGAGAGATTGCACCAGATGCACCTATGTGCACCTAGTTAG	136
gagagagagagaga	ga	3048152	CATCCATcttgagagagagtgaga	60.016	tgGATGTTGTTCTCTCTTCCTTG	60.646	ACAAGGAAGAGAGAACAACATCCATcttgagagagagtgagaaagagaacAACACCAATCTTGAGAGAGAATACAAGGAAGAGAGAACAACATCcatcttgagagagagagagaaagagaacaacaCCAATCTTGAGAGAGAATACAAGGAAGAGAGAACAACATCcatcttgagagagagagagagagagagcaaatacCAATTTCACAGTGT	150
gagagagagagagagagaga	ga	3048224	CAAGGAAGAGAGAACAACATCca	60.646	TAACGCGTTCTTAGACACTGTGA	59.991	ACAAGGAAGAGAGAACAACATCcatcttgagagagagagagaaagagaacaacaCCAATCTTGAGAGAGAATACAAGGAAGAGAGAACAACATCcatcttgagagagagagagagagagagcaaatacCAATTTCACAGTGTCTAAGAACGCGTTAGCTGCTGTCTCCGGTGACCAACCCATCTGAACATAAGGCGATGCAGGGaaagagagcgagcgag	83
gagagagagagagaga	ga	3048341	ACAGTGTCTAAGAACGCGTTAGC	60.022	ACCTgatctctcgctctctctct	60.3	agagcaaatacCAATTTCACAGTGTCTAAGAACGCGTTAGCTGCTGTCTCCGGTGACCAACCCATCTGAACATAAGGCGATGCAGGGaaagagagcgagcgagagagagagagagagcagagcagagggagagagagagcgagagatcAGGTAGAAGAAATCAAACGAAGCTATATAAGAAGAAGAGCGAAAAGCCAAAAATGGAGATGGGACGCG	134
agagagagagagagagagagag	ag	3048530	GTAACTAATTGTCGAGGGACGTG	59.941	tgagaagaaaagagagaaggggT	59.882	AAAAGCCAAAAATGGAGATGGGACGCGTCTCTTCCTCGGCAAACCGTAACTAATTGTCGAGGGACGTGCTTTTTCTCCCTCTGTCTCCTTTTCtgatataagagagagagagagagagagaggtttctcAACCCTTTGACTCAGCCTTTCACGGGATGGAAATGAAccccttctctcttttcttctcatctccctctctcccttgcCTTTTTCCTCAACAAA	143
gaagaagaagaagaa	gaa	3050102	CCAGTCACCAATCTTATCAGAGG	60.005	GGCCATAAATGAGTTGACTTTga	60.358	CTACTGATGTGAGGATTCTGTTCACTTGTCAAACTCTTCATTAGCAGACAATCCATGCCTTTCCCAGTCACCAATCTTATCAGAGGTTGTCTATCCatccgaagaagaagaagaaaagaacaatatcAAAGTCAACTCATTTATGGCCGCCTTATTGTCAAACCCCAATCACTTTTGTCACATGTGCCTTGTGAAGCATTGTCAAAGCTCACGAG	85
tatatatatatatatatatata	ta	3052643	TAACTTGTGATCCAAGACCAACC	60.268	aaatttggttGAACAGAATGCAG	60.389	caCATTGATGCATGTACTGAAGGTGTGAACATGAAGTTTCGATCTAACTTGTGATCCAAGACCAACCTTTTGATAGGACTGTGAGAGAACCActtaaaactatatatatatatatatatatacatatatatatataaagtgtgtCGGCTTTATAAACCCAAGCACGTCGGTGGGTAGGACCTGCATTCTGTTCaaccaaatttttaaaataaaaaacctgtt	159
tatatatatata	ta	3054690	ACATGTAGTTCGGATCTCTGGAA	60.012	AATTGTCAAAGGATTCACCAATG	60.102	AATTGTATCTAGACTACAACTTGGACATGTAGTTCGGATCTCTGGAATTGAATTAAGATATAATGAGCATAAGCTCTGACTTTGGACCTTTGCcaaggtttatatatatatagcaacgTTTTGCATTGGTGAATCCTTTGACAATTGGCATCAAGGGCGTAGAATAGCTGGTTGAGGTGAAAAATGCATATAGGATATGTCCTCACTTCAAT	122
agagagagagagagagagagag	ag	3063289	ACATTTTGAGCCAGTAGGTTGG	60.405	AGGCCtctcaaaaagagagagag	59.795	TGGctttcacaaaaaaatggataaataaaAGTGTTTCCAAATTTAAGTGTAACATTTTGAGCCAGTAGGTTGGGCCTTCGTTTttgcataaaacaaaaaaagagagagagagagagagagaggtgcgtAAAATGATGCCTGAAAATTATAAGAGAAAGGGCCCCATGGAagagaagctctctctctttttgagaGGCCTGATGAAGGAGCacaatctttctc	148
tctctctctctctctc	tc	3063636	AACTAATGCCCCTCCTCTTGTAG	60.031	GTGGAGGATCAGAATATGGAACA	60.201	CATGAGTGCCCATTTGTAGTTTTCTCAATAAACCTGCAACTAATGCCCCTCCTCTTGTAGCCTCCGGGAGTGGTGACTTGTTCAGCGCCGGAAcccaaggtctctctctctctctctactttccGGCGTACCGGCGACCGGAAAATTGTCTACATTCTTCAAACGACCTTTTGTTCCATATTCTGATCCTCCACGTCTGGTATTGGCGTTTTTCTT	157
atatatatatatatatatatatatat	at	3065554	TCTGGTGAATATATGCAAAGCTG	59.288	TCCAAACGAGATTGATGTacaaa	59.505	CTTTTCTGGTGAATATATGCAAAGCTGCATTTTGTATCAAATTGATTTTCCAGCACTTCATGCTGATTGCCAGGTTATAGGTGCAGAGTTTATgaagttgatatatatatatatatatatatatatcctttgtACATCAATCTCGTTTGGATCTTAATCCAAGTAGCTTTGACATAATTCTATAGATGTGTCCAGCATGATATAAAAGTATAGATTGattatttgt	147
tttctttctttctttc	tttc	3072526	GTGGAAGCTTCGTAATTCATTTG	60.017	CCAAGGTACATGAGAAAGTAAGCA	59.723	CACCTTAAAGCTGTTCTTCAACTCCTACTCACTAAAGACTTTAGTTTTCATGAGAATGATTGCTGGTGGAAGCTTCGTAATTCATTTGAATAGCAaactatttctttctttctttctcatggtaaaacatgagaaaatatatcaaaattaagaaTTAGGATGTTATTGCTTACTTTCTCATGTACCTTGGTTTCATATTTgaaagcaataattttt	125
ctctctctctctctctctctctctctctctctctctct	ct	3074175	GAGAAATTTGATGACAAGAtgcc	59.965	TTCTGTTCCGAGCCAAAGATAG	60.731	TTTTATTGAGATAGtattacaaaaatttaaaaaggccATGCATTTTACCTAACACTGCAACGAAGACTGGTAGGCGAGAAATTTGATGACAAGAtgccacctctctctctctctctctctctctctctctctctctctcaaacctGTTATTGGGCGAGCCTGGCTCCTGCAGAAACCGCCTATCTTTGGCTCGGAACAGAAGGCTCCGAAGAACTTCGAATACCTTCTCTCTGCCTGC	126
cgacgacgacgacga	cga	3074907	TTCTACGTAGGTCCTGTCTCTGC	59.957	gaaGACAAACTAAGAATCCGCAA	59.786	GGGGAGACGAGCAACTGGACTTCTACGTAGGTCCTGTCTCTGCGTCCTTCCCTCTTTCGAATTTCTACGTCTGTCCACGGTGCGGGTGCGGCCTCGATTgcgacgacgacgacgatggTGATAGTAAAGTGGCCATTGCGGATTCTTAGTTTGTCttcttctgttatttttttgctttttcctctgttttttcttctatggGGAATTCTTGGATG	138
gagagagagaga	ga	3080156	GGAGTCAAACGATAGTAACGTGAA	59.602	CCTGCAAAATGTCCATTTCTAAT	59.407	CATGAAGCATCCAATATGACTAACATATAAGGGGGTACAAAACAGGAGTCAAACGATAGTAACGTGAACATACTTTAATCCAAGGAATTATGcattgagggagagagagagattgtctCCAGATTTAAGTTTTAACAGAGAAAATCAAGCTTACTGTACCTAAATCTTCTGGAAATTAGAAATGGACATTTTGCAGGCCTCAATAATAAAGA	153
atatatatatatatat	at	3081056	TCCCACAATGAAACAATTCTAGC	60.358	TATGCATGCACTCACAGAATGTC	61.106	AACTAAGACAATCCCACAATGAAACAATTCTAGCAATCTTTAGTTTAAGATCATCAATAACTTATTTGTTTCAATGTAATGATTTTCCTAGGTgtcactaatatatatatatatataattttgcatGCTTGCAGAGGTGATCACTCTAGACATTCTGTGAGTGCATGCATACTGTTATAGAATCATAAATAGAAGATTCATTGGCCTAAATACCAT	160
agagagagagagagagag	ag	3084034	AGTTCGTGAATTGTGAAGAAGGA	60.158	TCCTAAACAGATCCCTGTGTTGT	59.914	AATAGAGATGAGAGAACagtgatgaaaaaaaaaaagaaatgccaaTTTCAGTTCGTGAATTGTGAAGAAGGAAACCCGCAAAGTAGAAAATCGcgcaaaaagagagagagagagagagtgggtgaAATCGAAAAACCAGCGCACCAATTCAGTCAATTGCGGCTTCGGTTCATTAGCCCGCACAACACAGGGATCTGTTTAGGACAAAACTACATGGA	155
tctctctctctctctctctctc	tc	3089027	AGCAAAGTTTTCTGTCTCTGCTC	59.358	CTTTACCTAACCCCAACTTGtca	59.458	aaaatttaaaaattatatgacTTGGTGTCTCTTAAGCAAAGTTTTCTGTCTCTGCTCCTAcatacaaacaaataaaaattcataGGCCAAATTcgaaagttctctctctctctctctctctccattgaCAAGTTGGGGTTAGGTAAAGTTTCTATGGACTAAAGTGAATGTTAATTATTGACATCTCCCAACTTAATTTTATATGGCAAATTAGTCTTTTAA	114
tctctctctctctctctctctc	tc	3089545	GCATGCCAATAAATACCCAATag	59.635	TTATCTTCTCTTGCTTGAGCTGC	60.29	TCaagtcaataaaaatgacaGAGAATTTCATTAAGGAACTTCCATGTTCATGGCATGCCAATAAATACCCAATagtaatttaataaaaaaacaacaggcatctctctctctctctctctctcttctctttctctctcgctcgtATATACAGAAAAAGAGATGGATGGCAGCTCAAGCAAGAGAAGATAAAAAGAATTTACTATAATTCTATTAATCACCCTC	137
agagagagagag	ag	3093579	ACTTCTCAGAACGCCAGAAATC	59.892	ccggaaaagagagagagaagaat	59.517	CAGAGGCTCGGAGGACGAAGGGGGTTCTCACTTCTCAGAACGCCAGAAATCGAAGGCCGCCGCGTGTTCAAATCCGACGGGCGCCCACCGAGTAaaatacagagagagagagaaattccCTTGGGATCGCACggattcttctctctctcttttccggGGGACCAAAAAGGAAGGGGAAGAAAGCGAAGACgatggaagaaaaaggaaggaaa	128
tatatatatatatatata	ta	3095446	TCCCAATATCAGATTGCATATTCTT	60.077	gcTTCTGATTGCACATCTTCATA	59.379	cgttGACTTGGAATTATGTGTATGAACTTCCCAATATCAGATTGCATATTCTTTGTTACTCTCTATACATTTGAGAAAATGTTTACTTGTGTttgctttttatatatatatatatatattgctaatAAAGGCTAGAGGTCTTCTTCTAGCAGGTTTTTATATGAAGATGTGCAATCAGAAgcaggtgttttttttttaaatatctacctagaaaacat	154
atatatatatatatatatatatatatatatatatatatatatatatatatatatatatatatatat	at	3096933	TGAACACGTCTACTAGCTGGATct	59.499	ACTTCAAGTTGTTATCGtttgcc	59.594	GGAGAAAAAGTTATTGCCCTATGAAAGGGATAAAACAGTGCTGAAAGATTCTTCATGGAGGGACCTTGAACACGTCTACTAGCTGGATcttaattatttgatatatatatatatatatatatatatatatatatatatatatatatatatatatatatatatatatagagagagagagagagagagagaggggcaaaCGATAACAACTTGAAGTAATTGCAGATCAAGTTTGATTCATCCCAGCAGTGTGATTCTAATTAATCTGG	148
tatatatatatatatatatatatata	ta	3097384	tGTCCGATTGAAGAGATAAAACAA	60.004	GCGCACTAAGAAATTTGCTGTT	60.775	CGAATAGGCGATGTGTCCTGCATCACgactttatgaaaaaaaaaagaaagttattGTCCGATTGAAGAGATAAAACAAGGATGAAAGCTTGTTcatcaagtatatatatatatatatatatatataatatatatatatatcttgaattAAAGAACAATTGATGCTATAACAACAGCAAATTTCTTAGTGCGCCGAATTCAAGGAAACCTGCATTCAGCACAAGCAT	138
gagagagagagagagaga	ga	3097523	ACAACAGCAAATTTCTTAGTGCG	60.685	AATGTCTTCGAGTTGACATCGTT	60.054	tcttgaattAAAGAACAATTGATGCTATAACAACAGCAAATTTCTTAGTGCGCCGAATTCAAGGAAACCTGCATTCAGCACAAGCATGGAATGagtgaaggagagagagagagagagaggtaacgGCAACGATGTCAACTCGAAGACATTGTAGGTCAAGTTTCATCCAGTGATGTGATCCTCATCAAATCTGGTACATCAAaactttgttttctctt	121
tatatatatatatatatatatatatatatatatatatatata	ta	3100758	TCACcatagttttcttcttttctctc	58.634	GTCCGGGTCGTAACTCAAAG	59.592	ATATGTAAAGATAATACAAGGATCACcatagttttcttcttttctctctctttctctctctctctctctctctctctctctctctctctctctctctatatatatatatatatatatatatatatatatatatatatatataatttcaccTGGTCTTCTTCTTTGAGTTACGACCCGGACCCAGTGCCAGCACTTTAGGGGTGGGTCCAATTTTGGATCCATATGAGTCTAGAAAAGGTCCA	158
acacacacacac	ac	3104874	CTGCTGGTCACTAAACAAACACA	60.252	ccgatttgatttcttaatcggata	60.484	GAATTTTAATTGGGTATCAGTAGGTTCATATTGCCTGCTGGTCACTAAACAAACACAAGTCAATATTGTTGATTGCTCCTAATCCTCCCTTCCCacaccaacacacacacacatataatatccgattaagaaatcaaatcggatttagatttaataaatggcgtccgatcggatttagattcggattcagatatacataaatatcagatcgg	108
agagagagagagagagagagagagagagagagagagagagag	ag	3109592	CCATTATTGTTCTCTCGATTCGT	59.515	GTCCTTCCTTCCTGTCTAcgtc	59.254	TCCTCCCCGCCATTATTGTTCTCTCGATTCGTCCGTGACACTCTCCTCGTTCCCCTCCACGCAAACGTCGACTGATTGAGACGCCAGGATTCGTCttcctagagagagagagagagagagagagagagagagagagagagaggtgacgTAGACAGGAAGGAAGGACGCTAGGTGAGAAAGACGAAGGGAGAAGGCTCTTTGTTGATTGGAGGCCTTCTTCTTCCCACGGTGAGAAATCATTC	157
tctctctctctctctctctctc	tc	3110601	CTAGAAAAAGAATAAGGAGCGGG	59.783	CTTCTGCTTCAAGGAAATGAGAA	60.008	GCAGGGGCTCAGTTTCTTCTTACAGGGCACATCTGAGAATCAGAGAGACAAAATTCTAGAAAAAGAATAAGGAGCGGGTCCTTCTACTGtgagttctctttctctctctctctctctctctcgctgcctcctGGTTgagattttctttctccttgaGTTCTCATTTCCTTGAAGCAGAAGAAAAGTGACTTCAGAAAACGAAACAAACAGAAGAAGTGAAAA	125
tctctctctctctctctctctctctctctctctctc	tc	3129287	CTTATGCCTCGTTATAGCAGCAG	60.417	TAGAAGCGTGGACCGTGTATATC	60.397	GGCATTCCTTCTTCTTGCCAGGAGGCTGCCATGCAACTACCAACTGAACGCCAGGGTCTTATGCCTCGTTATAGCAGCAGTAAGCTCAAATAagcttgcttctctctctctctctctctctctctctctctctctctttgcatcACATTAGAAATTGAAGTATGCATTCTAGAATGATATACACGGTCCACGCTTCTACGAGCagatcattctctctctatcacCTTCTCTCTTAA	141
tctctctctctctctctctctctctctc	tc	3129861	ATCAATAGAAGATCGCTAAGGGC	60.095	TTCTATACACAGGCAAAAacggt	59.946	TTTCCATAGAAAAAAAGTTGCAAGATTTTGTTGAGTCTGATGTGCCCAATCAATAGAAGATCGCTAAGGGCCGTACAGTTTGGACAGTAGGAAgaactaatctctctctctctctctctctctctctctatatatatatatatatatatatatatacaccgtTTTTGCCTGTGTATAGAATTGAAAAGGAACATGCTTGAGTTTGGATTTCTTTCACTTGAccacctg	132
agagagagagagagagagagagagag	ag	3130842	CCCGTTCTCTTGGAGTTTTTAga	60.94	cgtatgatacagggaaaaacacaa	60.16	CTTTCATGATTGAATGATAATAGCTCTCAAATCGACGAAtcttcaatgtttttttatgaatctCTCCCTCCCCGTTCTCTTGGAGTTTTTAgacacaaaaagagagagagagagagagagagagaggggggggggggggagaggcCATTGAGgctcattttttgtgtttttccctgtatcatacgatacgagAGTGTATCATTTGTATGGTGTATCatctgtatca	115
gagagagagaga	ga	3131801	tcttATTCACCAGGTCTCAAAAtg	59.539	CTGATATAAGATAACCCCTtcccc	60.27	ttcatcatttaatattcAATTGTTTATAAGAATTTAATAGTAAGAGCGACAAATACAatttcatatataatatcttATTCACCAGGTCTCAAAAtgtaatgagagagagagaaagaaaaaaagaaaggggggaAGGGGTTATCTTATATCAGAAAggttttcacatatatatatatatatatatatatatatatatatatatatatagagag	80
atatatatatatatatatatatatatatatatatatatatat	at	3131865	gggggaAGGGGTTATCTTATATC	60.12	TTCAcctgcaatctctctctctc	60.146	atataatatcttATTCACCAGGTCTCAAAAtgtaatgagagagagagaaagaaaaaaagaaaggggggaAGGGGTTATCTTATATCAGAAAggttttcacatatatatatatatatatatatatatatatatatatatatatagagagagagagagagagagagattgcaggTGAAGATATAGGTAGGGTAGTCTAGTTTTTGAATGCCGGTATCCATGAGCCTAGTCTCCAGCTGAGGTGC	113
tatatatatatatatatatatatatatatatatatatatatatatatatatatatatatatatatatatatatatata	ta	3136591	AAGTTTATGCAAAGGTGCCGT	60.891	GCCAAAGTTTTAATCAAGGTTTgtt	60.899	TTGTTTATACAGATCTCTCTTACAAGCTTGCTAGATATTTGAATACAATACATAGCTGTTTCAACAAAAGTTTATGCAAAGGTGCCGTTTGTTTttcagctatatatatatatatatatatatatatatatatatatatatatatatatatatatatatatatatatatatatatatacacacacacatatacacatataaaacAAACCTTGATTAAAACTTTGGCtaataaaaaccaaaccctaATGAGTAAGAGTAAGCATATCTCACTatttctt	159
attattattattatt	att	3137084	GTTTGAAGTTGGTGCCATCTAAG	60.048	ATCTTGCAATTTGCTGAAATCAC	60.492	TCAATTGCATTAGGCCCCCTGAGACATACAACCATTTACCAAATCACCCTTTCAACGAATTCTACTCGTTTGAAGTTGGTGCCATCTAAGACCCATTggaattattattattattaatttgaATAGTGGTTTACCATGAATCACCGTATTAACAATATCTTTTAGAAGGTGATTTCAGCAAATTGCAAGATGTGCTCACTTAATGAGCCTCTCCT	124
tatatatatatatatatatatatatata	ta	3139033	AAGCACCTACTTGATCTTCACCA	60.178	GATGAATGATAGATGGCTGGGTA	60.184	aGGATGGAGTGGTCCAAAGGCACTCCGCTGGCTCTGATGCAAAGTGACAAAAATATAAAGCACCTACTTGATCTTCACCATGAAAATTACAAtaaaacactatatatatatatatatatatatatataactctaaTTAACTAGAGTTACCCAGCCATCTATCATTCATCTAGAACAGataaatgaatgagaaaaagtTAAAGAGAGTGCAGATTAGATGATTATGTGA	112
atatatatatatat	at	3139194	TTAAAGTCACCATTCagttgttca	58.721	tctctttccttctctccctctct	59.257	CATTCATCTAGAACAGataaatgaatgagaaaaagtTAAAGAGAGTGCAGATTAGATGATTATGTGACTTTAAAAAGTTAAAGTCACCATTCagttgttcatatatatatatatgtatatatatatataaagggagagagggagagaaggaaagagattaTATGAGATAACCATTGGAAAAGAAGACATAGCAAAAACATTCTTAATGTGAACC	80
tatatatatata	ta	3140858	tttaataggggccgaaatagaaa	60.16	ATCTCTACTATCAGGGGTGGAGG	59.867	CATTTGGCAGTAGACAAGGTcggagccaagaattttttgtcgcagggaccaaattataatttcaaaattttaataggggccgaaatagaaattttcaaattatatatatatattaaactattttttaaatttacatataatttttttaaatttttaacccCCTCTTCCCTCCACCCCTGATAGTAGAGATCCTCTGTGAATGTCTCATAAAT	122
ggtggtggtggt	ggt	3142238	CAAGGgttagagagggagagaag	59.896	ATTCATTTCACTTTACGATTGCG	60.368	TTCATGtttaaagaaaacagaaagtAAAACGAGGTGAAAGGAGACCTGCACGTGAAGGAGAGCGAGAAATCCAAGGgttagagagggagagaaggtgggcggtggtggtggtggcgccCACAGGGTGGCGGAGGAAGATAATGGTGGTGGCGAGAATGGAGAAGCCCGACAGCGCAATCGTAAAGTGAAATGAATGAGGAGATTCTGCATGC	124
atatatatatatatatatatatat	at	3142675	AGGCCCCTATCTCCTCCTTAATA	60.612	tgacataACTACCGAGCAGATCC	60.517	TCGGGTTCTATGTTGCCAATGGGGTCCAACTCTACGCTCCCTTTCGACCCATCCCTTTTGGCTTAGGCCCCTATCTCCTCCTTAATATCCTcttctttacatatatatatatatatatatatatcctaatAGGATCTGCTCGGTAGTtatgtcacacggactcttaagaaaaaaagagcCGTAGCCGTATCGACACGATGCTGGTGATGGTGCAGCTCCGACAT	90
atatatatatatatatatatatat	at	3146451	ttcaGACCTAATTTGATGTCTacca	59.11	TAGAACCCATTATGAGAtgtcca	58.455	TAAAATCTTATCGGGAAAGTTagactaaaaaaaaactttaaacatcatatttaaaacatttggttttttttcaGACCTAATTTGATGTCTaccaattttcatatatatatatatatatatatataatggacaTCTCATAATGGGTTCTATTTCatactgagagagagagagagagagagagaatttactttttctctttacatgtatatatagaaaatgaGTTC	80
ctttttctttttctttttctttttcttttt	cttttt	3148884	ttttctgttcGTTTGAGGTTCAT	60.028	TCTCCACATCCAGAGGAGATAAA	60.082	AACCTGCGTTTGCTCCAGATTCATCACCTAATATTTTTCACAATCTGCcagtttcttatttttcatttgttttctgttcGTTTGAGGTTCATCTTattggctttttctttttctttttctttttctttttctttagtgtgtttcattttctttttgtcctttttattttaaccatgtCTGTATGTACCCTTATTTATTTATCTCCTCTGGATGTGGAGAATGCCTGCAGG	150
tctctctctctctctctctctctctctc	tc	3151284	CCcctcttttgttcattttctct	59.992	CACTTTCCATCTCCAACTGTTTC	60.026	GCTTCTCACTGCTGATTCCCTGGCGCTGCTCTCCCTTTTTTCACAAACTTGGACCcctcttttgttcattttctcttgtcAACGTTTGGGGCCaaaagcatctctctctctctctctctctctctctcttcatgtgATCCATCCAATACCAGTTGCAAATGGTGCCACTTGTTTATTGCCTTTGGTTGAAACAGTTGGAGATGGAAAGTGGGGAGATATGAGAAAGGT	157
ctctctctctctctctctct	ct	3151536	ACTGTCCAAAATCTCCATAGCAG	59.666	CAAGTTTTCTTGGTTTCAATGTCA	60.406	TCTCCATGGCAGCCAACCCCCATCCTTTCAAAGCTAAGAAAGATACTGTCCAAAATCTCCATAGCAGCCAACCCCCATCCTTTCAAAGCTAAGAaagatactctctctctctctctctcttctctaccCATTAAAGGAAGTTGGCAATGGCGAATGACATTGAAACCAAGAAAACTTGTTTAGGTTTGGGACGCCAAGAACCTGCATGAGAATGAGACCC	134
atatatatatatatatatatatatatatatatatatatat	at	3152246	GGAGCCCATAATGTTTGGTTATT	60.309	CTTCAAATTGCTTCAGTCGAGAT	59.906	GCATGGAAATCAATGGAATTTTGCTCCCACAGAAAGCCCTGATGCGGAGCCCATAATGTTTGGTTATTTtgtaaaacaataatttttgtaattcaattagatatatatatatatatatatatatatatatatatatatataaaataagagAGCGCCCCATGTGCATAAGAATCAAAGGTATCTCGACTGAAGCAATTTGAAGCCACTATTGATTTGCAGGGTATCGGATCTATACtgagt	157
tctctctctctctctctctctctctc	tc	3152885	aagagaagtcTCCAATGCAACAG	59.936	AAGAAGAGAACACACAGACCCAC	59.699	TATGAAATATTGccatcaaagaaagagaagtcTCCAATGCAACAGGGGACAAAGAAAGGCACAGACATTTATTCTTATCAGACAGAGCCAAGAaacatgatctctctctctctctctctctctctctgcccttgTCACCAAGTGGGTCTGTGTGTTCTCTTCTTCTCGCCCGCTAATTCCGGGGCCAATTTCTTTCACAGTAAAAGATTTCTCCAAGTTTGGCAGT	142
agagagagagagagagagagag	ag	3155262	taCGAACAAGCACTTCACTTTGA	59.97	TTCTCTGGAGTCGAACCATGTAT	60.012	tttttcataactaCGAACAAGCACTTCACTTTGACAGGAAGTTGAGCTTATGATCCGCAAGAAACAGTGGCCAAAAAAGGTTGCCAAATCCCAttatcacagagagagagagagagagagagcagagagtAGGGATATACATGGTTCGACTCCAGAGAAGTCAGATTAAGTACAAGACGGTGTTCTTATCTTTTATAAACAGGTCCAATCTGACACAGTGAA	148
ctctctctctctctctctctctctctctctctctctctctctctctctctctctctctctct	ct	3161481	CCTCCCTTGTTCTTTCACCTAAG	60.493	atgcttacacacacacacacaca	60.049	GATTCGTGCACTAAATAAGTGCCACCCTTTTTCCTGCTCACAACTATGGAGCCTAAGTGGCCTCCCTTGTTCTTTCACCTAAGATGGTGCACAAaaccagctctctctctctctctctctctctctctctctctctctctctctctctctctctctctctctgtgtgtgtgtgtgtgtgtgtaagcatcaaattttgaaaatgtcacTGATAGGAGGATAAAGcagttttgaaaacaaaaccaaCAAAAGTGCTACAACTGC	128
cacacacacacaca	ca	3173484	AGGAGCTCAATCTGTCCACAA	59.859	GCTCACTGCAGATCTAGAGAggt	59.314	CAGTTTCCAACCAGCAAGAACAGCTCAAATGAACGACGAAAGCAGGAGCTCAATCTGTCCACAACGACGCAGGAAAGTCCTCTTTCCCGTAACGCagatccacacacacacacatatatatatagggatagagataaagagagagagagagagagagagagactaccTCTCTAGATCTGCAGTGAGCTGCGGCCACGAGATGGACGTGAATGGA	144
tatatatatatatatatatatatatatatatatatata	ta	3176136	AATGTGTTGCTGTGCCAATAAGT	60.821	ATTAACCAACCTATTCCccttcc	60.612	CAATGCTAATTAATGTACAAATAAATAATTTGAATGTGTTGCTGTGCCAATAAGTCCATATTTGCCTCTGATTTTATTTATTAGTAATTTTTCtaaagactatatatatatatatatatatatatatatatatatataatgtgttttttttttcaggaaggGGAATAGGTTGGTTAATACACACCAGTCAGATATACAGCTTGTTGGAACGTGGCCGAATCTGGGGATTTGTATAGCT	146
tatatatatatatatatatatata	ta	3185778	tttactcTTAACCGCCCATCATA	59.878	GGCTGGCATTTAACCTGTTTTA	60.355	AGAAAAGGGCGAAAACTAATATTATATGATGAAAATAGCCgtcacctttttttctttgttttactcTTAACCGCCCATCATAATGGATTAGAcggtcttttatatatatatatatatatatatatgtgattttCAACAATTTAGAATTGCTATGTTATTAAATGTTGATTTACTCTTTTGAATGGAATCAGTTTAATAAAACAGGTTAAATGCCAGCCGATCCT	159
agagagagagagagagagagagagagagagagagagagagagag	ag	3187282	CATGATTCGACATCAAAGACAAA	59.989	AAGTGGTCTTCAGAAAGAAGTGC	59.091	GCTTAAAAGCGGGTCACTTTCGTTCCAACAACGTGCAGCCTTAGTCGGCATTCTGCAAGCATGATTCGACATCAAAGACAAAGGCCCGGACCTAatcaacagagagagagagagagagagagagagagagagagagagagagagaaaaacaaagaaaatcagcTTCTGGGCTTTctgattttttcattgaaatGAAGCACTTCTTTCTGAAGACCACTTCTTTTCGTCAGAAAACGGCGGCACT	160
ctctctctctct	ct	3187678	CAAAGTCCACATTTGTAGTGTCG	59.588	AAAGCGTACATAGCGTTTTGAAT	59.286	TGCTAGTCGGCGGCCTCCATCCCCAGAAGTCTTGCACTTCAGAACGCCGTGGCTGCAACGAGCATTCAAAGTCCACATTTGTAGTGTCGGGTggatctcactctctctctctatctatccaTCACATAAGAAAACTATTCAAAACGCTATGTACGCTTTGTAGTGTCGGGTggatctctccctctcgctAGCACAACACGCACACGCACCAG	93
tatatatatatatatatatatatatatatatatatatatatatata	ta	3195532	TGACAGCCAAGCTTAGTAGTTGA	59.233	tgacaatgatTGGAAGATAGAACa	58.629	ATTGTTGACAGCCAAGCTTAGTAGTTGAAAGGGGGTTGTAGCCTACACAGACGCTCTGACCTAGGCCAATTAAATTGAACTGTATATAattatatctatctatatatatatatatatatatatatatatatatatatatatatatagagagagagagagagagagagagagagagagaatgtaactataattattttcttatatGTTCTATCTTCCAatcattgtcataaatattgttcTTTGGTT	222
acacacacacacacacacacacac	ac	3196268	GAACACCAAGTGCATAGGAAAAC	59.926	TGCTGTGATTTGTTGATGACTACA	60.595	GATACAAACCCAAGTCCAGGTAAAATTTCTCAAAGAACATATGAACACCAAGTGCATAGGAAAACTATAACATGCACACTACAAACTACAAAAgtatattacacacacacacacacacacacacatattttattgttataacatatatatatgctataACAATAAAATACCTAATCTGTAGTCATCAACAAATCACAGCATCCTAAAAAACAAACAAGTACATA	158
tatatatatatatata	ta	3199247	TCGCAGCTGGTAATCattaattt	60.006	GCGATTTATAGTATTTTGGTGACG	59.042	GATGCGGATCCAGATCCAGTGGGCTTTGGGTGCGGCAACTTAAGATTCGCTTTCTATTTCGATCTACCATTCGCAGCTGGTAATCattaattttgttaattatatatatatatataaatgctaAAATTAAAAACTCGTCACCAAAATACTATAAATCGCTAAAACCATTTATGTAAGTTGTAGTTGTATTATATTAGTGACCGTTTTTTAGTATTA	89
tatatatatatatatatatatatatatatata	ta	3199541	TAGTCTATGGTGCGTTCATGTTG	60.068	CAAACGATCTTAGATGACAAGgtg	60.055	AAAAGCAGTCCTTACATAAACACTAGCAATGGTTTATAATGTGTCCATGATACTTTTAACAATAGTCTATGGTGCGTTCATGTTGCTAACaacaaacatttatatatatatatatatatatatatatatataaagtcacCTTGTCATCTAAGATCGTTTGATCTAATATGATGaacgagaaagaaaaaaacaatgagaaaaaggtgataaacattttcatcatctagttTTA	98
CCGCCGCCgccg	CCG	3204072	GGAACTCTCTTGAGTACCCACAC	59.172	CCGTCATTAGGTTAAGAAGGATG	59.067	TGGCTGGGGAAGCCATTTCCGACTTCGACATGAGGCAATGTGGTGGTTTTCCGGTCCGGTGGCCTCTGTTTCTTGGCGGGAACTCTCTTGAGTACCCACACCGCCGCCgccgaagaagaagataaaggcACTTCGTCCTGGTTGGGTGAACCATCCTTCTTAACCTAATGACGGATATACCCCCATCCTTTTCATTATTTAACGGAAAAAAG	96
tctctctctctctctctctctctctctctctctctc	tc	3204536	TGTACAaactctctttcccctttt	59.598	AAGACGAATCTGCCCTTCATATT	60.335	aaaatgaaaatatgggAGTCTATGCTTTTGTTGGATATAAAGGCAGTCAGACAGACCACCCACCACATTGAGTGCAGTGTACAaactctctttccccttttctctctctctctctctctctctctctctctctctctatatatatatatatatatatatatatatatatatatatatatatttataggtTTCCAGAAACTTATTTGTTAACTGAATATGAAGGGCAGATTCGTCTT	159
tctctctctctctctctctc	tc	3205876	AACTATCAAACCGGTGGACCTAT	60.018	ACAGACTGTGGTTGATGAAGAGC	60.736	GCCAGACTTGGGCAAACTATCAAACCGGTGGACCTATCGAGTCAGGCCTGCTCGGGCCTAGTATCAAATGTGGCTCACTATTTATTTCATTGtctttttatctctctctctctctctctcatcttcctTGGCAAGACATCAGTGGCTGGCTCTTCATCAACCACAGTCTGTGCCAACAGGTCCATGTTGTCTTTCCTGATATATCTACAAACTCTTGACA	157
agagagagagag	ag	3211473	CCATTATATGCATTTCTGTGcct	60.233	TGTTCATTATGGATTGGTGACTTC	60.116	aaaaaaaaagacaattgtTTGGGTGCTCAACTATAGTGAGTAATGGAAACCACAAATGAGCATGACAAGAATATTCCATTATATGCATTTCTGTGcctacagagagagagagatgatgatgattgatGAGAGTTTTGTTAGAAGTCACCAATCCATAATGAACAACTTATTCAACAGTAGTATGATTAAACCAGTAAATGGATCCTTCAGCA	89
tgttgttgttgttgt	tgt	3230907	AAATTAACATACCGTTCCCCTTT	59.121	AGCAATGGGCTGCTACAATaata	60.025	TAGTTGAAGTGACATCATTGAGATGATCCATTTGTAGCTTACACAGCATATTTATATCTTAAATTAACATACCGTTCCCCTTTTTTCTGATCTAGTGgactgttgttgttgttgttatattATTGTAGCAGCCCATTGCTGAAATGATATTGGGCTGATAAGGTTTTGAAAAAGTaccttttctgttttctgattATTTGAGCTTGCTTTTACTA	80
ctctctctctctctct	ct	3232508	CATGTCTGTGGGACATCGTATTA	59.761	TCATGTATGAGCTACAGCCCTTT	60.163	GGAGTTTAATACCCTTTCAGTCATGTCTGTGGGACATCGTATTAATGTGTCTGGAGTAAAAggtaatataaatttttaaatttcatctaAACGTggattcctctctctctctctctgtgtaaaTGTGTTGATGAGAGCTAAAAAGGGCTGTAGCTCATACATGATATTTTGGTGGTAAGTGTAGCGTTTTTCTTAGCCTTTTGGAGTGGGAGGAGA	143
tatatatatatatatata	ta	3243270	TAGAACCAACTGTgccaacctat	59.941	gtgccctctctctctctctctct	59.917	GTGGCAGTCATATGCTTGGTTTCATCTAGAACCAACTGTgccaacctatgtcacatgggtgtagGTGCGAGATGcaacatgttaaaaaattaggtgtgagtatatatatatatatatattgagagagagagagagagagagagagagggcacaaaaaaatgagtgaagaaaaaaaaggaaaaaaagaagatagagTGCGGTCAGCAGCACCGGACTTA	126
agagagagagag	ag	3243962	CGAGCTCTTGAAGCAGATGTT	59.772	tctctctctctctccctctcctc	59.851	ATGTGAAAGCTACGTCATACGGCTTTTCGGCGAGCTCTTGAAGCAGATGTTGGCCCAAGTAGCCTGTTCCCCCCACCAAGCTGCGAGGGtttgagggagaagagagagagagaaagagagaagagaaggggcGAGGCTGCGAGGGTttgaggagagggagagagagagagaaggagggaggctGTGAGGGTTTGAGGGAGAACCCTATTTCT	141
atatatatatatatatatatatatatatatatatatatatatatatatatatatatatatatatatatatatat	at	3248711	GGCATTATGAAAGGAACTACTAAACA	59.12	GAGTTTTACAACCATTATTGGCA	58.128	TTCTTTTCTTATGTTCTAACCACACTTTTGTTAGTATATTTACTGTTTGATGAGATTATAAGTAGGCATTATGAAAGGAACTACTAAACACAAtgatgtgatatatatatatatatatatatatatatatatatatatatatatatatatatatatatatatatatatatatattatattataaaagCTGTACCGGTACCCGTTTCCCGTACTGGGTACTTATATACTTAATTGCCAATAATGGTTGTAAAACTCGTATCACTTCGTACAGTTA	191
attattattatt	att	3258399	ttgttattgTATCCTCAAGAccaca	59.821	TCACTGAAGAATGAGGGATTTGT	59.99	ATCTTAcgtgttttcattattttcttattgcTTCTACTTCTGAATTACGCTAAACAAACTACATGtcttcattattttgttattgTATCCTCAAGAccacattattattattactacaGAAAATCATATAGCAATTATTATTGTCAAATTAAAAGACAAAATCTCTTACTACTAAACAAACAAATCCCTCATTCTTCAGTGAATAACCACAA	126
agagagagagag	ag	3261237	AATGCCCAAGATACATCCAATAG	59.263	TCTTTGGCATCTAATGAGAAGGT	59.277	TCTGCAATGCCCAAGATACATCCAATAGATTACAGACATATAAATGAAATGGCTTAAAATCAGAAAGATATGTAAGGGAGCAATAaggatagagaaagaaagagagagagagaaagtaatgAGTTTGTGAACCTTCTCATTAGATGCCAAAGACAATGCATGACAATAAGCAATAGATTGAAAAATAAACACTGAAAGGAACACCAGACtga	148
aacaacaacaac	aac	3265405	ATTAAGGTCAGTTAAGATCGGGC	59.886	CAATAGTTCCGGTGGCTAAATC	59.864	CCAAGTGAGATATCCATTTTATCAGGTCATTAAGGTCAGTTAAGATCGGGCTTAACTAAAAATTGCATTTAGTTGTTgattattattatcatcattatgaaacaacaacaacaaactaaactaatgcatgaatctTATACTTTCGAACCTTCACTTAGAAGAGGGATTTAGCCACCGGAACTATTGCACATTATAAATTTTCACGCCAATGA	158
tatatatatatatatatatatatatatatatatatatatatata	ta	3275961	AATTTGTCATCCAACATCGTTTC	60.109	AGGTCTGCTTTTTGTCAGTCTTG	59.971	TTAAAAATTACGGAAGCCATGTTTGGTCACCTTGCGCTATTTCGCTAGTTTCAAATTTGTCATCCAACATCGTTTCAAATTTGTCATCCAACatcgtgtgtatatatatatatatatatatatatatatatatatatatatatagatagagagagagagagagagagagagagagaggttggtaAAGACAAGACTGACAAAAAGCAGACCTATTGAAATGAattattaaaatagttttttgaaa	158
ctctctctctctctctctctctct	ct	3276689	GCCCTACATTTTCTCCAactttt	59.9	tttgaagTTGCTTACCATTGAGG	60.506	CGGAAGCGCACACGACGAGTTCAAGAACCAAACTCGCTGCTATCATATGCGATAAAGCCGGTCCGTTGGTGGGGAGCCCTACATTTTCTCCAactttttgctctctctctctctctctctctctcaacaatgGCGTCTGTAGAAGAATGGCGGCCTCAATGGTAAGCAActtcaaaaaaagaagaagaagaagaagataactTGCCCAATGGCAGCACATAGAT	101
aagaagaagaagaagaag	aag	3276767	acaatgGCGTCTGTAGAAGAATG	60.547	TATTGAAGATCTATGTGCTGCCA	59.756	CTACATTTTCTCCAactttttgctctctctctctctctctctctctcaacaatgGCGTCTGTAGAAGAATGGCGGCCTCAATGGTAAGCAActtcaaaaaaagaagaagaagaagaagataactTGCCCAATGGCAGCACATAGATCTTCAATAGAGGAACTtatctctctcctttctctgtGTACAGGCTTTCCGCGATTAGGCTCCCACCTGATCT	106
atatatatatatatatatatatatatatatatatat	at	3277094	TAATAGATTCCCATGGATTGACG	60.049	ATGTACTGAGGGGCCATAgaaat	60.108	CCGCACTTCTCTCACATTGTTTTAAGGCTGATCGTCCTTAAGCTCATCATCTGGCTGTCTGTGTAATAGATTCCCATGGATTGACGGCGGGAGgaatctaatatatatatatatatatatatatatatatatatatagcatttcTATGGCCCCTCAGTACATTGGGGCATGTGCATTAAGGTCACCTGCCCGGTGGTTCATCGGGCAGCCGGTGATAGAGGGACGCAACTTAATCC	99
gagagagagagagagagagagagagagagagagagagagagagaga	ga	3277243	GATAGAGGGACGCAACTTAATCC	60.335	TAACCATGTTCTTGACCCATTCT	59.755	CCCCTCAGTACATTGGGGCATGTGCATTAAGGTCACCTGCCCGGTGGTTCATCGGGCAGCCGGTGATAGAGGGACGCAACTTAATCCCCACGATattatggagagagagagagagagagagagagagagagagagagagagagagaaaagagagagggtgGATGGAGCCAGAATGGGTCAAGAACATGGTTATAAACACTGGAAATGTTTACGAAGCAAGCTTCCCTTTTCTTGCCATTCCTAACA	128
atatatatatat	at	3277724	tttctcattAACCATTTTCCtacatt	58.561	GAGTCTCAAAATTTGCTAGGagc	58.729	gtttctcattAACCATTTTCCtacatttttattcattttcttattttatttgttaatttataTTTCTTATGCTACTATCTCCACTTATATTCCtccttacatatatatatattcttgcaaaaatatgtttgctCCTAGCAAATTTTGAGACTCATTTTCTACTTCTGCTCTGTTTATGCATCTTCCGTGATGGCAACTATTGTCTCGATTGT	152
gtggcagtggcagtggcagtggca	gtggca	3279758	TGTTGGTGATGATAAAGCACAAG	60.046	TGATGATCACTCCCACTGTTTC	59.973	CCGGTGCGCGTGCTTGCAAACATCGTCTTCATGGGGCAATTGCACTTGAGGAATACCATTGTTAACAGTGATGTTGGTGATGATAAAGCACAAGAGTGTGgtggcagtggcagtggcagtggcagtGGTGGCAGCGGCGGTGTTGGTGGCATCAGCACCGGAAACAGTGGGAGTGATCATCACAATTATGATGTGAGGGCGCTCAGAGCGGAGATGGAGAGGAT	111
atatatatatat	at	3284630	TTTTTGCACGAAAACAAATTACA	59.578	TTGTCAGcacttttcctttcaat	60.156	TTTTATATAGATAGAAACATGTTAATATATTTATCAATTCAATTTTTTGCACGAAAACAAATTACACATGGTTAGAGAGATTTACTCACAGtgtcaatacatatatatatatagtatgttcttatgaatatatgaacaaaatttaaattgaaaggaaaagtgCTGACAAAGGAATATGAGCGCGCTAATTTTTAATATCTAACAATGCAATT	126
tatatatatatatatatatatatatatatatatatatatatatatatata	ta	3285508	TGCAGCTCTTTCATTATTATTTGC	59.802	taaaagttattGGGCCAGATCG	60.317	TGTTGTCATGAGTAAAGTACCTGTTTTCTCTGTAGATGAAGACAGATTCTAGAGATTTAATATGCAGCTCTTTCATTATTATTTGCAGTCAAatcttaattatatatatatatatatatatatatatatatatatatatatatatatatattataaataaaagGTCCGGTACCCGGCCCAGGCCCGACGGGGGCCCGATCTGGCCCaataacttttaatttttattattcgGTCATCGAATATACCAGGT	155
atatatatatatatatatatatatatatatatatatatatatatatatatatatat	at	3285777	TGTCCGTTAGGCCATATATGAAT	59.621	aaatgtaaaaatacatgctcatcaca	58.963	ATGGTTTTGGTGGACTGTCCATTGACCACCTATGATCCTAAAATCAGTGGTTTTGATGGGTTGTCCGTTAGGCCATATATGAATTTAGAGTCATagtctaatatatatatatatatatatatatatatatatatatatatatatatatatatatatttgaatgtaGAATTTTAAAGTCACTAAGTTATCTAATATGCACTATTCGaagttaagaaaaaataagaaaaaaatgtgatgagcatgtatttttacattt	195
gagagagagagagagagagagagaga	ga	3287315	CACTGAGTTTCACTCATGGACAG	59.818	tcctctttcttGTGATGTTGGTT	60.026	CTCGCCTCGAGCTTAACCCAGGTCGAGTTTTATCTTAGGACACTGAGTTTCACTCATGGACAGCCCTGCAATTGTGGCTGCAACACCAAACTTactttatgagagagagagagagagagagagagaggtagcaTTTATTCATTGGCGCTGGGATCCATGTTAACCAACATCACaagaaagaggagaagggaTAGAATTTGGATGGAATATATGGAAGCAGCAACGG	144
atatatatatatatatatatatatatatatatatatatat	at	3288056	CAACTACTCCGAAGGGTGGTAG	60.047	GTGTGTCATGAGAGGctggat	60.136	TGCTGTATAATCTTAATTATGGaattatgtcatttttatattcAGGTTATAACTAGTTCAACTACTCCGAAGGGTGGTAGCCTATTGGGCGTtctttctaatatatatatatatatatatatatatatatatatatatatacatccagCCTCTCATGACACACCCGATGCATGCATCGCAGCAGTGCGTTTGATCAAGTCCATTCGGCCCAATCTTGATGGCCGGTCAATTtcaccttat	105
tatatatatatata	ta	3288193	GTGCGTTTGATCAAGTCCATT	59.992	TTGAGTTATTGATCCTCCAAACAA	59.878	tatacatccagCCTCTCATGACACACCCGATGCATGCATCGCAGCAGTGCGTTTGATCAAGTCCATTCGGCCCAATCTTGATGGCCGGTCAATTtcaccttatatatatatatattcctgaACTGAGACGCTTGTTTGGAGGATCAATAACTCAACAATGTAAAAGgattttatgttcatatgaGTCAGGCTGTCTGGCAATGCTTACCAATTG	109
tctctctctctctctc	tc	3288666	aattgCGATTGTACCTTAGGAGG	60.698	tccaggtGATTacagaattgaaaa	59.878	tgattctattaTTACAGgctcatttttaaattaaaatttcagaattgCGATTGTACCTTAGGAGGcaaaattatgattttagaattttaggatttgttcatctctctctctctctctgtagcACATGTCATTACCAATTCTAgaatttgaatttatgttttaacaaacatatcattttcaattctgtAATCacctggaattttcattccaatttca	156
tctctctctctctctctc	tc	3301002	GTGAATCTGGAAAGAAAGCTGAG	59.535	GAGTGTTATGTGCATTGTGTGCT	60.117	TATGATGGGTTCGACGTGAATCTGGAAAGAAAGCTGAGAGCGAGGGCCAGAAGAGGGGTGAGCTGCCATGGGCGGTACATGCCACGGATGGTGGtgggcatctctctctctctctctccagtgcGTGCAAGCACACAATGCACATAACACTCACGGCCTAATCCGTTCTTATATTAGCATTTAAAGCTCAACTACTAGTGTAGATTACCAGAGCAATC	137
gaggaggaggaggag	gag	3303301	ACACTGCCGCAACTACCTct	59.937	GAATGGAGAGGTCCTGAACG	59.655	AGAACACTGCCGCAACTACCTctcccacgtcgcccattgccGCGCCCGCCGCCCCTCCGGGCGTGGCCCCGACGCTTCCACCCCAGCCCGCCTGGCCgtcgaggaggaggaggagcccATGAGCGACTCCCTCCGTGACGTTCAGGACCTCTCCATTCGCTTTTCCCTCGATGTCGATGTCGCCAAAGCCAACGGTGACGACAACACTACCTCCA	155
tctttttctttttctttttctttt	tctttt	3306594	CGATCGACTATATCCGATTAcca	60.194	TACTGCAGTGATGGGATTAACCT	59.906	ACCCCTTTAATTAAGTAAATCGATCGACTATATCCGATTAccatttgatttcaaattcGATTAGAGAAATTGATAAAGAAATCTAACTCATCtttaaatctctttttctttttctttttcttttcgagTGAGTGGGAGGTTAATCCCATCACTGCAGTAAAAGTCAAGTCCATTCCTCTCATCCCTCATAATCTAAGGCGATCGGTGCCTCAACatatcaattt	139
atatatatatatatatatat	at	3306789	GGTGCCTCAACatatcaatttct	59.389	TTATGAGGGATGAGAGGAATGAA	59.917	AGGCGATCGGTGCCTCAACatatcaatttcttttattttacaaCACATAAGAGTTAATGCCTACAAACTATCAGCTCCTATAATGTTTAGTATGccagccatatatatatatatatatatcaatgagTGGTTCATTCCTCTCATCCCTCATAATCTAAGGCGATCGGTGCCTCAACATATCAATATCTTCTTTTACAACACATAAGAGTTAATGCCTACA	145
atatatatatatatatatatatatatatatatatatat	at	3306932	ATCGGTGCCTCAACATATCAAT	60.591	AAGAAAGAGGATTGAATGAACCAc	59.887	TCCCTCATAATCTAAGGCGATCGGTGCCTCAACATATCAATATCTTCTTTTACAACACATAAGAGTTAATGCCTACAAACTATCAACTCATATgtatgccatatatatatatatatatatatatatatatatatatatcaatgagTGGTTCATTCAATCCTCTTTCTTATAAAAAAGGCTAGTGGTTCTCCTTGTGCCTGCTTCTTTGGGTTTAAGGAGcatgttttggaatatttta	149
tctctctctctctctctctctctctctc	tc	3313776	GCTTCATTTATTTGCCTTGTTTTT	59.923	TATACTTTCCGGTTGACTCTGGA	60.008	GGTTTCTTTTGGATTAGGTAGTAGCTTCATTTATTTGCCTTGTTTTTAGTTTACAGTCTGAAATTATGGTGCATATTGTATACATGTGCAATGtgcatgatctctctctctctctctctctctctctcatgtaagGTTATTGCCTCCAGAGTCAACCGGAAAGTATATGCCTGGACGGTAGATGATACAGACTCCATGAAAAGAATGTTGTTTGAGCATGTCGACAAT	144
gtgtgtgtgtgt	gt	3318120	aaatcaCCAAGTACGACCATTTG	60.156	AACATAAACTGCTTGCAAAGTCC	59.721	taaaaatcaCCAAGTACGACCATTTGTATGGGCTGGTGCAGGCTGCCTGCATCAGCCCAAACAGGCTCCGCCACTACTCCATGGAGAACCAATCTCtcgagtgtgtgtgtgtatatgtatttatatatagcACAACGAGGGACTTTGCAAGCAGTTTATGTTGTGTTAGCAGCTGCATTTTCAAGTGACATATTTATAAGTTAAATGCAGGT	159
tatatatatatatatatatatatatatatatatatata	ta	3327245	caATGAGCCCTAaacattttgt	58.188	GGTAATTCTAAAAACTAAGGTCACCA	58.295	CCGGTACTGAAGTTTAGGGTTTgtcaaaaaatgaaacttttgaaCTAAGTGTTTTATCTTATtaaatttcatatatttcaATGAGCCCTAaacattttgttatatatatatatatatatatatatatatatatatataatcgaaTGGTGACCTTAGTTTTTAGAATTACCTAGACAATCTAATATGCACTGTTCTAACATGATTGaaggttaagagaaaaataaggttaagagaaaaa	92
cctcctcctcct	cct	3328152	ACTTTCTTGCTGTACTGCGTTTT	59.546	GGAAGGTGTGGCAGAGATATAGA	59.628	GGCCCTTTGAACACTGCAACGGCATCCTCCCACTTTCTTGCTGTACTGCGTTTTATGCCACCAAGGTCCAGCCCCTAACGGTTACCCTCCACCgccgccacctcctcctccttacCCTCTATATCTCTGCCACACCTTCCACCGTGTTCTTTGAAGAGCTCCGCTCCGTTTTCCGGCGACCCTCCCACTAGCACCGGAGTTCGAAAGCTACA	109
cgccgccgccgc	cgc	3330877	GTCGTTCTCATCACTGACGCT	60.469	AAGGGTGAAGGTAGAACCGC	60.496	CCGGAGACTTCCCTTCTCCGCCGCCCGCCCCAGGCGTGTCTCCCGTAGGCACGTCGTTCTCATCACTGACGCTTGCTGACGGTGAGCTCAACGtcgtcgtcgccgccgccgccggctCTCTGGCGAGGTCGCCCTCCCTCTCGCCCagcgaggaggaggagaaggccATCGCGGAGCGGCGGTTCTACCTTCACCCTTCGCCCCGATCCCGA	146
tatatatatatatatatata	ta	3331365	TTATGACCGGAGGACAAACTAGA	60.008	GGCTAGGTGACCATGAAATGTTA	60.25	GATAGCGTAATTTATTATGACCGGAGGACAAACTAGAGAAATCTGGCCTGATTAACTCAAACCACCTAGACAATCTTACTTGATTAGGTACctctctttgtatatatatatatatatataagcctaATCGTGACTATAACATTTCATGGTCACCTAGCCATCTAGCTATGACGGTCTAATTCAATATGATGGATGTaagtatttttgttatttagtatta	145
tatatatatatatatatatatatatatatatatatatatatatatatatata	ta	3331587	TGGTTGGGTAACTCTACATAGCC	59.445	TTAAAGCGTATGGTTTTTGTTCA	58.773	tttcattttttctttatttctttcaaccattcatttgcatcaaatGGATGGCTTTGATTAAATGGTTGGGTAACTCTACATAGCCAAAaacatcattcattatatatatatatatatatatatatatatatatatatatatatatatatataaagaaaaagaagggaaaaattaGTAGAAAATAATTGTTAGATCATGAACAAAAACCATACGCTTTAATTTCTTACTAAAAgattatttcaaataaaatat	157
atatatatatatatatatatatatat	at	3331973	aaagtccaaaacataaacaatttgA	58.188	TAATCATATCCATGCAATGCC	58.332	aaaacactattaaagtccaaaacataaacaatttgATATGTATATTCTTATGATCATATTGATAAGGTTAACTTGCAAAAAAAGTACACAAAgctacataatatatatatatatatatatatatatagatattaccATATGATACAAGGCATTGCATGGATATGATTAAATACACTGGCCCATGCACTGAATTGGATGTGCAATGAGAGATCCAATTCAACGAGAG	157
[truncated: 105,946 more rows]
