# Supplementary material for: Genome-Wide Survey and Analysis of Microsatellites in Waterlily, and Potential for Polymorphic Marker Development
Source: Genes (Basel). 2022 Oct 2;13(10):1782. doi: 10.3390/genes13101782 (PMC9601493; doi:10.3390/genes13101782)
Supplement: Supplementary file 1 [file genes-13-01782-s001.zip › Table S4.xlsx]

## Sheet: Sheet1
Table S4. The number and percentage of mononucleotide to hexanucleotide SSR motifs in CDS regions of the N. colorata genome
SSR Types	Number	Percentage
Mononucleotide	281	0.11507
Dinucleotide	557	0.228092
Trinucleotide	1559	0.638411
Tetranucleotide	8	0.003276
Pentanucleotide	7	0.0028665
Hexanucleotide	30	0.012285
